# Supplementary material for: Characterization of a pancreatic cancer GWAS signal suggests PDX1 buffers stress in the exocrine pancreas
Source: medRxiv. 2026 Apr 15:2026.04.13.26350790. Preprint. [Version 1] doi: 10.64898/2026.04.13.26350790 (PMC13127508; doi:10.64898/2026.04.13.26350790)
Supplement: Supplement 1 [file media-1.xlsx]

## Sheet: Table S1
Table S1: Summary statistics for chr13q12.2 locus from meta-analysis of PanScan I+II, PanScan III, and PanC4 GWAS datasets
Chr	Chromosome number
REF	Reference allele
ALT	Alternate allele
Allele1	Allele used for modeling
Allele2	Other allele
Freq1	Frequency of Allele1
FreqSE	Standard error of Allele 1 frequency across GWAS
MinFreq	Minimum Allele1 frequency across GWAS
MaxFreq	Maximum Allele1 frequency across GWAS
Effect	SNP term effect size
StdErr	Standard error of effect across GWAS
Direction	Direction of effect in PanScan I+II, PanScan III, and PanC4 GWAS, respectively
HetISq	Heterogeneity I2 statistic
HetChiSq	Heterogeneity Chi-squared statistic
HetDf	Heterogeneity Chi-squared statistic degrees of freedom
HetPVal	Heterogeneity P-value
rsID	SNP ID	Chr	Position (hg19)	REF	ALT	Allele1	Allele2	Freq1	FreqSE	MinFreq	MaxFreq	Effect	StdErr	P-value	Direction	HetISq	HetChiSq	HetDf	HetPVal
rs2297316	13:28490211:G:A	13	28490211	G	A	a	g	0.5963	0.004	0.5917	0.6007	-0.154	0.0213	4.434e-13	---	0	1.918	2	0.3834
rs9581931	13:28468222:A:G	13	28468222	A	G	a	g	0.4048	0.0054	0.3991	0.4111	0.1538	0.0213	5.147e-13	+++	0	1.868	2	0.393
rs9581929	13:28464203:C:T	13	28464203	C	T	t	c	0.5923	0.0054	0.5857	0.5977	-0.1528	0.0212	6.345e-13	---	0	1.786	2	0.4095
rs7985481	13:28466090:A:C	13	28466090	A	C	a	c	0.4078	0.0053	0.4025	0.4143	0.1527	0.0212	6.485e-13	+++	0	1.755	2	0.4158
rs7995917	13:28472724:T:C	13	28472724	T	C	t	c	0.4078	0.0052	0.4026	0.4141	0.1524	0.0212	7.002e-13	+++	0	1.769	2	0.4129
rs4424773	13:28470544:C:G	13	28470544	C	G	c	g	0.4076	0.0053	0.4024	0.414	0.1524	0.0212	7.076e-13	+++	0	1.767	2	0.4132
rs9551414	13:28474237:C:T	13	28474237	C	T	t	c	0.5922	0.0052	0.5859	0.5973	-0.1524	0.0212	7.114e-13	---	0	1.78	2	0.4107
rs9554193	13:28471366:G:A	13	28471366	G	A	a	g	0.5924	0.0052	0.586	0.5976	-0.1524	0.0212	7.129e-13	---	0	1.776	2	0.4115
rs9579128	13:28481938:T:C	13	28481938	T	C	t	c	0.4066	0.0049	0.4017	0.4126	0.1524	0.0213	7.415e-13	+++	1.3	2.026	2	0.3631
rs61652270	13:28461726:C:T	13	28461726	C	T	t	c	0.5908	0.0051	0.5847	0.5959	-0.1525	0.0213	8.354e-13	---	0	1.756	2	0.4156
rs7993114	13:28476277:A:G	13	28476277	A	G	a	g	0.4075	0.0051	0.4026	0.4138	0.1517	0.0212	8.429e-13	+++	0	1.931	2	0.3807
rs8000004	13:28477590:A:G	13	28477590	A	G	a	g	0.4075	0.0051	0.4026	0.4138	0.1517	0.0212	8.503e-13	+++	0	1.932	2	0.3807
rs11618581	13:28476911:G:A	13	28476911	G	A	a	g	0.5925	0.0051	0.5862	0.5974	-0.1517	0.0212	8.511e-13	---	0	1.932	2	0.3806
rs11618036	13:28477058:T:C	13	28477058	T	C	t	c	0.4075	0.0051	0.4026	0.4138	0.1517	0.0212	8.513e-13	+++	0	1.932	2	0.3805
rs7999100	13:28477401:C:A	13	28477401	C	A	a	c	0.5925	0.0051	0.5862	0.5974	-0.1517	0.0212	8.513e-13	---	0	1.932	2	0.3806
rs9579127	13:28477268:A:G	13	28477268	A	G	a	g	0.4075	0.0051	0.4026	0.4138	0.1517	0.0212	8.515e-13	+++	0	1.932	2	0.3806
rs9554188	13:28462132:G:A	13	28462132	G	A	a	g	0.5909	0.0051	0.5847	0.596	-0.1523	0.0213	8.644e-13	---	0	1.747	2	0.4175
rs9554197	13:28476978:C:T	13	28476978	C	T	t	c	0.5924	0.0051	0.5862	0.5974	-0.1517	0.0212	8.651e-13	---	0	1.921	2	0.3827
rs9581927	13:28462645:G:T	13	28462645	G	T	t	g	0.5909	0.0051	0.5848	0.596	-0.1522	0.0213	8.674e-13	---	0	1.744	2	0.4181
rs60004782	13:28461789:G:A	13	28461789	G	A	a	g	0.5908	0.0051	0.5846	0.5958	-0.1522	0.0213	9.25e-13	---	0	1.756	2	0.4157
rs9581943	13:28493997:G:A	13	28493997	G	A	a	g	0.6001	0.0062	0.5924	0.606	-0.1514	0.0213	1.205e-12	---	8.1	2.175	2	0.337
rs11618832	13:28477111:G:A	13	28477111	G	A	a	g	0.5884	0.0044	0.5828	0.592	-0.1477	0.0213	3.723e-12	---	0	1.948	2	0.3776
rs11616678	13:28477117:C:T	13	28477117	C	T	t	c	0.5884	0.0044	0.5828	0.592	-0.1477	0.0213	3.723e-12	---	0	1.948	2	0.3776
rs11618052	13:28477149:T:C	13	28477149	T	C	t	c	0.4116	0.0044	0.408	0.4172	0.1477	0.0213	3.723e-12	+++	0	1.948	2	0.3776
	13:28509018:A:ATAT	13	28509018	A	ATAT	a	atat	0.3895	0.0049	0.3843	0.3951	0.1511	0.0231	5.67e-11	+++	0	1.066	2	0.5868
rs9805842	13:28466522:A:C	13	28466522	A	C	a	c	0.2272	0.0022	0.2248	0.2295	0.1512	0.0253	2.276e-09	+++	0	0.131	2	0.9365
rs9579133	13:28507099:G:A	13	28507099	G	A	a	g	0.7568	0.0053	0.7522	0.7631	-0.1563	0.0262	2.318e-09	---	0	1.403	2	0.4959
	13:28476997:CT:C	13	28476997	CT	C	ct	c	0.2631	0.0028	0.2602	0.2664	0.1394	0.0239	5.538e-09	+++	0	0.677	2	0.7127
rs17826899	13:28479963:A:G	13	28479963	A	G	a	g	0.2508	0.004	0.2462	0.2549	0.1375	0.0239	8.75e-09	+++	0	0.722	2	0.6971
rs9581939	13:28480293:C:T	13	28480293	C	T	t	c	0.7494	0.0039	0.7454	0.7539	-0.1375	0.0239	8.799e-09	---	0	0.715	2	0.6993
rs9581940	13:28480396:T:C	13	28480396	T	C	t	c	0.2507	0.004	0.2461	0.2547	0.1372	0.0239	9.456e-09	+++	0	0.746	2	0.6885
rs73169643	13:28468225:C:A	13	28468225	C	A	a	c	0.7509	0.0042	0.747	0.7559	-0.1377	0.024	9.77e-09	---	0	0.763	2	0.6828
rs73169644	13:28468265:T:G	13	28468265	T	G	t	g	0.2491	0.0042	0.2441	0.253	0.1377	0.024	9.776e-09	+++	0	0.764	2	0.6826
rs9581947	13:28508420:G:A	13	28508420	G	A	a	g	0.7575	0.0053	0.753	0.7638	-0.1504	0.0262	1.002e-08	---	0	0.962	2	0.6181
rs4304897	13:28470367:A:T	13	28470367	A	T	a	t	0.2522	0.0039	0.2478	0.2562	0.1358	0.0239	1.242e-08	+++	0	0.654	2	0.7211
rs4322512	13:28470365:A:C	13	28470365	A	C	a	c	0.2522	0.0039	0.2478	0.2562	0.1358	0.0239	1.243e-08	+++	0	0.654	2	0.7212
rs7489667	13:28470633:T:G	13	28470633	T	G	t	g	0.252	0.004	0.2474	0.256	0.1358	0.0239	1.246e-08	+++	0	0.666	2	0.7168
rs12323285	13:28464977:T:C	13	28464977	T	C	t	c	0.252	0.004	0.2474	0.2561	0.1356	0.0239	1.315e-08	+++	0	0.622	2	0.7329
rs11620076	13:28464439:T:C	13	28464439	T	C	t	c	0.252	0.0041	0.2473	0.2561	0.1356	0.0239	1.318e-08	+++	0	0.615	2	0.7352
rs12323283	13:28464878:T:C	13	28464878	T	C	t	c	0.252	0.004	0.2473	0.2561	0.1356	0.0239	1.324e-08	+++	0	0.62	2	0.7333
rs12323307	13:28465038:T:C	13	28465038	T	C	t	c	0.252	0.004	0.2473	0.2561	0.1356	0.0239	1.324e-08	+++	0	0.622	2	0.7328
rs17826863	13:28479804:T:C	13	28479804	T	C	t	c	0.2514	0.004	0.2469	0.2556	0.1357	0.0239	1.332e-08	+++	0	0.778	2	0.6778
	13:28489012:G:GTAC	13	28489012	G	GTAC	g	gtac	0.2484	0.0035	0.2443	0.2518	0.1365	0.024	1.334e-08	+++	0	0.795	2	0.672
rs12323015	13:28467407:T:C	13	28467407	T	C	t	c	0.252	0.004	0.2473	0.256	0.1355	0.0239	1.356e-08	+++	0	0.643	2	0.7252
rs28513332	13:28467610:C:T	13	28467610	C	T	t	c	0.748	0.004	0.744	0.7527	-0.1354	0.0239	1.358e-08	---	0	0.644	2	0.7246
rs4465460	13:28471070:T:C	13	28471070	T	C	t	c	0.252	0.004	0.2474	0.256	0.1354	0.0239	1.378e-08	+++	0	0.662	2	0.7181
rs9581934	13:28471190:T:C	13	28471190	T	C	t	c	0.252	0.004	0.2474	0.256	0.1354	0.0239	1.378e-08	+++	0	0.663	2	0.7179
rs73169653	13:28471555:T:C	13	28471555	T	C	t	c	0.252	0.0039	0.2474	0.256	0.1354	0.0239	1.382e-08	+++	0	0.666	2	0.7169
rs73169655	13:28471693:G:A	13	28471693	G	A	a	g	0.748	0.0039	0.744	0.7526	-0.1354	0.0239	1.382e-08	---	0	0.667	2	0.7166
rs9581935	13:28472040:G:A	13	28472040	G	A	a	g	0.748	0.0039	0.744	0.7526	-0.1354	0.0239	1.384e-08	---	0	0.669	2	0.7158
rs9579123	13:28474054:G:A	13	28474054	G	A	a	g	0.748	0.0039	0.744	0.7525	-0.1353	0.0239	1.407e-08	---	0	0.681	2	0.7114
rs74241750	13:28474539:A:G	13	28474539	A	G	a	g	0.252	0.0039	0.2476	0.256	0.1353	0.0239	1.415e-08	+++	0	0.684	2	0.7104
rs74241751	13:28474545:C:G	13	28474545	C	G	c	g	0.252	0.0039	0.2476	0.256	0.1353	0.0239	1.415e-08	+++	0	0.684	2	0.7105
rs9581938	13:28475075:G:C	13	28475075	G	C	c	g	0.748	0.0038	0.744	0.7524	-0.1353	0.0239	1.424e-08	---	0	0.687	2	0.7094
rs9581926	13:28459877:A:T	13	28459877	A	T	a	t	0.2521	0.0036	0.2478	0.2555	0.1367	0.0241	1.425e-08	+++	0	0.52	2	0.7709
rs9579122	13:28469952:T:G	13	28469952	T	G	t	g	0.252	0.0039	0.2475	0.256	0.1351	0.0238	1.464e-08	+++	0	0.645	2	0.7242
rs9581925	13:28458869:A:G	13	28458869	A	G	a	g	0.2534	0.0033	0.2495	0.2568	0.1372	0.0242	1.469e-08	+++	0	0.678	2	0.7125
rs2293942	13:28491386:T:C	13	28491386	T	C	t	c	0.2511	0.0038	0.2467	0.2543	0.1359	0.024	1.592e-08	+++	0	1.116	2	0.5724
rs11149502	13:28464662:G:T	13	28464662	G	T	t	g	0.7482	0.0041	0.744	0.7528	-0.1347	0.0239	1.676e-08	---	0	0.603	2	0.7395
rs17753933	13:28479494:T:C	13	28479494	T	C	t	c	0.2518	0.004	0.2472	0.256	0.1345	0.0239	1.719e-08	+++	0	0.764	2	0.6824
	13:28466688:AT:A	13	28466688	AT	A	a	at	0.7255	0.0056	0.7189	0.7314	-0.1347	0.0239	1.829e-08	---	0	1.099	2	0.5772
	13:28493488:T:TA	13	28493488	T	TA	t	ta	0.2472	0.0048	0.2419	0.2524	0.1362	0.0242	1.879e-08	+++	0	1.318	2	0.5175
	13:28474234:A:AT	13	28474234	A	AT	a	at	0.2485	0.0029	0.2452	0.2511	0.1352	0.0241	1.978e-08	+++	0	0.77	2	0.6804
rs1124607	13:28495220:A:C	13	28495220	A	C	a	c	0.2472	0.0051	0.2415	0.2528	0.1355	0.0242	2.084e-08	+++	0	1.284	2	0.5262
rs9805632	13:28498323:G:C	13	28498323	G	C	c	g	0.7531	0.0048	0.7479	0.7585	-0.1355	0.0242	2.155e-08	---	0	1.389	2	0.4994
rs58572472	13:28501137:G:A	13	28501137	G	A	a	g	0.755	0.0052	0.7494	0.7609	-0.1374	0.0246	2.483e-08	---	0	1.316	2	0.518
rs9319402	13:28500180:G:A	13	28500180	G	A	a	g	0.7526	0.0052	0.7471	0.7584	-0.1342	0.0242	3.094e-08	---	0	1.201	2	0.5486
rs9579131	13:28503646:A:G	13	28503646	A	G	a	g	0.2451	0.005	0.2394	0.2504	0.1358	0.0254	8.944e-08	+++	0	1.309	2	0.5197
rs11617278	13:28454795:C:T	13	28454795	C	T	t	c	0.7415	0.0036	0.7378	0.7457	-0.1299	0.0243	9.469e-08	---	0	0.591	2	0.7442
	13:28490592:T:TTA	13	28490592	T	TTA	t	tta	0.2729	0.0018	0.2708	0.2747	0.1256	0.0236	1.007e-07	+++	0	0.552	2	0.7588
	13:28547060:CA:C	13	28547060	CA	C	ca	c	0.4855	0.0042	0.4784	0.4897	0.1143	0.0216	1.164e-07	+++	0	1.333	2	0.5135
rs73171813	13:28548727:C:T	13	28548727	C	T	t	c	0.6544	0.0017	0.6524	0.6558	-0.118	0.0224	1.33e-07	---	0	1.431	2	0.4891
rs9554211	13:28530018:A:C	13	28530018	A	C	a	c	0.2793	0.0021	0.2768	0.2812	-0.1247	0.0239	1.753e-07	---	60	5.006	2	0.08185
rs9581949	13:28508861:G:T	13	28508861	G	T	t	g	0.7528	0.0055	0.7474	0.7592	-0.1355	0.026	1.917e-07	---	0	1.128	2	0.569
rs7332842	13:28531818:G:A	13	28531818	G	A	a	g	0.7206	0.0021	0.7187	0.7231	0.1238	0.0239	2.091e-07	+++	60.8	5.101	2	0.07803
rs61944045	13:28556884:C:A	13	28556884	C	A	a	c	0.6462	0.0014	0.6452	0.6489	-0.1139	0.022	2.215e-07	---	14.2	2.33	2	0.3119
rs4771194	13:28512327:A:G	13	28512327	A	G	a	g	0.3676	0.0084	0.3578	0.3763	-0.1153	0.0223	2.382e-07	---	44.5	3.601	2	0.1652
rs9579135	13:28533738:A:G	13	28533738	A	G	a	g	0.2796	0.0021	0.277	0.2816	-0.1231	0.0238	2.409e-07	---	60.8	5.105	2	0.07789
rs6491241	13:28514849:T:C	13	28514849	T	C	t	c	0.4739	0.0017	0.4723	0.4761	-0.1091	0.0212	2.676e-07	---	0	1.403	2	0.4958
rs7993704	13:28534679:C:G	13	28534679	C	G	c	g	0.2797	0.0017	0.2776	0.2812	-0.1224	0.0239	2.909e-07	---	59.1	4.884	2	0.08697
rs7994281	13:28534916:C:G	13	28534916	C	G	c	g	0.2811	0.0019	0.2788	0.283	-0.1221	0.0239	3.135e-07	---	59.6	4.948	2	0.08424
rs9319406	13:28526267:G:C	13	28526267	G	C	c	g	0.7273	0.0026	0.7245	0.7303	0.123	0.0241	3.249e-07	+++	59.3	4.909	2	0.0859
rs12429448	13:28528547:C:A	13	28528547	C	A	a	c	0.7264	0.0023	0.7238	0.7291	0.1225	0.024	3.419e-07	+++	58.6	4.833	2	0.08925
rs4457856	13:28514987:A:C	13	28514987	A	C	a	c	0.2732	0.0031	0.2695	0.2762	-0.1212	0.024	4.266e-07	---	61.5	5.191	2	0.07461
	13:28519709:TA:T	13	28519709	TA	T	t	ta	0.6861	0.0027	0.6832	0.6892	0.1216	0.0241	4.593e-07	+++	19.6	2.489	2	0.2881
	13:28488960:C:CA	13	28488960	C	CA	ca	c	0.7591	0.002	0.757	0.7614	0.1279	0.0255	5.167e-07	+++	0	1.759	2	0.4149
	13:28478341:TGATA:T	13	28478341	TGATA	T	t	tgata	0.8131	0.0042	0.8087	0.818	-0.1528	0.0306	5.827e-07	---	0	0.837	2	0.658
	13:28499583:CCCCTCCTCT:C	13	28499583	CCCCTCCTCT	C	cccctcctct	c	0.2137	0.0012	0.2122	0.2148	-0.1332	0.0267	5.853e-07	---	0	1.671	2	0.4336
rs7995110	13:28519310:G:A	13	28519310	G	A	a	g	0.7327	0.0029	0.7297	0.7362	0.1202	0.0242	6.696e-07	+++	58.2	4.786	2	0.09136
rs9551423	13:28546189:C:G	13	28546189	C	G	c	g	0.3105	0.0037	0.3059	0.3148	-0.1166	0.0235	6.96e-07	---	55.3	4.47	2	0.107
rs9581950	13:28513780:C:A	13	28513780	C	A	a	c	0.7282	0.0038	0.725	0.733	0.1192	0.0241	7.728e-07	+++	52.6	4.22	2	0.1212
rs9554208	13:28513924:G:T	13	28513924	G	T	t	g	0.7287	0.004	0.7253	0.7337	0.119	0.0241	8.111e-07	+++	49.7	3.976	2	0.1369
	13:28513538:ATTTT:A	13	28513538	ATTTT	A	a	atttt	0.4851	0.0048	0.4807	0.4911	0.105	0.0213	8.495e-07	+++	0	0.057	2	0.9719
rs7329538	13:28514505:T:A	13	28514505	T	A	a	t	0.7285	0.004	0.725	0.7335	0.1185	0.0241	8.916e-07	+++	50.3	4.025	2	0.1337
	13:28456992:GT:G	13	28456992	GT	G	g	gt	0.707	0.0029	0.7038	0.7104	-0.1183	0.0241	9.055e-07	---	0	0.851	2	0.6533
	13:28485106:CT:C	13	28485106	CT	C	ct	c	0.6773	0.0053	0.6719	0.6835	-0.1158	0.0236	9.109e-07	---	0	0.426	2	0.8081
rs3742110	13:28539186:G:A	13	28539186	G	A	a	g	0.7254	0.0018	0.7227	0.7274	0.1179	0.024	9.112e-07	+++	53.6	4.307	2	0.1161
rs4771197	13:28516402:A:G	13	28516402	A	G	a	g	0.4889	0.0031	0.4851	0.4917	-0.1038	0.0212	9.27e-07	---	0	0.364	2	0.8336
rs4771196	13:28512719:G:A	13	28512719	G	A	a	g	0.7299	0.0039	0.7265	0.7347	0.1185	0.0242	1.019e-06	+++	53.3	4.279	2	0.1177
rs4769580	13:28461687:T:A	13	28461687	T	A	a	t	0.774	0.0023	0.7721	0.7769	0.1247	0.0257	1.179e-06	+++	0	1.433	2	0.4884
rs11616419	13:28476554:C:A	13	28476554	C	A	a	c	0.7736	0.0019	0.7717	0.7759	0.1227	0.0255	1.454e-06	+++	0	1.573	2	0.4553
rs7331951	13:28479654:T:C	13	28479654	T	C	t	c	0.2264	0.0019	0.2241	0.2282	-0.1226	0.0255	1.497e-06	---	0	1.581	2	0.4535
rs7326283	13:28479685:C:T	13	28479685	C	T	t	c	0.7736	0.0019	0.7718	0.7759	0.1226	0.0255	1.498e-06	+++	0	1.581	2	0.4536
rs6491237	13:28463566:A:G	13	28463566	A	G	a	g	0.2296	0.0018	0.2274	0.2315	-0.1222	0.0254	1.514e-06	---	0	1.341	2	0.5115
	13:28481916:G:GTGTA	13	28481916	G	GTGTA	g	gtgta	0.2265	0.0019	0.2241	0.2281	-0.1224	0.0255	1.576e-06	---	0	1.571	2	0.456
	13:28481130:CT:C	13	28481130	CT	C	ct	c	0.2264	0.0019	0.2241	0.2281	-0.1221	0.0255	1.645e-06	---	0	1.541	2	0.4628
rs12429454	13:28481210:G:A	13	28481210	G	A	a	g	0.7736	0.0019	0.7719	0.7759	0.1221	0.0255	1.645e-06	+++	0	1.542	2	0.4624
	13:28476997:CT:CTTT	13	28476997	CT	CTTT	ct	cttt	0.2098	0.0013	0.2081	0.2109	-0.1285	0.0268	1.653e-06	---	0	1.198	2	0.5494
rs11149501	13:28459236:T:C	13	28459236	T	C	t	c	0.2292	0.002	0.2268	0.2315	-0.123	0.0257	1.662e-06	---	0	1.093	2	0.5788
rs56209434	13:28482457:G:A	13	28482457	G	A	a	g	0.7735	0.0019	0.7719	0.7758	0.1219	0.0255	1.719e-06	+++	0	1.574	2	0.4553
rs61944004	13:28492405:G:A	13	28492405	G	A	a	g	0.7862	0.0028	0.783	0.7892	0.1268	0.0265	1.761e-06	+++	0	1.179	2	0.5546
rs954750	13:28463938:C:T	13	28463938	C	T	t	c	0.7704	0.0018	0.7686	0.7726	0.1212	0.0254	1.822e-06	+++	0	1.261	2	0.5323
rs58166834	13:28474475:A:T	13	28474475	A	T	a	t	0.2293	0.0017	0.2272	0.2315	-0.121	0.0254	1.887e-06	---	0	1.27	2	0.5299
rs4430606	13:28495193:G:T	13	28495193	G	T	t	g	0.7743	0.0023	0.7724	0.7771	0.1216	0.0256	1.974e-06	+++	0	1.768	2	0.4131
rs61944003	13:28490871:C:G	13	28490871	C	G	c	g	0.2264	0.0016	0.2244	0.2278	-0.1211	0.0255	2.022e-06	---	0	1.649	2	0.4385
rs35369009	13:28490510:C:T	13	28490510	C	T	t	c	0.7736	0.0016	0.7722	0.7756	0.121	0.0255	2.034e-06	+++	0	1.636	2	0.4413
	13:28494166:AG:A	13	28494166	AG	A	a	ag	0.7742	0.0023	0.7722	0.7771	0.1212	0.0255	2.079e-06	+++	0	1.719	2	0.4235
rs4771189	13:28489128:A:C	13	28489128	A	C	a	c	0.2265	0.0017	0.2243	0.2279	-0.1209	0.0255	2.09e-06	---	0	1.584	2	0.453
rs7993852	13:28460936:A:T	13	28460936	A	T	a	t	0.2287	0.0019	0.2264	0.231	-0.1213	0.0256	2.114e-06	---	0	1.09	2	0.5799
rs4769579	13:28461480:A:G	13	28461480	A	G	a	g	0.2286	0.0019	0.2264	0.231	-0.1212	0.0256	2.142e-06	---	0	1.082	2	0.5822
rs2293941	13:28491198:G:A	13	28491198	G	A	a	g	0.7736	0.0016	0.7723	0.7755	0.1206	0.0255	2.182e-06	+++	0	1.664	2	0.4351
rs57247118	13:28497828:A:G	13	28497828	A	G	a	g	0.226	0.002	0.2235	0.228	-0.1211	0.0256	2.182e-06	---	0	1.5	2	0.4724
rs7331478	13:28493857:T:G	13	28493857	T	G	t	g	0.226	0.0021	0.2233	0.2278	-0.1209	0.0255	2.187e-06	---	0	1.751	2	0.4166
rs61944005	13:28493013:G:T	13	28493013	G	T	t	g	0.7741	0.0021	0.7723	0.7767	0.1208	0.0255	2.224e-06	+++	0	1.802	2	0.4062
rs4287424	13:28459948:G:T	13	28459948	G	T	t	g	0.7708	0.0018	0.7686	0.7731	0.1212	0.0256	2.251e-06	+++	0	1.034	2	0.5963
rs61944006	13:28496419:G:C	13	28496419	G	C	c	g	0.7741	0.0021	0.7722	0.7768	0.1209	0.0256	2.253e-06	+++	0	1.592	2	0.4512
rs4002828	13:28496119:T:C	13	28496119	T	C	t	c	0.2259	0.0021	0.2232	0.2278	-0.1209	0.0256	2.256e-06	---	0	1.592	2	0.4512
rs11619319	13:28487599:A:G	13	28487599	A	G	a	g	0.2266	0.0018	0.2243	0.228	-0.1201	0.0255	2.42e-06	---	0	1.534	2	0.4644
	13:28463465:T:TC	13	28463465	T	TC	t	tc	0.143	0.0029	0.1394	0.1461	-0.1626	0.0345	2.438e-06	---	0	1.11	2	0.574
rs60353775	13:28498265:C:G	13	28498265	C	G	c	g	0.2259	0.002	0.2234	0.2279	-0.1205	0.0256	2.474e-06	---	0	1.546	2	0.4616
rs3812861	13:28493489:A:T	13	28493489	A	T	a	t	0.2251	0.0022	0.2224	0.227	-0.1201	0.0256	2.685e-06	---	0	1.71	2	0.4253
rs4325403	13:28459876:T:A	13	28459876	T	A	a	t	0.77	0.0019	0.7679	0.7724	0.1194	0.0257	3.237e-06	+++	0	0.953	2	0.6208
rs7981781	13:28499962:G:A	13	28499962	G	A	a	g	0.774	0.0017	0.7723	0.7761	0.1192	0.0256	3.249e-06	+++	0	1.408	2	0.4946
rs55836809	13:28502874:A:G	13	28502874	A	G	a	g	0.2268	0.002	0.2243	0.2286	-0.1235	0.0266	3.453e-06	---	0	1.853	2	0.396
	13:28555156:TCTCTCTCTC:T	13	28555156	TCTCTCTCTC	T	t	tctctctctc	0.736	0.0009	0.7347	0.7371	0.1156	0.025	3.614e-06	+++	56.6	4.607	2	0.0999
rs4771192	13:28511521:A:C	13	28511521	A	C	a	c	0.4897	0.0048	0.4838	0.4941	-0.0993	0.0215	4.029e-06	---	0	0.272	2	0.8727
rs4771191	13:28511416:T:C	13	28511416	T	C	t	c	0.4911	0.0045	0.4856	0.4954	-0.0991	0.0215	4.176e-06	---	0	0.225	2	0.8935
rs57112004	13:28566924:T:C	13	28566924	T	C	t	c	0.266	0.0059	0.259	0.2719	0.1132	0.0246	4.366e-06	+++	0	0.266	2	0.8754
	13:28562392:CG:C	13	28562392	CG	C	cg	c	0.2861	0.0033	0.2822	0.289	0.1067	0.0233	4.66e-06	+++	0	1.731	2	0.4208
rs4581570	13:28510712:T:C	13	28510712	T	C	t	c	0.2742	0.0031	0.2703	0.2772	-0.1133	0.0248	4.7e-06	---	48.1	3.855	2	0.1455
	13:28470608:T:TTC	13	28470608	T	TTC	t	ttc	0.2169	0.0022	0.2144	0.2191	0.121	0.0265	4.933e-06	+++	0	0.174	2	0.9165
rs4771195	13:28512585:A:G	13	28512585	A	G	a	g	0.4919	0.005	0.4859	0.4965	-0.0967	0.0212	5.208e-06	---	0	0.209	2	0.9009
rs4771193	13:28512322:C:A	13	28512322	C	A	a	c	0.5083	0.0049	0.5038	0.5142	0.0971	0.0213	5.227e-06	+++	0	0.214	2	0.8986
rs78514541	13:28562254:C:T	13	28562254	C	T	t	c	0.7133	0.0031	0.7105	0.717	-0.1048	0.0233	6.667e-06	---	0	1.619	2	0.4451
rs9581957	13:28557889:C:T	13	28557889	C	T	t	c	0.6936	0.0045	0.6871	0.6988	0.103	0.0233	9.96e-06	+++	58.5	4.821	2	0.08976
rs61193205	13:28564120:G:T	13	28564120	G	T	t	g	0.7098	0.0038	0.7062	0.7142	-0.1026	0.0232	9.982e-06	---	0	1.873	2	0.392
rs9579139	13:28552425:G:T	13	28552425	G	T	t	g	0.6933	0.0043	0.6871	0.6984	0.1032	0.0234	1.012e-05	+++	56.1	4.556	2	0.1025
rs17086168	13:28564702:C:T	13	28564702	C	T	t	c	0.7093	0.0038	0.7058	0.7138	-0.1028	0.0233	1.044e-05	---	0	1.789	2	0.4087
rs7989004	13:28551357:C:G	13	28551357	C	G	c	g	0.323	0.0049	0.3171	0.329	-0.101	0.023	1.135e-05	---	55.9	4.539	2	0.1034
rs12429062	13:28553996:A:C	13	28553996	A	C	a	c	0.3219	0.0047	0.3164	0.328	-0.1004	0.023	1.225e-05	---	54.1	4.355	2	0.1133
	13:28466688:AT:ATT	13	28466688	AT	ATT	at	att	0.1756	0.0023	0.1732	0.1793	-0.1299	0.03	1.439e-05	---	4.7	2.099	2	0.3501
rs2481958	13:28547946:G:C	13	28547946	G	C	c	g	0.4959	0.006	0.4892	0.5025	-0.092	0.0216	1.956e-05	---	64.7	5.67	2	0.05873
	13:28454558:GA:G	13	28454558	GA	G	g	ga	0.6702	0.0023	0.6667	0.6727	-0.1038	0.0245	2.194e-05	---	0	0.68	2	0.7118
	13:28478341:TGATA:TGATAGATA	13	28478341	TGATA	TGATAGATA	tgata	tgatagata	0.1272	0.0051	0.1214	0.1327	-0.1779	0.0427	3.107e-05	---	0	0.548	2	0.7604
rs2481959	13:28546266:G:A	13	28546266	G	A	a	g	0.4228	0.0018	0.421	0.4259	-0.0901	0.0217	3.163e-05	---	0	0.981	2	0.6122
rs3812863	13:28545268:G:A	13	28545268	G	A	a	g	0.422	0.0024	0.419	0.425	-0.089	0.0215	3.523e-05	---	0	1.018	2	0.601
rs2481961	13:28531686:C:T	13	28531686	C	T	t	c	0.5823	0.0036	0.578	0.587	-0.0885	0.0214	3.672e-05	---	0	1.414	2	0.4931
rs201510637	13:28493488:T:A	13	28493488	T	A	a	t	0.95	0.001	0.948	0.9509	-0.2551	0.0624	4.342e-05	---	0	1.819	2	0.4028
rs9512942	13:28524126:C:G	13	28524126	C	G	c	g	0.5833	0.0012	0.581	0.5841	0.0874	0.0215	4.975e-05	+++	0	0.098	2	0.9523
rs6491236	13:28461043:C:A	13	28461043	C	A	a	c	0.6639	0.0029	0.6601	0.6674	0.1016	0.0251	5.047e-05	+++	0	1.729	2	0.4213
	13:28469104:C:CA	13	28469104	C	CA	ca	c	0.8296	0.0037	0.8259	0.8339	-0.1312	0.0324	5.049e-05	---	0	0.202	2	0.9041
rs12872889	13:28674628:T:C	13	28674628	T	C	t	c	0.2361	0.0019	0.2345	0.2397	0.1018	0.0252	5.458e-05	+++	0	1.804	2	0.4058
rs2481968	13:28567172:A:C	13	28567172	A	C	a	c	0.4633	0.0101	0.4513	0.4723	0.0886	0.022	5.51e-05	+++	33.4	3.005	2	0.2226
	13:28525490:C:CA	13	28525490	C	CA	ca	c	0.4324	0.001	0.4311	0.4337	-0.0869	0.0217	6.449e-05	---	0	0.434	2	0.8051
rs6491244	13:28558163:A:G	13	28558163	A	G	a	g	0.462	0.0066	0.4541	0.4688	-0.0842	0.0213	7.534e-05	---	62.9	5.388	2	0.06762
rs7318216	13:28557205:C:A	13	28557205	C	A	a	c	0.4626	0.0063	0.455	0.469	-0.0836	0.0213	8.384e-05	---	63.2	5.429	2	0.06624
rs7319145	13:28557390:A:G	13	28557390	A	G	a	g	0.462	0.0065	0.4543	0.4688	-0.0835	0.0213	8.612e-05	---	63.3	5.454	2	0.0654
rs4614573	13:28556252:G:A	13	28556252	G	A	a	g	0.4626	0.0064	0.4551	0.4692	-0.0831	0.0212	9.126e-05	---	63.9	5.533	2	0.06287
rs7329212	13:28555458:A:C	13	28555458	A	C	a	c	0.5374	0.0058	0.5313	0.5442	0.0832	0.0213	9.194e-05	+++	64.1	5.568	2	0.06179
rs4463949	13:28552614:G:A	13	28552614	G	A	a	g	0.5378	0.0065	0.531	0.5454	0.0834	0.0213	9.313e-05	+++	64.1	5.569	2	0.06176
rs9554217	13:28550121:C:A	13	28550121	C	A	a	c	0.5382	0.0067	0.5313	0.5461	0.0833	0.0214	9.768e-05	+++	63.5	5.472	2	0.06481
rs4769586	13:28550668:G:A	13	28550668	G	A	a	g	0.5379	0.0066	0.531	0.5457	0.083	0.0214	0.0001039	+++	64.1	5.567	2	0.06181
rs4769585	13:28550578:C:T	13	28550578	C	T	t	c	0.5381	0.0067	0.5312	0.546	0.0828	0.0214	0.0001078	+++	64.3	5.605	2	0.06066
rs9581954	13:28549187:A:T	13	28549187	A	T	a	t	0.4626	0.0062	0.4554	0.4691	-0.0829	0.0214	0.0001079	---	65	5.718	2	0.05733
rs9581955	13:28549534:A:T	13	28549534	A	T	a	t	0.4627	0.0062	0.4554	0.4691	-0.0828	0.0214	0.0001083	---	65	5.708	2	0.05761
rs7317567	13:28548493:C:T	13	28548493	C	T	t	c	0.5375	0.0062	0.531	0.5448	0.0829	0.0214	0.0001087	+++	65.4	5.782	2	0.05552
rs9579132	13:28506593:A:G	13	28506593	A	G	a	g	0.6366	0.0016	0.6347	0.6382	0.0909	0.0235	0.000109	+++	2.4	2.05	2	0.3589
	13:28551530:A:AC	13	28551530	A	AC	a	ac	0.4618	0.0067	0.4539	0.4689	-0.0825	0.0214	0.0001123	---	65.4	5.773	2	0.05578
rs9581946	13:28507783:C:A	13	28507783	C	A	a	c	0.3626	0.0011	0.3615	0.3639	-0.0904	0.0236	0.0001262	---	7.4	2.159	2	0.3397
	13:28549307:CA:C	13	28549307	CA	C	ca	c	0.4295	0.0028	0.4265	0.4327	0.0929	0.0243	0.0001277	+++	62.9	5.389	2	0.06757
rs9579134	13:28508988:C:T	13	28508988	C	T	t	c	0.3627	0.001	0.3617	0.3639	-0.0903	0.0236	0.000135	---	0	1.871	2	0.3924
rs9581948	13:28508845:G:A	13	28508845	G	A	a	g	0.3627	0.0011	0.3616	0.364	-0.09	0.0236	0.0001411	---	0	1.851	2	0.3963
rs9554218	13:28554500:G:T	13	28554500	G	T	t	g	0.5444	0.0066	0.5376	0.5522	0.0807	0.0213	0.0001554	+++	63.3	5.455	2	0.06537
rs4769581	13:28506003:T:C	13	28506003	T	C	t	c	0.6328	0.0014	0.6311	0.6342	0.0882	0.0234	0.000161	+++	16.8	2.403	2	0.3007
rs61125635	13:28564904:G:A	13	28564904	G	A	a	g	0.6815	0.0047	0.6774	0.6871	-0.0886	0.0239	0.0002099	---	0	0.956	2	0.6199
	13:28525687:C:CTT	13	28525687	C	CTT	ctt	c	0.486	0.0038	0.4823	0.4926	-0.0807	0.0219	0.0002333	---	0	0.68	2	0.7118
rs17615729	13:28485954:C:T	13	28485954	C	T	t	c	0.8697	0.0031	0.8675	0.8743	0.1222	0.0335	0.0002646	+++	0	0.771	2	0.68
rs11149507	13:28564898:A:G	13	28564898	A	G	a	g	0.5126	0.0079	0.5047	0.5218	-0.0854	0.0235	0.0002765	---	18.9	2.465	2	0.2916
rs9319394	13:28453742:G:A	13	28453742	G	A	a	g	0.4204	0.0022	0.4177	0.4225	-0.0832	0.0229	0.0002766	---	0	0.064	2	0.9687
	13:28567808:AAAC:A	13	28567808	AAAC	A	a	aaac	0.7427	0.002	0.7407	0.7451	0.0925	0.0258	0.0003346	+++	0	1.531	2	0.4651
rs4304889	13:28670307:T:C	13	28670307	T	C	t	c	0.2492	0.0048	0.2437	0.2545	0.0883	0.0246	0.0003364	+++	0	1.84	2	0.3985
	13:28523031:CT:C	13	28523031	CT	C	ct	c	0.6092	0.0007	0.6084	0.61	0.0801	0.0224	0.0003532	+++	0	0.46	2	0.7947
rs1962015	13:28672439:A:G	13	28672439	A	G	a	g	0.2497	0.0047	0.2442	0.2545	0.0876	0.0246	0.0003686	+++	0	1.825	2	0.4015
rs7321212	13:28672672:G:A	13	28672672	G	A	a	g	0.7499	0.0048	0.745	0.7554	-0.0876	0.0246	0.0003687	---	0	1.833	2	0.4
rs9554252	13:28670039:G:A	13	28670039	G	A	a	g	0.7536	0.0051	0.7477	0.7591	-0.0872	0.0247	0.0004124	---	7.2	2.156	2	0.3403
rs12016790	13:28667205:T:C	13	28667205	T	C	t	c	0.245	0.0049	0.2397	0.2505	0.0877	0.025	0.0004513	+++	5.1	2.108	2	0.3485
rs11620388	13:28501598:A:G	13	28501598	A	G	a	g	0.1238	0.0046	0.1171	0.1272	-0.1226	0.035	0.0004557	---	0	0.472	2	0.7897
rs7324080	13:28667461:C:T	13	28667461	C	T	t	c	0.7553	0.005	0.7496	0.7607	-0.0871	0.0249	0.0004771	---	0	1.892	2	0.3882
rs9579157	13:28667345:T:G	13	28667345	T	G	t	g	0.2444	0.0048	0.2391	0.25	0.0867	0.025	0.0005152	+++	0	1.938	2	0.3795
rs7990579	13:28488124:A:C	13	28488124	A	C	a	c	0.6343	0.0027	0.6312	0.6371	0.076	0.022	0.0005478	+++	0	0.896	2	0.639
rs2293943	13:28491399:A:T	13	28491399	A	T	a	t	0.6326	0.003	0.6292	0.6355	0.0759	0.022	0.0005479	+++	0	0.916	2	0.6325
rs4771203	13:28579477:A:G	13	28579477	A	G	a	g	0.2162	0.0034	0.2131	0.2203	-0.0891	0.0258	0.0005688	---	0	0.331	2	0.8474
rs7317833	13:28483273:A:C	13	28483273	A	C	a	c	0.6344	0.0028	0.6311	0.6372	0.0758	0.022	0.0005712	+++	0	0.825	2	0.6621
rs2293940	13:28491086:C:T	13	28491086	C	T	t	c	0.3663	0.003	0.3633	0.3698	-0.0756	0.022	0.0005729	---	0	1.045	2	0.593
rs2297317	13:28490288:G:A	13	28490288	G	A	a	g	0.6348	0.0026	0.6317	0.6371	0.0756	0.022	0.000589	+++	0	0.903	2	0.6367
	13:28455548:TC:T	13	28455548	TC	T	t	tc	0.9224	0.0026	0.9178	0.925	-0.1521	0.0444	0.0006066	---	0	0.638	2	0.727
rs9554198	13:28480595:G:A	13	28480595	G	A	a	g	0.3645	0.0035	0.3605	0.3684	-0.0753	0.022	0.0006184	---	0	0.802	2	0.6696
	13:28675999:GA:G	13	28675999	GA	G	g	ga	0.8335	0.0035	0.8288	0.8376	-0.0962	0.0284	0.0007101	---	0	1.534	2	0.4643
rs9319401	13:28481266:C:G	13	28481266	C	G	c	g	0.6361	0.0036	0.6321	0.6401	0.0742	0.022	0.000755	+++	0	0.854	2	0.6525
	13:28480755:AT:A	13	28480755	AT	A	a	at	0.6379	0.0032	0.6342	0.6414	0.0734	0.0221	0.000869	+++	0	0.815	2	0.6653
rs8000823	13:28464585:T:C	13	28464585	T	C	t	c	0.6373	0.0039	0.633	0.6416	0.073	0.022	0.0009066	+++	0	0.684	2	0.7104
rs1933440	13:28676971:A:C	13	28676971	A	C	a	c	0.1659	0.0033	0.162	0.1704	0.0944	0.0285	0.0009192	+++	0	1.581	2	0.4537
rs61946319	13:28569279:T:C	13	28569279	T	C	t	c	0.3347	0.0035	0.3316	0.3409	0.0763	0.023	0.0009352	+++	0	0.58	2	0.7483
	13:28462154:CA:C	13	28462154	CA	C	ca	c	0.6369	0.0033	0.633	0.64	0.0731	0.0221	0.0009514	+++	0	0.26	2	0.8779
rs2096320	13:28462171:T:G	13	28462171	T	G	t	g	0.6381	0.0034	0.6343	0.6418	0.0729	0.0221	0.0009538	+++	0	0.592	2	0.7439
rs4319602	13:28463673:C:T	13	28463673	C	T	t	c	0.3626	0.0038	0.3583	0.3667	-0.0727	0.022	0.000954	---	0	0.675	2	0.7136
rs1614153	13:28477868:G:A	13	28477868	G	A	a	g	0.6377	0.0038	0.6337	0.6421	0.0726	0.022	0.0009737	+++	0	0.863	2	0.6495
rs9554189	13:28463302:A:G	13	28463302	A	G	a	g	0.6377	0.0036	0.6336	0.6417	0.0726	0.022	0.0009747	+++	0	0.635	2	0.7281
rs9554190	13:28463563:C:A	13	28463563	C	A	a	c	0.3625	0.0038	0.3582	0.3666	-0.0726	0.022	0.0009787	---	0	0.653	2	0.7214
rs954752	13:28463768:T:A	13	28463768	T	A	a	t	0.3624	0.004	0.358	0.3668	-0.0725	0.022	0.0009831	---	0	0.636	2	0.7275
rs4463936	13:28463765:T:A	13	28463765	T	A	a	t	0.3624	0.004	0.358	0.3668	-0.0725	0.022	0.0009838	---	0	0.636	2	0.7275
rs2989469	13:28468280:G:A	13	28468280	G	A	a	g	0.6378	0.004	0.6334	0.6423	0.0726	0.022	0.0009842	+++	0	0.756	2	0.6851
rs9512918	13:28494949:C:G	13	28494949	C	G	c	g	0.3699	0.0037	0.3657	0.3739	-0.0721	0.0219	0.0009849	---	0	1.396	2	0.4977
rs4400901	13:28463619:G:C	13	28463619	G	C	c	g	0.3625	0.0038	0.3583	0.3667	-0.0725	0.022	0.0009869	---	0	0.654	2	0.721
rs1756943	13:28452945:A:C	13	28452945	A	C	a	c	0.651	0.0041	0.6469	0.656	-0.0843	0.0257	0.001013	---	0	0.29	2	0.865
rs11619527	13:28463093:A:G	13	28463093	A	G	a	g	0.6377	0.0035	0.6338	0.6417	0.0722	0.022	0.001044	+++	0	0.592	2	0.7437
rs4415872	13:28497159:A:C	13	28497159	A	C	a	c	0.6291	0.0036	0.6252	0.6332	0.0717	0.0219	0.001046	+++	0	1.216	2	0.5445
rs9512964	13:28569010:C:T	13	28569010	C	T	t	c	0.4725	0.0067	0.463	0.4797	-0.0711	0.0217	0.001061	---	0	0.496	2	0.7804
rs9512957	13:28564626:G:A	13	28564626	G	A	a	g	0.4676	0.0084	0.4577	0.4758	0.0701	0.0214	0.001076	+++	60.6	5.07	2	0.07925
rs6491262	13:28684277:C:G	13	28684277	C	G	c	g	0.3618	0.0034	0.36	0.3687	0.0749	0.023	0.001109	+-+	41.7	3.428	2	0.1801
rs7335293	13:28564342:T:A	13	28564342	T	A	a	t	0.4677	0.0084	0.4578	0.4759	0.0696	0.0214	0.001128	+++	60.4	5.046	2	0.08021
rs9319398	13:28478665:T:G	13	28478665	T	G	t	g	0.6338	0.0033	0.6303	0.6376	0.0715	0.022	0.001129	+++	0	0.875	2	0.6455
rs2387104	13:28477514:C:T	13	28477514	C	T	t	c	0.3661	0.0034	0.3622	0.3696	-0.0715	0.022	0.001131	---	0	0.857	2	0.6515
rs3897927	13:28562901:G:A	13	28562901	G	A	a	g	0.4684	0.0082	0.4588	0.4766	0.0691	0.0212	0.001133	+++	59.5	4.933	2	0.08488
rs9319397	13:28476618:T:C	13	28476618	T	C	t	c	0.634	0.0034	0.6304	0.6379	0.0715	0.022	0.00114	+++	0	0.856	2	0.6518
rs4368036	13:28477204:A:G	13	28477204	A	G	a	g	0.634	0.0034	0.6304	0.6379	0.0715	0.022	0.00114	+++	0	0.859	2	0.651
rs4581569	13:28497621:C:T	13	28497621	C	T	t	c	0.6301	0.0035	0.6263	0.634	0.0711	0.0219	0.001145	+++	0	1.409	2	0.4945
rs9554263	13:28681228:C:G	13	28681228	C	G	c	g	0.2321	0.0008	0.2315	0.2336	0.0815	0.0252	0.001187	+++	0	0.765	2	0.682
rs9554219	13:28562942:T:C	13	28562942	T	C	t	c	0.5316	0.0083	0.5234	0.5413	-0.0688	0.0212	0.001194	---	59.4	4.929	2	0.08507
	13:28527776:G:A	13	28527776	G	A	a	g	0.9922	0.0004	0.9919	0.9929	-0.4223	0.1304	0.001198	---	60.9	5.114	2	0.07755
rs9551444	13:28683164:C:T	13	28683164	C	T	t	c	0.7679	0.0008	0.7663	0.7686	-0.0812	0.0251	0.001246	---	0	0.74	2	0.6906
rs4771185	13:28455140:A:G	13	28455140	A	G	a	g	0.3666	0.0034	0.3633	0.3706	-0.073	0.0226	0.001269	---	0	0.232	2	0.8906
rs7982864	13:28500496:T:C	13	28500496	T	C	t	c	0.6272	0.0037	0.6234	0.6317	0.0703	0.0218	0.00128	+++	0	1.521	2	0.4674
rs4397962	13:28687084:T:C	13	28687084	T	C	t	c	0.2317	0.0008	0.2311	0.2334	0.0809	0.0251	0.001282	+++	0	0.673	2	0.7144
rs73445052	13:28679405:C:T	13	28679405	C	T	t	c	0.8545	0.0017	0.851	0.8554	-0.0962	0.0299	0.001301	---	0	1.616	2	0.4457
rs8002853	13:28680036:A:C	13	28680036	A	C	a	c	0.1455	0.0017	0.1445	0.1489	0.0961	0.0299	0.001315	+++	0	1.623	2	0.4443
	13:28680962:TAGG:T	13	28680962	TAGG	T	t	tagg	0.8545	0.0016	0.8511	0.8554	-0.0958	0.0299	0.001347	---	0	1.615	2	0.446
rs60377947	13:28648625:A:G	13	28648625	A	G	a	g	0.0158	0.0003	0.0154	0.0161	0.279	0.0875	0.001431	+++	0	0.911	2	0.6342
rs1933441	13:28676613:T:A	13	28676613	T	A	a	t	0.9105	0.0014	0.9091	0.9123	-0.1205	0.0378	0.001448	---	0	0.958	2	0.6195
rs7992211	13:28691097:G:A	13	28691097	G	A	a	g	0.776	0.0007	0.7751	0.7768	-0.0799	0.0251	0.00146	---	0	0.118	2	0.9428
	13:28679426:A:AT	13	28679426	A	AT	a	at	0.23	0.001	0.2291	0.2319	0.0806	0.0254	0.001496	+++	0	1.074	2	0.5846
rs73445060	13:28682761:C:T	13	28682761	C	T	t	c	0.8535	0.0018	0.8501	0.8551	-0.0945	0.0298	0.001516	---	0	1.655	2	0.4371
	13:28681895:C:G	13	28681895	C	G	c	g	0.1465	0.0018	0.1449	0.1499	0.0942	0.0298	0.00157	+++	0	1.655	2	0.4371
rs7331896	13:28464129:A:C	13	28464129	A	C	a	c	0.6373	0.0038	0.6332	0.6416	0.0692	0.022	0.001674	+++	0	0.616	2	0.7349
rs116995488	13:28679920:A:T	13	28679920	A	T	a	t	0.1451	0.0016	0.1443	0.1484	0.0938	0.03	0.001748	+++	0	1.657	2	0.4367
rs7323773	13:28690131:C:T	13	28690131	C	T	t	c	0.7765	0.0009	0.7757	0.7776	-0.0786	0.0253	0.001866	---	0	0.217	2	0.8971
rs117048637	13:28685949:G:A	13	28685949	G	A	a	g	0.8552	0.0016	0.8519	0.8562	-0.093	0.0299	0.001899	---	0	1.699	2	0.4276
rs2504216	13:28530260:G:A	13	28530260	G	A	a	g	0.5046	0.0028	0.5028	0.5102	-0.0656	0.0212	0.001936	---	0	0.509	2	0.7751
rs7325237	13:28690533:A:G	13	28690533	A	G	a	g	0.2244	0.0012	0.2229	0.2255	0.0774	0.0252	0.002157	+++	0	0.232	2	0.8905
	13:28693993:CA:C	13	28693993	CA	C	ca	c	0.2259	0.0004	0.2254	0.2266	0.0773	0.0252	0.002202	+++	0	0.174	2	0.9165
rs112634401	13:28688715:T:C	13	28688715	T	C	t	c	0.146	0.0019	0.1443	0.1495	0.0912	0.0298	0.002209	+++	0	1.645	2	0.4394
rs7324126	13:28563971:C:T	13	28563971	C	T	t	c	0.6173	0.0051	0.6114	0.6229	0.0671	0.0219	0.002218	+++	27	2.739	2	0.2543
rs7327666	13:28564131:G:A	13	28564131	G	A	a	g	0.617	0.0051	0.6111	0.6225	0.0672	0.022	0.00222	+++	26.1	2.705	2	0.2586
rs9554205	13:28499741:A:T	13	28499741	A	T	a	t	0.1539	0.0021	0.1497	0.1549	0.0899	0.0294	0.002234	+++	0	0.787	2	0.6748
rs3897926	13:28562605:T:G	13	28562605	T	G	t	g	0.3822	0.0048	0.3764	0.3877	-0.0665	0.0218	0.002303	---	26.1	2.706	2	0.2585
rs112466021	13:28693358:C:A	13	28693358	C	A	a	c	0.8649	0.0008	0.8632	0.8656	-0.0931	0.0306	0.002305	---	0	1.053	2	0.5906
rs73445070	13:28691074:G:A	13	28691074	G	A	a	g	0.8647	0.0008	0.863	0.8653	-0.0925	0.0304	0.002373	---	0	0.841	2	0.6567
rs2481972	13:28568787:A:G	13	28568787	A	G	a	g	0.8452	0.0024	0.8434	0.8498	0.0933	0.0308	0.002455	+-+	41.4	3.412	2	0.1816
	13:28681061:TA:T	13	28681061	TA	T	t	ta	0.7451	0.0012	0.7436	0.7465	-0.0768	0.0255	0.002564	---	0	0.384	2	0.8251
rs76779561	13:28483559:A:T	13	28483559	A	T	a	t	0.033	0.0041	0.0266	0.0364	-0.215	0.0714	0.002587	---	0	0.768	2	0.6811
rs9554266	13:28696242:G:A	13	28696242	G	A	a	g	0.7714	0.0013	0.77	0.7731	-0.0762	0.0253	0.002609	---	0	0.262	2	0.8774
rs9551420	13:28490701:T:G	13	28490701	T	G	t	g	0.1555	0.0019	0.1521	0.1574	0.0869	0.0289	0.002627	+++	0	0.594	2	0.7429
rs75034644	13:28498325:G:T	13	28498325	G	T	t	g	0.8475	0.0018	0.8461	0.8509	-0.0883	0.0294	0.002652	---	0	0.381	2	0.8266
rs116246642	13:28485258:G:A	13	28485258	G	A	a	g	0.8445	0.0018	0.8427	0.8478	-0.0866	0.0289	0.002698	---	0	0.514	2	0.7735
rs9579129	13:28484959:A:G	13	28484959	A	G	a	g	0.1564	0.0019	0.1532	0.1585	0.0864	0.0288	0.002734	+++	0	0.596	2	0.7424
rs73169687	13:28498102:G:A	13	28498102	G	A	a	g	0.8471	0.0018	0.8458	0.8508	-0.0881	0.0294	0.002756	---	0	0.475	2	0.7886
rs9581941	13:28482654:T:C	13	28482654	T	C	t	c	0.1559	0.002	0.1523	0.1577	0.086	0.0288	0.002834	+++	0	0.458	2	0.7954
rs71425193	13:28566010:G:A	13	28566010	G	A	a	g	0.6195	0.0065	0.6119	0.6251	0.0667	0.0223	0.002835	+++	27.5	2.758	2	0.2519
rs7998462	13:28674026:A:G	13	28674026	A	G	a	g	0.1861	0.0028	0.1841	0.1918	0.0794	0.0266	0.002859	+-+	12.2	2.279	2	0.3201
	13:28480187:T:TA	13	28480187	T	TA	t	ta	0.1553	0.0024	0.1515	0.158	0.0868	0.0291	0.002863	+++	0	0.971	2	0.6155
	13:28699524:C:CT	13	28699524	C	CT	ct	c	0.9415	0.0008	0.9404	0.9424	-0.1306	0.0438	0.002876	---	0	0.963	2	0.6179
rs1962018	13:28670730:C:T	13	28670730	C	T	t	c	0.8165	0.0023	0.8119	0.8183	-0.0809	0.0272	0.002917	---	4	2.082	2	0.353
rs2007264	13:28670661:C:T	13	28670661	C	T	t	c	0.8165	0.0023	0.812	0.8183	-0.0809	0.0272	0.002924	---	4	2.083	2	0.3529
rs9579165	13:28724311:A:G	13	28724311	A	G	a	g	0.0577	0.0004	0.0572	0.058	0.1301	0.0437	0.002948	+++	0	0.515	2	0.7731
rs10459417	13:28480935:G:A	13	28480935	G	A	a	g	0.8428	0.0022	0.8403	0.8459	-0.0855	0.0288	0.002981	---	0	0.747	2	0.6884
rs9581992	13:28670353:G:A	13	28670353	G	A	a	g	0.8166	0.0023	0.8122	0.8184	-0.0808	0.0272	0.002987	---	4.6	2.097	2	0.3505
rs9579159	13:28671724:T:C	13	28671724	T	C	t	c	0.1839	0.0023	0.182	0.1885	0.0807	0.0272	0.002993	+-+	12.6	2.288	2	0.3186
rs10161772	13:28744609:T:A	13	28744609	T	A	a	t	0.9423	0.0003	0.942	0.9427	-0.1298	0.0437	0.003007	---	0	0.59	2	0.7444
rs9579162	13:28701796:C:A	13	28701796	C	A	a	c	0.9424	0.0004	0.942	0.9429	-0.1296	0.0438	0.003076	---	0	0.62	2	0.7335
	13:28570406:CA:C	13	28570406	CA	C	ca	c	0.1553	0.0023	0.1515	0.1575	-0.0903	0.0305	0.003077	-+-	31.6	2.925	2	0.2317
	13:28673247:GGA:G	13	28673247	GGA	G	g	gga	0.816	0.0024	0.8112	0.8179	-0.0799	0.0271	0.003157	-+-	5.2	2.11	2	0.3481
	13:28707652:G:GA	13	28707652	G	GA	g	ga	0.0568	0.0002	0.0565	0.0571	0.1306	0.0442	0.003164	+++	0	0.344	2	0.8421
rs9582007	13:28736626:A:C	13	28736626	A	C	a	c	0.0569	0.0001	0.0567	0.057	0.1301	0.0441	0.003178	+++	0	0.404	2	0.817
rs79312986	13:28736970:C:A	13	28736970	C	A	a	c	0.9431	0.0001	0.943	0.9433	-0.1301	0.0441	0.003179	---	0	0.404	2	0.817
rs76825306	13:28740343:A:G	13	28740343	A	G	a	g	0.0569	0.0001	0.0567	0.057	0.1301	0.0441	0.003182	+++	0	0.405	2	0.8169
rs7338744	13:28727528:A:G	13	28727528	A	G	a	g	0.0569	0.0001	0.0567	0.057	0.1301	0.0441	0.003187	+++	0	0.404	2	0.8169
rs9582009	13:28749055:G:C	13	28749055	G	C	c	g	0.9431	0.0001	0.943	0.9432	-0.1301	0.0441	0.003193	---	0	0.405	2	0.8168
rs9579166	13:28725626:T:A	13	28725626	T	A	a	t	0.9431	0.0001	0.943	0.9433	-0.1301	0.0441	0.003196	---	0	0.405	2	0.8169
rs9582008	13:28741230:T:A	13	28741230	T	A	a	t	0.9434	0.0002	0.9432	0.9435	-0.1304	0.0443	0.003206	---	0	0.406	2	0.8162
rs9582006	13:28736167:T:C	13	28736167	T	C	t	c	0.0577	0.0004	0.0573	0.058	0.1289	0.0437	0.003222	+++	0	0.565	2	0.7541
	13:28690544:C:CA	13	28690544	C	CA	ca	c	0.8668	0.0009	0.8657	0.8679	-0.0907	0.0308	0.003228	---	0	0.736	2	0.692
rs10162126	13:28741484:A:T	13	28741484	A	T	a	t	0.0569	0.0001	0.0567	0.057	0.1299	0.0441	0.003229	+++	0	0.413	2	0.8134
rs7335668	13:28727056:G:C	13	28727056	G	C	c	g	0.9423	0.0004	0.942	0.9428	-0.1288	0.0437	0.003232	---	0	0.565	2	0.754
rs73446906	13:28726093:C:G	13	28726093	C	G	c	g	0.0577	0.0004	0.0572	0.058	0.1288	0.0437	0.003236	+++	0	0.565	2	0.7539
rs9319418	13:28749298:A:G	13	28749298	A	G	a	g	0.0577	0.0003	0.0573	0.058	0.1288	0.0438	0.003239	+++	0	0.564	2	0.7542
rs9582011	13:28754085:A:G	13	28754085	A	G	a	g	0.058	0.0004	0.0575	0.0584	0.1287	0.0437	0.003244	+++	0	0.486	2	0.7841
	13:28723785:GT:G	13	28723785	GT	G	g	gt	0.9423	0.0004	0.942	0.9428	-0.1288	0.0438	0.003251	---	0	0.565	2	0.7539
rs10459350	13:28480945:C:T	13	28480945	C	T	t	c	0.843	0.0023	0.8404	0.8464	-0.0848	0.0288	0.003264	---	0	0.768	2	0.6813
rs73445090	13:28708856:C:T	13	28708856	C	T	t	c	0.9424	0.0004	0.942	0.9429	-0.1288	0.0438	0.003272	---	0	0.59	2	0.7446
rs73445089	13:28708825:G:A	13	28708825	G	A	a	g	0.9424	0.0004	0.942	0.9429	-0.1288	0.0438	0.003273	---	0	0.59	2	0.7447
	13:28670578:AT:A	13	28670578	AT	A	a	at	0.8136	0.0025	0.8093	0.816	-0.0799	0.0272	0.003333	-+-	9.3	2.206	2	0.3319
	13:28758404:ATAAT:A	13	28758404	ATAAT	A	a	ataat	0.9423	0.0003	0.9419	0.9426	-0.1284	0.0438	0.00334	---	0	0.558	2	0.7565
	13:28720045:A:AGG	13	28720045	A	AGG	a	agg	0.0577	0.0004	0.0572	0.058	0.1283	0.0438	0.003371	+++	0	0.566	2	0.7534
rs1778798	13:28453527:A:G	13	28453527	A	G	a	g	0.7008	0.0011	0.6997	0.7023	0.0771	0.0263	0.003426	+++	0	0.318	2	0.853
rs13378472	13:28482794:T:C	13	28482794	T	C	t	c	0.1558	0.0019	0.1525	0.1577	0.0844	0.0289	0.003433	+++	0	0.507	2	0.7761
rs9582016	13:28772792:T:C	13	28772792	T	C	t	c	0.0577	0.0004	0.0574	0.0581	0.1278	0.0438	0.003522	+++	0	0.612	2	0.7363
rs4575382	13:28672205:G:A	13	28672205	G	A	a	g	0.8164	0.0024	0.8118	0.8183	-0.0791	0.0272	0.003589	-+-	7.4	2.161	2	0.3395
rs10459416	13:28480895:T:C	13	28480895	T	C	t	c	0.1557	0.0019	0.1524	0.1577	0.084	0.0289	0.003603	+++	0	0.676	2	0.7131
	13:28485193:C:T	13	28485193	C	T	t	c	0.9689	0.0017	0.9671	0.9706	0.2225	0.0765	0.003609	+++	0	0.391	2	0.8225
rs7989075	13:28733773:T:C	13	28733773	T	C	t	c	0.0576	0.0004	0.0571	0.058	0.1275	0.0438	0.003609	+++	0	0.579	2	0.7487
rs9551418	13:28480292:A:G	13	28480292	A	G	a	g	0.1555	0.0019	0.1523	0.1574	0.084	0.0289	0.003621	+++	0	0.699	2	0.705
	13:28485345:G:A	13	28485345	G	A	a	g	0.9734	0.0022	0.9701	0.976	0.225	0.0773	0.003625	+++	27.9	2.774	2	0.2498
rs112152755	13:28743535:G:T	13	28743535	G	T	t	g	0.9415	0.0005	0.9409	0.942	-0.1265	0.0435	0.003638	---	0	0.957	2	0.6196
	13:28762739:AAAAG:A	13	28762739	AAAAG	A	a	aaaag	0.9431	0.0001	0.9429	0.9432	-0.1284	0.0441	0.003644	---	0	0.395	2	0.8208
rs8002864	13:28465812:A:G	13	28465812	A	G	a	g	0.1559	0.0022	0.1524	0.1583	0.0839	0.0289	0.003654	+++	0	0.709	2	0.7016
	13:28555013:CCTA:C	13	28555013	CCTA	C	ccta	c	0.011	0.0018	0.0084	0.0126	-0.3886	0.1338	0.003674	---	0	0.207	2	0.9016
rs9551412	13:28465962:T:G	13	28465962	T	G	t	g	0.1557	0.0022	0.1522	0.1581	0.0838	0.0289	0.003701	+++	0	0.726	2	0.6957
rs9319396	13:28464635:C:T	13	28464635	C	T	t	c	0.8443	0.0022	0.8419	0.8477	-0.0838	0.0289	0.003731	---	0	0.738	2	0.6914
rs9551419	13:28480356:C:T	13	28480356	C	T	t	c	0.8444	0.0019	0.8425	0.8476	-0.0837	0.0289	0.003742	---	0	0.696	2	0.7061
rs9554191	13:28465378:G:A	13	28465378	G	A	a	g	0.8443	0.0022	0.8419	0.8477	-0.0837	0.0289	0.003759	---	0	0.72	2	0.6978
rs9554200	13:28480720:A:C	13	28480720	A	C	a	c	0.1557	0.002	0.1524	0.1577	0.0836	0.0289	0.003759	+++	0	0.701	2	0.7042
rs73445029	13:28670217:C:T	13	28670217	C	T	t	c	0.8193	0.002	0.8159	0.8213	-0.0793	0.0274	0.00376	-+-	18.6	2.457	2	0.2928
rs10459351	13:28481005:A:C	13	28481005	A	C	a	c	0.1557	0.0019	0.1524	0.1577	0.0836	0.0289	0.003765	+++	0	0.701	2	0.7045
rs7985371	13:28736547:T:C	13	28736547	T	C	t	c	0.0583	0.0006	0.0577	0.0591	0.1261	0.0435	0.003776	+++	0	1.012	2	0.6029
rs7990872	13:28728781:T:G	13	28728781	T	G	t	g	0.0583	0.0006	0.0577	0.0591	0.1261	0.0435	0.003783	+++	0	1.012	2	0.603
rs9554199	13:28480702:A:G	13	28480702	A	G	a	g	0.1557	0.0019	0.1524	0.1577	0.0835	0.0289	0.003788	+++	0	0.707	2	0.7024
rs7986199	13:28475901:G:C	13	28475901	G	C	c	g	0.8446	0.0019	0.8425	0.8477	-0.0836	0.0289	0.003792	---	0	0.737	2	0.6919
rs9319399	13:28479980:T:C	13	28479980	T	C	t	c	0.1556	0.0019	0.1524	0.1575	0.0835	0.0289	0.003794	+++	0	0.709	2	0.7014
rs9554195	13:28474796:G:T	13	28474796	G	T	t	g	0.8443	0.0021	0.842	0.8477	-0.0835	0.0289	0.003796	---	0	0.686	2	0.7095
rs7998453	13:28477799:G:A	13	28477799	G	A	a	g	0.8444	0.0019	0.8424	0.8476	-0.0835	0.0288	0.003804	---	0	0.718	2	0.6984
rs138467963	13:28474407:T:C	13	28474407	T	C	t	c	0.1558	0.0021	0.1524	0.1581	0.0835	0.0288	0.003811	+++	0	0.658	2	0.7198
rs7985259	13:28709015:A:G	13	28709015	A	G	a	g	0.0583	0.0006	0.0575	0.0591	0.126	0.0436	0.003827	+++	0	1.036	2	0.5957
rs9554196	13:28476640:C:G	13	28476640	C	G	c	g	0.1556	0.0019	0.1524	0.1576	0.0834	0.0288	0.003833	+++	0	0.722	2	0.6968
rs7987435	13:28479083:G:A	13	28479083	G	A	a	g	0.8445	0.0018	0.8426	0.8476	-0.0834	0.0288	0.003834	---	0	0.655	2	0.7206
rs9581930	13:28467800:C:G	13	28467800	C	G	c	g	0.1557	0.0021	0.1524	0.158	0.0835	0.0289	0.003835	+++	0	0.689	2	0.7087
	13:28467593:AT:A	13	28467593	AT	A	a	at	0.8445	0.0022	0.842	0.8479	-0.0836	0.0289	0.003839	---	0	0.756	2	0.6851
rs9581932	13:28468391:A:T	13	28468391	A	T	a	t	0.1557	0.0021	0.1524	0.158	0.0834	0.0289	0.003849	+++	0	0.681	2	0.7116
rs113077205	13:28478418:G:A	13	28478418	G	A	a	g	0.8445	0.0019	0.8426	0.8476	-0.0834	0.0289	0.003852	---	0	0.726	2	0.6954
rs2185966	13:28479618:C:G	13	28479618	C	G	c	g	0.1561	0.0019	0.1528	0.1581	0.0833	0.0288	0.003867	+++	0	0.67	2	0.7152
rs7982906	13:28469723:C:T	13	28469723	C	T	t	c	0.8443	0.0021	0.842	0.8476	-0.0834	0.0289	0.003871	---	0	0.676	2	0.7133
	13:28478718:AC:A	13	28478718	AC	A	a	ac	0.8445	0.0018	0.8426	0.8476	-0.0833	0.0288	0.003878	---	0	0.662	2	0.7182
rs9579163	13:28709787:A:G	13	28709787	A	G	a	g	0.0584	0.0006	0.0577	0.0593	0.1257	0.0435	0.003881	+++	0	1.005	2	0.6051
rs9554194	13:28472674:T:C	13	28472674	T	C	t	c	0.1557	0.0021	0.1524	0.158	0.0833	0.0289	0.003882	+++	0	0.672	2	0.7146
rs9581936	13:28473189:A:T	13	28473189	A	T	a	t	0.1557	0.0021	0.1524	0.158	0.0833	0.0289	0.003884	+++	0	0.672	2	0.7148
rs9581937	13:28473441:C:T	13	28473441	C	T	t	c	0.8443	0.0021	0.842	0.8476	-0.0833	0.0289	0.003885	---	0	0.671	2	0.7149
rs9579121	13:28468632:T:C	13	28468632	T	C	t	c	0.1557	0.0021	0.1524	0.158	0.0833	0.0289	0.003889	+++	0	0.676	2	0.7133
	13:28474681:A:AT	13	28474681	A	AT	a	at	0.1557	0.0021	0.1524	0.158	0.0833	0.0289	0.00389	+++	0	0.67	2	0.7154
rs9581933	13:28468670:G:A	13	28468670	G	A	a	g	0.8443	0.0021	0.842	0.8476	-0.0833	0.0289	0.003891	---	0	0.675	2	0.7136
rs7985843	13:28475013:C:T	13	28475013	C	T	t	c	0.8443	0.0021	0.842	0.8476	-0.0833	0.0289	0.003894	---	0	0.67	2	0.7155
rs9319400	13:28480848:G:A	13	28480848	G	A	a	g	0.8443	0.0019	0.8423	0.8476	-0.0831	0.0289	0.003964	---	0	0.665	2	0.7171
	13:28475945:GAAAGAAGA:G	13	28475945	GAAAGAAGA	G	g	gaaagaaga	0.8445	0.0018	0.8426	0.8476	-0.0831	0.0289	0.004011	---	0	0.682	2	0.7111
rs7982659	13:28478750:G:A	13	28478750	G	A	a	g	0.8446	0.0019	0.8426	0.8478	-0.0829	0.0289	0.004068	---	0	0.642	2	0.7255
rs118084435	13:28775296:C:T	13	28775296	C	T	t	c	0.9431	0.0002	0.9429	0.9432	-0.1269	0.0442	0.004068	---	0	0.393	2	0.8216
	13:28567455:CA:C	13	28567455	CA	C	ca	c	0.4202	0.002	0.4171	0.4223	-0.0704	0.0245	0.004094	---	31	2.898	2	0.2348
rs9554201	13:28480778:A:G	13	28480778	A	G	a	g	0.1558	0.0019	0.1524	0.1578	0.0828	0.0288	0.0041	+++	0	0.682	2	0.7111
rs4489853	13:28672236:A:G	13	28672236	A	G	a	g	0.184	0.0025	0.1821	0.1889	0.0779	0.0272	0.004117	+-+	20.8	2.526	2	0.2828
rs7992622	13:28712211:C:G	13	28712211	C	G	c	g	0.0585	0.0007	0.0576	0.0593	0.1246	0.0435	0.004175	+++	0	1.025	2	0.5991
rs45455791	13:28774638:A:G	13	28774638	A	G	a	g	0.0577	0.0004	0.0573	0.0581	0.1254	0.0438	0.004212	+++	0	0.532	2	0.7666
rs7989117	13:28479260:C:T	13	28479260	C	T	t	c	0.8444	0.0018	0.8425	0.8475	-0.0824	0.0288	0.004264	---	0	0.649	2	0.723
rs13378207	13:28704081:A:G	13	28704081	A	G	a	g	0.0568	0.0002	0.0566	0.057	0.126	0.0441	0.004307	+++	0	0.338	2	0.8443
rs1924454	13:28775311:G:A	13	28775311	G	A	a	g	0.9421	0.0003	0.9418	0.9424	-0.1251	0.0438	0.004312	---	0	0.477	2	0.788
	13:28475881:GAGAA:G	13	28475881	GAGAA	G	g	gagaa	0.8447	0.0021	0.8423	0.8478	-0.0823	0.0289	0.0044	---	0	0.731	2	0.6937
rs9805154	13:28749731:T:C	13	28749731	T	C	t	c	0.0584	0.0006	0.0577	0.0592	0.1237	0.0435	0.004496	+++	0	1.126	2	0.5695
rs17760618	13:28758593:G:A	13	28758593	G	A	a	g	0.9434	0.0001	0.9433	0.9435	-0.1255	0.0442	0.004562	---	0	0.462	2	0.7936
rs9579164	13:28715928:A:T	13	28715928	A	T	a	t	0.0584	0.0007	0.0576	0.0592	0.1235	0.0435	0.004582	+++	0	1.147	2	0.5636
	13:28781762:GTCTTT:G	13	28781762	GTCTTT	G	g	gtcttt	0.943	0.0003	0.9427	0.9432	-0.125	0.0442	0.004644	---	0	0.408	2	0.8154
rs2504239	13:28571924:C:T	13	28571924	C	T	t	c	0.4507	0.0074	0.4434	0.4592	-0.0622	0.0221	0.004802	---	0	1.054	2	0.5904
rs111560962	13:28666162:G:A	13	28666162	G	A	a	g	0.8207	0.0018	0.8171	0.822	-0.0785	0.0279	0.004844	-+-	29.7	2.844	2	0.2413
rs9554192	13:28470071:C:T	13	28470071	C	T	t	c	0.8437	0.0019	0.8416	0.8469	-0.0807	0.0288	0.005164	---	0	0.625	2	0.7316
	13:28485637:AG:A	13	28485637	AG	A	a	ag	0.9939	0.0004	0.9937	0.9945	-0.4966	0.1777	0.005192	?--	67.2	3.046	1	0.08095
	13:28485639:G:C	13	28485639	G	C	c	g	0.9939	0.0004	0.9937	0.9945	-0.4966	0.1777	0.005192	?--	67.2	3.046	1	0.08095
	13:28492307:C:A	13	28492307	C	A	a	c	0.9927	0.0004	0.9922	0.9931	0.49	0.1758	0.005316	+++	0	0.005	2	0.9976
rs79509007	13:28570080:A:G	13	28570080	A	G	a	g	0.2861	0.0015	0.2847	0.289	0.0688	0.0247	0.005439	+++	0	1.281	2	0.5269
rs11616427	13:28572348:T:C	13	28572348	T	C	t	c	0.2197	0.0047	0.2134	0.2254	-0.0724	0.0261	0.00549	---	31.9	2.936	2	0.2304
rs61260403	13:28711016:G:C	13	28711016	G	C	c	g	0.9404	0.0011	0.9391	0.9413	-0.1203	0.0435	0.00565	---	0	0.675	2	0.7137
rs9581945	13:28506048:T:C	13	28506048	T	C	t	c	0.1616	0.0032	0.1557	0.1645	0.085	0.0307	0.005672	+++	0	0.286	2	0.8666
	13:28532804:T:TA	13	28532804	T	TA	t	ta	0.0168	0.0007	0.0159	0.0176	0.3012	0.1089	0.0057	+++	0	1.336	2	0.5127
rs9582005	13:28734465:T:C	13	28734465	T	C	t	c	0.0587	0.0008	0.0578	0.0597	0.1202	0.0435	0.0057	+++	0	1.218	2	0.5439
rs60809560	13:28456671:G:A	13	28456671	G	A	a	g	0.846	0.0024	0.8438	0.8505	-0.0822	0.0298	0.005797	---	0	0.947	2	0.623
rs1778780	13:28404297:T:G	13	28404297	T	G	t	g	0.3295	0.0066	0.3227	0.3371	-0.0624	0.0226	0.00585	---	0	1.824	2	0.4018
rs9319420	13:28781555:C:T	13	28781555	C	T	t	c	0.9434	0.0002	0.9433	0.9437	-0.1218	0.0443	0.005958	---	0	0.416	2	0.8122
	13:28739055:A:AT	13	28739055	A	AT	a	at	0.0589	0.0004	0.0584	0.0594	0.1208	0.0439	0.005972	+++	0	0.379	2	0.8274
rs76475972	13:28572864:T:C	13	28572864	T	C	t	c	0.1809	0.0039	0.1757	0.1856	-0.0766	0.0279	0.00605	---	9.1	2.199	2	0.333
	13:28696207:C:CT	13	28696207	C	CT	ct	c	0.84	0.0006	0.8396	0.8413	-0.0835	0.0305	0.006132	---	0	0.271	2	0.8732
	13:28562029:T:TGATA	13	28562029	T	TGATA	t	tgata	0.1108	0.0035	0.1068	0.1138	0.115	0.042	0.006137	+++	0	0.962	2	0.6183
rs9582014	13:28767067:T:C	13	28767067	T	C	t	c	0.0543	0.0004	0.0534	0.0546	0.1248	0.0456	0.006197	+++	0	0.294	2	0.8633
rs9582000	13:28719402:A:G	13	28719402	A	G	a	g	0.0591	0.0006	0.0586	0.0602	0.1185	0.0433	0.006236	+++	0	1.171	2	0.557
rs9582013	13:28766744:C:G	13	28766744	C	G	c	g	0.0535	0.0005	0.0525	0.0539	0.1257	0.046	0.006282	+++	0	0.197	2	0.9064
rs9319415	13:28697793:G:A	13	28697793	G	A	a	g	0.8455	0.0013	0.843	0.8462	-0.0798	0.0292	0.006352	---	0	0.539	2	0.7639
	13:28583323:TC:T	13	28583323	TC	T	t	tc	0.7548	0.0046	0.7491	0.759	0.0682	0.0251	0.00667	+++	0	0.22	2	0.8958
rs6491267	13:28781250:T:C	13	28781250	T	C	t	c	0.0585	0.0004	0.058	0.0591	0.1182	0.0436	0.006705	+++	0	1.004	2	0.6052
rs2481949	13:28575416:A:G	13	28575416	A	G	a	g	0.184	0.0035	0.1784	0.1877	-0.0749	0.0276	0.006747	---	16.7	2.402	2	0.3008
	13:28718976:G:GC	13	28718976	G	GC	g	gc	0.1539	0.001	0.1533	0.1559	0.0787	0.0291	0.006776	+++	0	0.485	2	0.7847
rs7320453	13:28781775:G:C	13	28781775	G	C	c	g	0.9415	0.0004	0.9411	0.942	-0.1177	0.0436	0.006947	---	0	0.962	2	0.6181
rs7323915	13:28715046:G:C	13	28715046	G	C	c	g	0.846	0.001	0.844	0.8466	-0.078	0.0291	0.007297	---	0	0.545	2	0.7613
	13:28281019:G:C	13	28281019	G	C	c	g	0.9902	0.0027	0.9878	0.9939	0.3977	0.1482	0.0073	+++	8.3	2.182	2	0.3359
	13:28460471:C:CTG	13	28460471	C	CTG	ctg	c	0.5428	0.0011	0.5419	0.5442	0.0631	0.0235	0.007322	+++	0	0.032	2	0.9842
rs8000679	13:28765318:T:C	13	28765318	T	C	t	c	0.0549	0.0001	0.0547	0.0551	0.1217	0.0454	0.007335	+++	0	0.568	2	0.7527
rs36025121	13:28573548:G:C	13	28573548	G	C	c	g	0.8188	0.0038	0.8143	0.824	0.0748	0.0279	0.007336	+++	14.9	2.349	2	0.309
rs9581999	13:28718574:A:G	13	28718574	A	G	a	g	0.154	0.001	0.1534	0.156	0.0778	0.0291	0.007436	+++	0	0.541	2	0.7629
rs9551447	13:28717392:G:T	13	28717392	G	T	t	g	0.8458	0.0009	0.8439	0.8464	-0.0777	0.0291	0.007486	---	0	0.55	2	0.7597
rs111938639	13:28712743:T:C	13	28712743	T	C	t	c	0.1541	0.0009	0.1536	0.1561	0.0777	0.0291	0.007543	+++	0	0.545	2	0.7613
rs9554276	13:28719565:A:G	13	28719565	A	G	a	g	0.154	0.001	0.1534	0.156	0.0775	0.0291	0.007644	+++	0	0.535	2	0.7653
rs17086369	13:28757077:C:T	13	28757077	C	T	t	c	0.846	0.0009	0.8441	0.8466	-0.0774	0.029	0.007693	---	0	0.506	2	0.7765
rs8000925	13:28771621:A:G	13	28771621	A	G	a	g	0.0549	0.0002	0.0546	0.0551	0.1209	0.0454	0.007713	+++	0	0.558	2	0.7566
	13:28745412:T:TTCTC	13	28745412	T	TTCTC	t	ttctc	0.1542	0.0008	0.1537	0.1559	0.0773	0.029	0.007724	+++	0	0.521	2	0.7708
rs34902435	13:28729204:T:C	13	28729204	T	C	t	c	0.154	0.0009	0.1535	0.1559	0.0773	0.029	0.007754	+++	0	0.506	2	0.7765
	13:28732438:G:T	13	28732438	G	T	t	g	0.8457	0.0008	0.8441	0.8463	-0.0773	0.029	0.007781	---	0	0.517	2	0.7722
rs35822513	13:28730685:T:C	13	28730685	T	C	t	c	0.1543	0.0008	0.1537	0.1559	0.0773	0.029	0.007782	+++	0	0.517	2	0.7723
rs9582004	13:28733244:G:A	13	28733244	G	A	a	g	0.846	0.0009	0.8441	0.8465	-0.0772	0.029	0.00782	---	0	0.505	2	0.7769
	13:28520837:G:T	13	28520837	G	T	t	g	0.9778	0.0013	0.9768	0.9804	-0.2202	0.083	0.007956	---	0	0.638	2	0.7267
rs78525779	13:28666181:T:C	13	28666181	T	C	t	c	0.1823	0.0021	0.1802	0.1859	0.0736	0.0278	0.007979	+-+	36.6	3.155	2	0.2065
	13:28714824:T:TTGTTCTGTTCTGTTCTT	13	28714824	T	TTGTTCTGTTCTGTTCTT	t	ttgttctgttctgttctt	0.1537	0.0009	0.1532	0.1556	0.0775	0.0292	0.007987	+++	0	0.423	2	0.8095
rs35954092	13:28573699:T:G	13	28573699	T	G	t	g	0.1811	0.0038	0.176	0.1855	-0.0738	0.0279	0.008084	---	14.6	2.343	2	0.3099
rs78157640	13:28573817:T:C	13	28573817	T	C	t	c	0.1808	0.0039	0.1757	0.1854	-0.0737	0.0279	0.008207	---	12	2.273	2	0.3209
rs9319416	13:28702518:A:G	13	28702518	A	G	a	g	0.1546	0.001	0.1541	0.1566	0.0767	0.0291	0.008327	+++	0	0.587	2	0.7456
	13:28478168:C:A	13	28478168	C	A	a	c	0.9831	0.0013	0.9821	0.985	0.2741	0.1043	0.008562	+++	15.5	2.368	2	0.306
	13:28701465:C:CTCAATCAA	13	28701465	C	CTCAATCAA	ctcaatcaa	c	0.8458	0.001	0.8437	0.8464	-0.0763	0.0291	0.008756	---	0	0.512	2	0.7742
rs558620300	13:28572963:A:G	13	28572963	A	G	a	g	0.1741	0.0027	0.1698	0.1772	-0.0747	0.0285	0.008809	---	26.3	2.715	2	0.2573
	13:28769107:ACTTATT:A	13	28769107	ACTTATT	A	a	acttatt	0.9468	0.0006	0.9463	0.9479	-0.1205	0.0461	0.009002	---	0	0.214	2	0.8983
	13:28468256:TA:T	13	28468256	TA	T	t	ta	0.977	0.0011	0.9763	0.9795	-0.2134	0.0818	0.009083	---	0	0.932	2	0.6276
	13:28468263:A:T	13	28468263	A	T	a	t	0.023	0.0011	0.0205	0.0237	0.2134	0.0818	0.009085	+++	0	0.932	2	0.6276
rs7989924	13:28752394:G:A	13	28752394	G	A	a	g	0.8459	0.0007	0.8444	0.8463	-0.0759	0.0291	0.009092	---	0	0.362	2	0.8343
	13:28400654:GATAAA:G	13	28400654	GATAAA	G	g	gataaa	0.3307	0.0055	0.3252	0.3371	-0.0588	0.0226	0.009207	---	0	1.334	2	0.5132
rs565536398	13:28572964:C:T	13	28572964	C	T	t	c	0.8257	0.0027	0.8227	0.83	0.0742	0.0285	0.00925	+++	31.5	2.92	2	0.2323
rs7982828	13:28758037:G:A	13	28758037	G	A	a	g	0.8464	0.0007	0.845	0.847	-0.0757	0.0291	0.009256	---	0	0.638	2	0.7267
	13:28574522:TAAA:T	13	28574522	TAAA	T	t	taaa	0.8193	0.0038	0.8148	0.8244	0.0723	0.0278	0.009274	+++	18.5	2.453	2	0.2933
rs13378939	13:28741219:A:T	13	28741219	A	T	a	t	0.0623	0.0008	0.0615	0.0634	0.1109	0.0427	0.009494	+++	0	0.747	2	0.6884
rs7328200	13:28615133:A:G	13	28615133	A	G	a	g	0.725	0.0048	0.7197	0.732	0.0614	0.0237	0.009508	+++	0	0.856	2	0.652
rs9551446	13:28709918:T:C	13	28709918	T	C	t	c	0.155	0.0009	0.1544	0.1567	0.0754	0.0291	0.009524	+++	0	0.505	2	0.7767
rs2481967	13:28541583:T:G	13	28541583	T	G	t	g	0.8158	0.004	0.8099	0.8202	-0.0708	0.0273	0.009591	---	0	1.795	2	0.4075
	13:28697643:C:T	13	28697643	C	T	t	c	0.984	0.0012	0.9832	0.9863	0.2891	0.1121	0.009891	+-+	20	2.5	2	0.2865
rs7319452	13:28763676:C:A	13	28763676	C	A	a	c	0.8547	0.0019	0.8524	0.8566	-0.0841	0.0326	0.009917	---	0	1.318	2	0.5173
	13:28541421:G:T	13	28541421	G	T	t	g	0.9749	0.0011	0.9742	0.9773	-0.2012	0.0782	0.01006	---	0	0.911	2	0.634
rs2481966	13:28541127:C:T	13	28541127	C	T	t	c	0.1849	0.004	0.1805	0.1908	0.0699	0.0272	0.01027	+++	0	1.676	2	0.4325
rs3003956	13:28575216:T:C	13	28575216	T	C	t	c	0.1868	0.0037	0.1816	0.1911	-0.0703	0.0274	0.01028	---	0	1.845	2	0.3976
rs1805108	13:28537242:A:C	13	28537242	A	C	a	c	0.8153	0.0042	0.808	0.8192	-0.069	0.027	0.01056	---	0	0.885	2	0.6424
	13:28472077:A:T	13	28472077	A	T	a	t	0.0072	0.0009	0.006	0.008	0.3926	0.1536	0.01057	+++	22.6	2.583	2	0.2749
rs2481952	13:28536901:C:T	13	28536901	C	T	t	c	0.4808	0.0042	0.4786	0.4895	-0.0536	0.021	0.01073	---	0	0.671	2	0.7149
rs2504212	13:28537537:T:G	13	28537537	T	G	t	g	0.8154	0.004	0.8083	0.8191	-0.0688	0.027	0.01073	---	0	1.014	2	0.6024
	13:28525661:C:T	13	28525661	C	T	t	c	0.9877	0.0014	0.9863	0.9894	0.3467	0.136	0.01081	+++	0	1.01	2	0.6036
	13:28780875:G:GT	13	28780875	G	GT	g	gt	0.078	0.0012	0.077	0.0795	0.1049	0.0412	0.01081	+++	0	1.34	2	0.5118
rs2504210	13:28540248:C:G	13	28540248	C	G	c	g	0.8165	0.0037	0.8097	0.8197	-0.069	0.0271	0.01104	---	0	0.949	2	0.6221
	13:28766668:C:T	13	28766668	C	T	t	c	0.9928	0.0007	0.9918	0.9936	-0.3995	0.1577	0.01129	-+-	27.2	2.749	2	0.253
rs1805107	13:28537317:G:A	13	28537317	G	A	a	g	0.1852	0.004	0.1813	0.1922	0.0682	0.0269	0.01133	+++	0	0.886	2	0.6421
rs2481951	13:28575151:T:C	13	28575151	T	C	t	c	0.1816	0.0037	0.1763	0.1859	-0.0701	0.0277	0.01143	---	22.2	2.572	2	0.2764
rs76696037	13:28370921:C:T	13	28370921	C	T	t	c	0.9944	0.0001	0.9943	0.9946	0.57	0.2261	0.0117	?++	0	0.211	1	0.6458
rs2504211	13:28537935:T:G	13	28537935	T	G	t	g	0.8148	0.0041	0.8077	0.8187	-0.0679	0.0269	0.01172	---	0	0.869	2	0.6474
	13:28540665:C:A	13	28540665	C	A	a	c	0.9919	0.0016	0.9898	0.9932	0.4533	0.1799	0.01176	?++	0	0.269	1	0.6043
rs7334180	13:28615598:T:C	13	28615598	T	C	t	c	0.7146	0.0055	0.7082	0.7207	0.059	0.0235	0.01191	+++	0	1.144	2	0.5643
rs7334327	13:28615600:T:C	13	28615600	T	C	t	c	0.7146	0.0055	0.7082	0.7207	0.059	0.0235	0.01191	+++	0	1.144	2	0.5644
rs112853295	13:28342652:A:G	13	28342652	A	G	a	g	0.0072	0	0.0072	0.0072	-0.6389	0.2542	0.01194	-??	0	0	0	1
rs9581993	13:28679631:G:T	13	28679631	G	T	t	g	0.9606	0.0017	0.959	0.9635	0.1777	0.0707	0.01194	+++	48.2	3.86	2	0.1451
rs2481965	13:28540727:C:A	13	28540727	C	A	a	c	0.4805	0.0041	0.4782	0.489	-0.0526	0.0212	0.01308	---	0	0.684	2	0.7102
rs7987309	13:28371913:A:G	13	28371913	A	G	a	g	0.0056	0.0001	0.0054	0.0056	-0.5545	0.2255	0.01394	?--	0	0.289	1	0.591
rs9551427	13:28614740:A:G	13	28614740	A	G	a	g	0.7143	0.0052	0.7082	0.72	0.0574	0.0235	0.01442	+++	0	0.997	2	0.6074
rs1756944	13:28453452:T:G	13	28453452	T	G	t	g	0.1634	0.0033	0.1605	0.1694	-0.08	0.0328	0.01464	---	0	0.616	2	0.735
rs2481963	13:28530200:A:G	13	28530200	A	G	a	g	0.7898	0.0043	0.7824	0.7939	-0.0629	0.0258	0.01482	---	14.2	2.332	2	0.3117
	13:28772426:C:CA	13	28772426	C	CA	ca	c	0.9318	0.0001	0.9317	0.932	-0.1036	0.0428	0.01548	---	0	0.708	2	0.702
rs2481953	13:28539185:T:A	13	28539185	T	A	a	t	0.2003	0.0034	0.1974	0.2065	0.0633	0.0262	0.01575	+++	0	1.131	2	0.5682
rs9507947	13:28321675:G:A	13	28321675	G	A	a	g	0.9602	0.0014	0.9587	0.9614	0.1696	0.071	0.01697	+-+	0	1.535	2	0.4643
rs34767548	13:28200461:G:A	13	28200461	G	A	a	g	0.8833	0.0028	0.8808	0.8869	-0.0789	0.0331	0.01711	---	0	0.79	2	0.6736
	13:28484207:G:C	13	28484207	G	C	c	g	0.9924	0.0013	0.9911	0.9939	0.3687	0.1546	0.01713	+++	0	1.156	2	0.5611
rs7317084	13:28198098:C:T	13	28198098	C	T	t	c	0.883	0.003	0.8802	0.8867	-0.0782	0.0328	0.01714	---	0	1.136	2	0.5666
rs2232669	13:28195495:C:T	13	28195495	C	T	t	c	0.884	0.0029	0.8814	0.8876	-0.0775	0.0327	0.01772	---	0	1.422	2	0.4911
rs544670802	13:28565162:A:G	13	28565162	A	G	a	g	0.0136	0.0009	0.0131	0.0154	0.2873	0.1215	0.01808	+++	0	0.187	2	0.9109
rs12855186	13:28200940:T:C	13	28200940	T	C	t	c	0.1186	0.0019	0.1163	0.1208	0.078	0.033	0.0181	+++	0	0.681	2	0.7114
	13:28615658:A:T	13	28615658	A	T	a	t	0.0247	0.0007	0.0235	0.0253	0.1984	0.084	0.01817	+++	0	0.222	2	0.8948
rs2232679	13:28196033:G:C	13	28196033	G	C	c	g	0.8837	0.0028	0.8813	0.8872	-0.0767	0.0327	0.01903	---	0	1.264	2	0.5314
	13:28479388:T:C	13	28479388	T	C	t	c	0.015	0.0021	0.0119	0.0168	0.2415	0.1032	0.01927	+++	0	0.578	2	0.749
rs10492487	13:28199368:T:A	13	28199368	T	A	a	t	0.8831	0.0029	0.8806	0.8867	-0.0767	0.0329	0.01962	---	0	0.986	2	0.6108
	13:28453210:C:T	13	28453210	C	T	t	c	0.8586	0.0028	0.853	0.8603	0.0829	0.0356	0.01967	+++	0	0.974	2	0.6144
rs76224303	13:28361534:C:T	13	28361534	C	T	t	c	0.9835	0.0011	0.9822	0.9844	0.2005	0.0873	0.02168	+++	0	0.616	2	0.7351
rs11620356	13:28362705:G:A	13	28362705	G	A	a	g	0.9834	0.001	0.9822	0.9843	0.2008	0.0875	0.02174	+++	0	0.587	2	0.7455
	13:28621848:CAA:C	13	28621848	CAA	C	caa	c	0.3683	0.002	0.3666	0.372	0.0661	0.0288	0.02177	+++	0	1.539	2	0.4633
rs11618216	13:28362628:C:T	13	28362628	C	T	t	c	0.9834	0.001	0.9822	0.9843	0.2007	0.0875	0.02185	+++	0	0.589	2	0.7451
rs75642999	13:28360948:A:G	13	28360948	A	G	a	g	0.0165	0.001	0.0156	0.0177	-0.1974	0.0873	0.02373	---	0	0.617	2	0.7345
	13:28614974:A:AT	13	28614974	A	AT	a	at	0.685	0.005	0.6797	0.693	0.0527	0.0234	0.02455	+++	0	0.55	2	0.7597
	13:28395609:T:TA	13	28395609	T	TA	t	ta	0.2721	0.0058	0.2657	0.2789	-0.0549	0.0244	0.02465	---	0	1.123	2	0.5703
	13:28732969:C:T	13	28732969	C	T	t	c	0.9929	0.0007	0.9923	0.9938	-0.3331	0.1483	0.02472	---	0	1.124	2	0.5699
rs9512886	13:28403367:T:C	13	28403367	T	C	t	c	0.2658	0.0062	0.26	0.2732	-0.0537	0.0239	0.02477	---	0	0.914	2	0.6332
	13:28393119:A:G	13	28393119	A	G	a	g	0.0176	0.0007	0.0167	0.0182	0.2128	0.0949	0.02497	+++	0	1.829	2	0.4008
	13:28606067:T:C	13	28606067	T	C	t	c	0.0128	0.0003	0.0123	0.013	0.2784	0.1243	0.02517	+++	66.9	6.037	2	0.04886
	13:28604698:C:T	13	28604698	C	T	t	c	0.9892	0.0015	0.9877	0.9911	0.2688	0.121	0.02627	+++	0	0.533	2	0.7659
rs7334951	13:28616119:A:G	13	28616119	A	G	a	g	0.9259	0.0032	0.9228	0.9298	0.0911	0.0413	0.02722	+++	0	0.296	2	0.8626
rs543474323	13:28569290:G:C	13	28569290	G	C	c	g	0.9819	0.0001	0.9818	0.982	0.2468	0.1118	0.02725	+++	0	0.216	2	0.8978
rs188175496	13:28595940:C:T	13	28595940	C	T	t	c	0.9754	0.0014	0.9728	0.9765	0.1824	0.0826	0.02736	+++	0	0.763	2	0.6827
	13:28656807:TTTTTG:T	13	28656807	TTTTTG	T	t	tttttg	0.1358	0.0019	0.133	0.1379	-0.0754	0.0342	0.02745	---	0	0.842	2	0.6565
	13:28616643:G:GAA	13	28616643	G	GAA	g	gaa	0.9259	0.0032	0.9228	0.9298	0.0909	0.0413	0.02759	+++	0	0.287	2	0.8663
rs1539663	13:28402592:T:C	13	28402592	T	C	t	c	0.7338	0.0059	0.7269	0.7395	0.0524	0.0239	0.02813	+++	0	0.79	2	0.6736
	13:28632361:A:AC	13	28632361	A	AC	a	ac	0.0247	0.0014	0.0219	0.0255	-0.2189	0.0998	0.02822	---	0	1.257	2	0.5333
rs7322324	13:28408686:A:T	13	28408686	A	T	a	t	0.0136	0.0005	0.0124	0.0139	-0.2642	0.1207	0.02859	---	0	1.13	2	0.5683
	13:28734774:T:C	13	28734774	T	C	t	c	0.0142	0.0016	0.0121	0.0157	0.2294	0.1048	0.02866	+++	0	1.998	2	0.3683
rs2840328	13:28371586:T:C	13	28371586	T	C	t	c	0.3038	0.002	0.3026	0.3079	0.0518	0.0237	0.02885	+++	25.3	2.679	2	0.262
	13:28560415:C:T	13	28560415	C	T	t	c	0.9922	0.0015	0.9898	0.9941	-0.3447	0.1587	0.0298	-+-	21.9	2.562	2	0.2778
	13:28333011:A:AC	13	28333011	A	AC	a	ac	0.1561	0.0028	0.1526	0.1585	0.0682	0.0314	0.03018	+++	0	0.624	2	0.7319
	13:28484021:T:C	13	28484021	T	C	t	c	0.0241	0.0027	0.0197	0.0259	-0.1788	0.0828	0.03086	---	0	0.673	2	0.7144
rs7328298	13:28664837:C:T	13	28664837	C	T	t	c	0.9817	0.0023	0.9779	0.9839	-0.2089	0.097	0.03119	---	0	1.02	2	0.6004
	13:28716648:ATT:A	13	28716648	ATT	A	a	att	0.8856	0.0016	0.8831	0.8873	-0.0805	0.0378	0.03315	-+-	12.3	2.281	2	0.3197
	13:28459347:C:T	13	28459347	C	T	t	c	0.973	0.0009	0.9722	0.9747	0.1685	0.0796	0.03417	+++	0	0.771	2	0.6802
rs4771167	13:28348388:C:T	13	28348388	C	T	t	c	0.5653	0.0042	0.5568	0.5675	-0.0449	0.0213	0.03511	---	0	0.103	2	0.9499
	13:28403551:A:T	13	28403551	A	T	a	t	0.0252	0.0011	0.0229	0.0257	0.1453	0.0691	0.03533	+++	49.6	3.969	2	0.1375
	13:28506098:TTGC:T	13	28506098	TTGC	T	t	ttgc	0.9857	0.0011	0.9847	0.9882	0.2149	0.1021	0.03534	+++	15.7	2.371	2	0.3055
rs1326382	13:28350949:G:A	13	28350949	G	A	a	g	0.5715	0.0049	0.5618	0.575	-0.0447	0.0213	0.03557	---	0	0.078	2	0.9617
	13:28532805:A:G	13	28532805	A	G	a	g	0.0073	0.0004	0.007	0.0078	0.3182	0.1515	0.03567	+++	39.5	3.308	2	0.1913
rs9512967	13:28574765:C:T	13	28574765	C	T	t	c	0.3282	0.0034	0.3224	0.3316	-0.0483	0.023	0.03577	---	4.3	2.09	2	0.3516
	13:28697061:G:GA	13	28697061	G	GA	g	ga	0.183	0.003	0.1799	0.1878	0.0625	0.0298	0.0362	+-+	1.1	2.023	2	0.3637
rs1326383	13:28352558:C:T	13	28352558	C	T	t	c	0.5684	0.0049	0.5588	0.572	-0.0445	0.0213	0.03623	---	0	0.043	2	0.9787
	13:28698851:CA:C	13	28698851	CA	C	ca	c	0.1469	0.0062	0.1394	0.1533	0.0733	0.035	0.03633	+++	10.9	2.244	2	0.3257
	13:28441375:C:CA	13	28441375	C	CA	ca	c	0.8874	0.0018	0.8851	0.8891	0.072	0.0344	0.03642	+++	17.9	2.437	2	0.2957
rs6491228	13:28348786:A:G	13	28348786	A	G	a	g	0.4348	0.0042	0.4327	0.4433	0.0445	0.0213	0.03666	+++	0	0.109	2	0.9469
rs9512909	13:28452640:T:A	13	28452640	T	A	a	t	0.7093	0.0033	0.706	0.7151	-0.0626	0.0302	0.0384	---	0	0.053	2	0.9739
rs530242404	13:28572925:C:T	13	28572925	C	T	t	c	0.8383	0.0058	0.8311	0.844	0.0615	0.0297	0.03845	+++	0	1.398	2	0.4971
rs1231048	13:28358100:C:T	13	28358100	C	T	t	c	0.5654	0.0044	0.5591	0.5704	-0.0448	0.0217	0.03848	---	0	1.079	2	0.5829
rs1999364	13:28577035:T:C	13	28577035	T	C	t	c	0.5183	0.0037	0.5137	0.5213	0.044	0.0212	0.03857	+-+	0	1.713	2	0.4246
rs9512995	13:28614361:G:A	13	28614361	G	A	a	g	0.0751	0.0031	0.0713	0.0781	-0.0846	0.0409	0.03871	---	0	0.31	2	0.8565
	13:28623920:T:C	13	28623920	T	C	t	c	0.0055	0.0002	0.0053	0.0056	-0.5427	0.2626	0.03878	--?	0	0.023	1	0.8783
	13:28724774:CA:C	13	28724774	CA	C	ca	c	0.1706	0.0039	0.1669	0.1779	0.0666	0.0323	0.0392	+-+	0	1.832	2	0.4002
rs34871309	13:28603904:T:C	13	28603904	T	C	t	c	0.0716	0.0028	0.0684	0.0746	-0.0876	0.0425	0.03932	---	0	0.212	2	0.8996
	13:28466409:C:A	13	28466409	C	A	a	c	0.9732	0.0009	0.9725	0.975	0.1628	0.0792	0.0397	+++	0	0.735	2	0.6926
rs11839192	13:28574618:A:T	13	28574618	A	T	a	t	0.6725	0.0028	0.6698	0.6777	0.0473	0.023	0.04003	+++	9.6	2.213	2	0.3307
rs528952535	13:28651232:G:A	13	28651232	G	A	a	g	0.9199	0.0022	0.9172	0.9222	-0.1116	0.0544	0.04025	---	38.9	3.275	2	0.1945
rs79662524	13:28569458:T:C	13	28569458	T	C	t	c	0.0851	0.0049	0.08	0.0929	0.0801	0.0392	0.04107	+++	0	0.066	2	0.9675
	13:28469611:ATCT:A	13	28469611	ATCT	A	a	atct	0.9784	0.0013	0.9772	0.9802	0.1852	0.0907	0.04111	+++	0	0.35	2	0.8394
rs117571459	13:28364769:C:A	13	28364769	C	A	a	c	0.8066	0.0035	0.8001	0.81	-0.0559	0.0274	0.04163	---	0	0.725	2	0.696
	13:28556010:A:C	13	28556010	A	C	a	c	0.0079	0.0003	0.0075	0.0082	0.2978	0.1463	0.04181	+++	42.9	3.505	2	0.1734
rs117290941	13:28311505:G:A	13	28311505	G	A	a	g	0.9437	0.0021	0.9413	0.9462	-0.1069	0.0526	0.04212	---	14.8	2.348	2	0.3091
rs9581907	13:28340328:T:C	13	28340328	T	C	t	c	0.2527	0.0026	0.2499	0.2569	0.0498	0.0245	0.04239	+++	0	0.373	2	0.83
	13:28661807:C:T	13	28661807	C	T	t	c	0.987	0.0003	0.9864	0.9871	0.2673	0.1318	0.0425	++-	60.9	5.115	2	0.07749
	13:28340363:AC:A	13	28340363	AC	A	a	ac	0.7473	0.0026	0.7431	0.7501	-0.0497	0.0245	0.04258	---	0	0.372	2	0.8304
rs2232675	13:28195889:G:A	13	28195889	G	A	a	g	0.9361	0.002	0.9337	0.9386	-0.0865	0.0429	0.0436	---	0	1.088	2	0.5803
rs2232674	13:28195832:C:T	13	28195832	C	T	t	c	0.9361	0.002	0.9337	0.9386	-0.0864	0.0429	0.04365	---	0	1.094	2	0.5788
rs17072037	13:28585589:G:C	13	28585589	G	C	c	g	0.9484	0.0029	0.9443	0.9514	-0.1172	0.0584	0.04464	---	0	0.115	2	0.944
rs944496	13:28429194:G:A	13	28429194	G	A	a	g	0.2943	0.0077	0.285	0.3009	-0.0465	0.0232	0.04514	---	51.9	4.157	2	0.1251
	13:28534665:G:T	13	28534665	G	T	t	g	0.9902	0.0011	0.989	0.9914	0.2519	0.1258	0.04522	+++	0	0.214	2	0.8987
rs544505886	13:28440008:A:G	13	28440008	A	G	a	g	0.065	0.0017	0.0615	0.0662	-0.1007	0.0503	0.04549	---	0	0.423	2	0.8094
rs2232665	13:28195257:G:A	13	28195257	G	A	a	g	0.9361	0.002	0.9337	0.9385	-0.0853	0.0428	0.04601	---	0	1.137	2	0.5662
rs78386232	13:28362506:T:G	13	28362506	T	G	t	g	0.1927	0.0034	0.1895	0.1989	0.0549	0.0275	0.04614	+++	0	0.937	2	0.626
rs2386850	13:28360346:A:G	13	28360346	A	G	a	g	0.2034	0.0032	0.2004	0.2094	0.0544	0.0273	0.04619	+-+	0	1.554	2	0.4598
	13:28774691:C:T	13	28774691	C	T	t	c	0.9837	0.0011	0.9828	0.9861	0.2128	0.1068	0.04624	--+	81.5	10.828	2	0.004453
rs1286886	13:28786479:G:C	13	28786479	G	C	c	g	0.6889	0.006	0.677	0.6933	-0.046	0.0231	0.04647	-+-	66.6	5.985	2	0.05017
	13:28662112:G:A	13	28662112	G	A	a	g	0.9736	0.0014	0.9722	0.9752	-0.1634	0.0821	0.0465	---	0	0.471	2	0.7902
rs874873	13:28346302:C:T	13	28346302	C	T	t	c	0.7477	0.0038	0.7411	0.7517	-0.0481	0.0242	0.04673	---	0	0.364	2	0.8334
	13:28755076:GT:G	13	28755076	GT	G	g	gt	0.9866	0.0008	0.9852	0.9873	0.2834	0.1425	0.04673	+++	5.1	2.107	2	0.3487
rs9581919	13:28425840:G:A	13	28425840	G	A	a	g	0.9391	0.002	0.9353	0.9407	-0.0868	0.0437	0.04697	---	0	1.792	2	0.4083
rs113746478	13:28512358:G:T	13	28512358	G	T	t	g	0.9227	0.0029	0.9195	0.9258	0.0809	0.0407	0.04703	+++	0	0.318	2	0.8531
	13:28340342:C:CTTATAATGTTT	13	28340342	C	CTTATAATGTTT	cttataatgttt	c	0.7485	0.0026	0.7441	0.7513	-0.0488	0.0246	0.04737	---	0	0.341	2	0.8434
	13:28362127:C:T	13	28362127	C	T	t	c	0.9831	0.0014	0.9808	0.9845	-0.1688	0.0851	0.04739	---	31.6	2.926	2	0.2316
rs13378765	13:28361743:T:A	13	28361743	T	A	a	t	0.8073	0.0034	0.8011	0.8105	-0.0545	0.0275	0.04752	-+-	0	1.014	2	0.6022
	13:28446755:A:G	13	28446755	A	G	a	g	0.013	0.0003	0.0126	0.0134	0.1907	0.0963	0.04768	+-+	0	1.275	2	0.5287
rs2504229	13:28595398:A:G	13	28595398	A	G	a	g	0.9711	0.0009	0.97	0.9722	-0.1223	0.0619	0.04815	---	0	0.294	2	0.8634
	13:28583909:G:C	13	28583909	G	C	c	g	0.9923	0.0014	0.991	0.9943	0.2888	0.1462	0.04827	+++	0	0.178	2	0.915
rs77505975	13:28191618:T:C	13	28191618	T	C	t	c	0.064	0.0019	0.0616	0.0662	0.0839	0.0426	0.0492	+++	0	1.156	2	0.5611
rs9579153	13:28651234:A:G	13	28651234	A	G	a	g	0.0817	0.0018	0.0799	0.084	0.1062	0.0541	0.04957	+++	36.7	3.161	2	0.2059
rs13313323	13:28371151:C:A	13	28371151	C	A	a	c	0.7328	0.0042	0.7264	0.7377	-0.047	0.0241	0.05096	---	0	0.473	2	0.7895
	13:28529237:C:CCGAA	13	28529237	C	CCGAA	ccgaa	c	0.2107	0.0038	0.2064	0.2154	0.0507	0.026	0.05144	+++	23.9	2.627	2	0.2689
rs2504214	13:28532769:A:G	13	28532769	A	G	a	g	0.7917	0.0037	0.7868	0.7959	-0.0507	0.026	0.0516	---	29.4	2.833	2	0.2426
	13:28333624:G:C	13	28333624	G	C	c	g	0.5942	0.0038	0.5879	0.5982	-0.0424	0.0218	0.05185	---	0	1.361	2	0.5064
rs7990857	13:28458529:C:T	13	28458529	C	T	t	c	0.3864	0.0003	0.3858	0.3866	-0.043	0.0221	0.05186	---	0	0.334	2	0.846
rs9581960	13:28595777:C:G	13	28595777	C	G	c	g	0.9708	0.001	0.97	0.9721	-0.1191	0.0615	0.05264	---	0	0.266	2	0.8756
	13:28457445:TAGA:T	13	28457445	TAGA	T	t	taga	0.3868	0.0003	0.3861	0.387	-0.0429	0.0221	0.05281	---	0	0.322	2	0.8513
rs1231027	13:28334138:T:C	13	28334138	T	C	t	c	0.4048	0.004	0.4004	0.411	0.0422	0.0218	0.05301	+++	0	1.619	2	0.445
rs9512873	13:28355576:T:C	13	28355576	T	C	t	c	0.4332	0.0056	0.429	0.4443	0.0416	0.0215	0.05318	+++	0	0.174	2	0.9166
rs74814135	13:28198677:T:C	13	28198677	T	C	t	c	0.0649	0.0024	0.0619	0.0674	0.083	0.043	0.05337	+++	0	0.922	2	0.6305
rs1231021	13:28333369:C:T	13	28333369	C	T	t	c	0.594	0.0037	0.588	0.5981	-0.0421	0.0218	0.05359	---	0	1.486	2	0.4757
rs2481962	13:28531385:C:T	13	28531385	C	T	t	c	0.2085	0.0039	0.204	0.2134	0.0501	0.026	0.05397	+++	34.5	3.055	2	0.2171
rs9512882	13:28393714:G:A	13	28393714	G	A	a	g	0.6416	0.0031	0.6379	0.6451	0.0438	0.0228	0.05468	+++	0	0.544	2	0.7618
rs7335513	13:28534393:T:C	13	28534393	T	C	t	c	0.7922	0.0034	0.7879	0.7961	-0.05	0.0261	0.05488	---	25.2	2.674	2	0.2627
rs12872232	13:28596081:G:A	13	28596081	G	A	a	g	0.0292	0.001	0.028	0.0301	0.118	0.0615	0.05509	+++	0	0.259	2	0.8786
rs76541143	13:28201422:T:G	13	28201422	T	G	t	g	0.0645	0.0029	0.0608	0.0673	0.0832	0.0434	0.05518	+++	0	0.875	2	0.6457
	13:28507266:G:T	13	28507266	G	T	t	g	0.9928	0.0005	0.9924	0.9935	0.3155	0.1646	0.05528	+++	0	1.695	2	0.4286
rs13313260	13:28371150:G:A	13	28371150	G	A	a	g	0.7326	0.0043	0.7262	0.7376	-0.0461	0.0241	0.05572	---	0	0.459	2	0.795
rs7330004	13:28534193:A:T	13	28534193	A	T	a	t	0.7918	0.0036	0.787	0.7959	-0.0498	0.0261	0.05612	---	27.2	2.746	2	0.2534
rs28640144	13:28616273:C:A	13	28616273	C	A	a	c	0.9076	0.0014	0.9061	0.9094	0.0767	0.0405	0.0586	+++	0	0.507	2	0.7761
rs77734239	13:28202051:C:A	13	28202051	C	A	a	c	0.9355	0.003	0.9326	0.9394	-0.082	0.0434	0.05883	---	0	0.83	2	0.6604
rs9512980	13:28595609:C:T	13	28595609	C	T	t	c	0.0294	0.0011	0.0281	0.0305	0.1155	0.0611	0.05893	+++	0	0.237	2	0.8881
rs117808697	13:28513538:A:T	13	28513538	A	T	a	t	0.0702	0.0026	0.0678	0.0731	0.0881	0.0467	0.05894	+++	42.4	3.472	2	0.1762
	13:28782744:G:T	13	28782744	G	T	t	g	0.9931	0	0.9931	0.9931	0.4152	0.22	0.0591	??+	0	0	0	1
	13:28606088:C:T	13	28606088	C	T	t	c	0.9909	0.0005	0.9903	0.9916	-0.2117	0.1122	0.05917	---	0	1.008	2	0.604
	13:28532193:G:GA	13	28532193	G	GA	g	ga	0.7913	0.0037	0.7864	0.7955	-0.049	0.026	0.05975	---	27.5	2.758	2	0.2518
rs1231012	13:28330022:G:A	13	28330022	G	A	a	g	0.5941	0.0037	0.5882	0.5983	-0.041	0.0218	0.06042	---	0	1.389	2	0.4993
	13:28782769:A:G	13	28782769	A	G	a	g	0.0121	0.0016	0.0098	0.0136	0.2337	0.1246	0.06071	+++	0	1.098	2	0.5774
rs1231040	13:28343508:T:C	13	28343508	T	C	t	c	0.4186	0.0047	0.4131	0.4254	0.0409	0.0219	0.06176	+++	0	1.532	2	0.4649
	13:28412320:C:T	13	28412320	C	T	t	c	0.979	0.0011	0.9779	0.9805	0.1826	0.0979	0.06207	+-+	29.7	2.843	2	0.2413
rs1231054	13:28363442:G:T	13	28363442	G	T	t	g	0.532	0.004	0.5243	0.5354	-0.0396	0.0213	0.06279	---	0	0.857	2	0.6513
rs117898402	13:28205054:C:T	13	28205054	C	T	t	c	0.936	0.003	0.9332	0.9398	-0.0811	0.0436	0.06303	---	0	0.715	2	0.6995
rs117440014	13:28205056:C:T	13	28205056	C	T	t	c	0.936	0.003	0.9332	0.9398	-0.0811	0.0436	0.06304	---	0	0.715	2	0.6995
rs111867145	13:28427298:C:T	13	28427298	C	T	t	c	0.9935	0.0007	0.9929	0.9943	-0.2441	0.1316	0.06354	---	0	1.67	2	0.4339
	13:28616325:T:TAATAAA	13	28616325	T	TAATAAA	t	taataaa	0.5303	0.0072	0.5237	0.5393	0.0395	0.0213	0.06378	+++	0	0.525	2	0.7691
	13:28203832:TTG:T	13	28203832	TTG	T	t	ttg	0.9358	0.003	0.9331	0.9397	-0.0807	0.0436	0.06395	---	0	0.749	2	0.6875
	13:28293978:T:G	13	28293978	T	G	t	g	0.0143	0.0008	0.0134	0.0151	0.1745	0.0945	0.0647	+++	0	0.7	2	0.7047
	13:28620071:CAAAAA:C	13	28620071	CAAAAA	C	caaaaa	c	0.9916	0.001	0.9906	0.9929	-0.2822	0.1531	0.0653	---	0	1.212	2	0.5456
rs9582001	13:28720787:C:T	13	28720787	C	T	t	c	0.9706	0.0014	0.9689	0.9722	-0.1204	0.0655	0.06581	---	0	0.037	2	0.9817
	13:28440006:GA:G	13	28440006	GA	G	g	ga	0.9311	0.0014	0.9297	0.9335	0.0905	0.0492	0.06601	+++	0	0.451	2	0.7981
	13:28529754:A:AT	13	28529754	A	AT	a	at	0.7746	0.0034	0.77	0.7785	-0.0465	0.0253	0.06643	+--	18.1	2.442	2	0.295
rs9554220	13:28591445:G:A	13	28591445	G	A	a	g	0.9721	0.0007	0.9714	0.973	-0.1203	0.0657	0.06708	---	0	0.238	2	0.8879
rs2504215	13:28531647:G:A	13	28531647	G	A	a	g	0.2248	0.0033	0.221	0.2293	0.0462	0.0253	0.06795	-++	17.6	2.426	2	0.2973
rs13378945	13:28338865:C:A	13	28338865	C	A	a	c	0.5946	0.0026	0.5903	0.5975	-0.0395	0.0216	0.06797	---	0	1.356	2	0.5076
	13:28499632:T:C	13	28499632	T	C	t	c	0.0152	0.0014	0.0119	0.016	-0.1815	0.0995	0.06825	---	0	1.36	2	0.5066
	13:28656796:C:T	13	28656796	C	T	t	c	0.9841	0.0003	0.9835	0.9843	-0.1998	0.1097	0.06864	-+-	2.3	2.047	2	0.3594
rs9554255	13:28671243:C:G	13	28671243	C	G	c	g	0.0634	0.0038	0.0602	0.0682	0.0801	0.044	0.06886	+++	0	0.114	2	0.9444
	13:28275717:C:T	13	28275717	C	T	t	c	0.994	0.0005	0.9934	0.9945	0.3085	0.1696	0.069	+?+	53.7	2.162	1	0.1415
rs1231053	13:28363354:C:G	13	28363354	C	G	c	g	0.4681	0.004	0.4646	0.4757	0.0387	0.0213	0.06912	+++	0	0.849	2	0.654
rs55918924	13:28455177:G:A	13	28455177	G	A	a	g	0.977	0.0015	0.9755	0.9792	0.1607	0.0885	0.06946	+++	0	0.808	2	0.6678
	13:28371328:AC:A	13	28371328	AC	A	a	ac	0.7276	0.0051	0.7206	0.7337	-0.0431	0.0239	0.07143	---	0	0.501	2	0.7786
rs3003954	13:28533130:T:A	13	28533130	T	A	a	t	0.2247	0.0032	0.2211	0.229	0.0455	0.0253	0.07233	-++	16.2	2.387	2	0.3032
rs4771168	13:28349508:C:T	13	28349508	C	T	t	c	0.738	0.0034	0.7318	0.7411	-0.043	0.0239	0.07245	---	0	0.591	2	0.744
	13:28488939:C:T	13	28488939	C	T	t	c	0.9852	0.0001	0.9849	0.9853	0.1824	0.1019	0.0734	+-+	0	1.016	2	0.6018
rs1231036	13:28342150:T:C	13	28342150	T	C	t	c	0.4113	0.004	0.4066	0.4166	0.0392	0.0219	0.07353	+++	0	1.292	2	0.5242
rs1231035	13:28341662:T:C	13	28341662	T	C	t	c	0.4115	0.004	0.4067	0.4165	0.0391	0.0219	0.07421	+++	0	1.356	2	0.5078
rs113711944	13:28678758:G:A	13	28678758	G	A	a	g	0.9936	0	0.9936	0.9936	0.4032	0.2262	0.07465	?++	0	0.965	1	0.3259
	13:28535834:TA:T	13	28535834	TA	T	t	ta	0.208	0.004	0.2032	0.2119	0.0464	0.0261	0.07495	-++	35	3.075	2	0.2149
rs9512984	13:28598178:A:G	13	28598178	A	G	a	g	0.9701	0.0009	0.9693	0.9712	-0.1089	0.0613	0.07545	---	0	0.185	2	0.9117
rs1231037	13:28342614:T:A	13	28342614	T	A	a	t	0.5884	0.0041	0.5829	0.5933	-0.0388	0.0219	0.07654	---	0	1.246	2	0.5363
rs2387346	13:28616629:T:A	13	28616629	T	A	a	t	0.4679	0.0058	0.4608	0.4736	-0.0375	0.0212	0.07691	---	0	0.83	2	0.6604
rs7327579	13:28615835:G:A	13	28615835	G	A	a	g	0.4699	0.006	0.4626	0.4756	-0.0374	0.0212	0.07715	---	0	0.775	2	0.6787
	13:28574119:A:G	13	28574119	A	G	a	g	0.0052	0	0.0052	0.0053	-0.4139	0.2345	0.07754	--?	0	0.34	1	0.56
rs9319407	13:28534376:A:G	13	28534376	A	G	a	g	0.7754	0.003	0.7713	0.7788	-0.0447	0.0253	0.07766	+--	14.3	2.335	2	0.3112
	13:28613036:C:T	13	28613036	C	T	t	c	0.9858	0.0002	0.9856	0.986	-0.1626	0.0923	0.0781	---	0	0.007	2	0.9966
rs111523582	13:28595980:T:C	13	28595980	T	C	t	c	0.0276	0.0007	0.0267	0.0284	0.1116	0.0634	0.07848	+++	0	0.293	2	0.8635
rs3829382	13:28577688:G:T	13	28577688	G	T	t	g	0.4933	0.0031	0.4899	0.4968	-0.0368	0.0209	0.07899	-+-	0	1.658	2	0.4364
rs56734235	13:28593858:C:G	13	28593858	C	G	c	g	0.0286	0.0011	0.0272	0.0296	0.1098	0.0626	0.07927	+++	0	0.227	2	0.8926
rs142312647	13:28734374:C:T	13	28734374	C	T	t	c	0.9906	0.0011	0.9894	0.9918	-0.2849	0.1624	0.07933	--+	78.9	9.492	2	0.008686
	13:28278509:G:A	13	28278509	G	A	a	g	0.9875	0.0015	0.9858	0.9893	-0.1871	0.1066	0.07941	---	0	0.842	2	0.6564
rs77456394	13:28770490:G:T	13	28770490	G	T	t	g	0.9902	0.001	0.9891	0.9913	-0.2745	0.1572	0.08081	--+	74.4	7.8	2	0.02024
	13:28569882:TA:T	13	28569882	TA	T	t	ta	0.0602	0.0018	0.0582	0.0623	0.0923	0.0529	0.08094	+++	0	0.396	2	0.8202
rs73439256	13:28454325:G:A	13	28454325	G	A	a	g	0.977	0.0015	0.9755	0.9792	0.154	0.0885	0.08172	+++	0	0.955	2	0.6202
rs73439252	13:28454282:G:T	13	28454282	G	T	t	g	0.977	0.0015	0.9755	0.9792	0.154	0.0885	0.08183	+++	0	0.953	2	0.6208
rs112550530	13:28535618:T:C	13	28535618	T	C	t	c	0.0778	0.0034	0.0741	0.0815	-0.0708	0.0407	0.08189	---	0	0.756	2	0.6853
rs55878831	13:28455157:G:A	13	28455157	G	A	a	g	0.977	0.0015	0.9755	0.9792	0.1538	0.0884	0.08198	+++	0	0.955	2	0.6204
rs2387356	13:28670595:A:G	13	28670595	A	G	a	g	0.0634	0.0038	0.0601	0.0682	0.0765	0.044	0.08198	+++	0	0.095	2	0.9538
rs79210301	13:28206542:A:G	13	28206542	A	G	a	g	0.0645	0.0028	0.0609	0.0676	0.0759	0.0437	0.08226	+++	0	0.519	2	0.7714
rs7327001	13:28409050:C:T	13	28409050	C	T	t	c	0.6027	0.006	0.5959	0.6093	0.0378	0.0218	0.08255	+-+	25.8	2.695	2	0.2599
rs3901539	13:28446335:A:G	13	28446335	A	G	a	g	0.1118	0.0009	0.1109	0.1129	-0.0596	0.0343	0.08256	---	0	1.974	2	0.3728
rs2008957	13:28435763:A:G	13	28435763	A	G	a	g	0.1059	0.0026	0.103	0.1086	-0.0612	0.0353	0.0828	--+	50.1	4.012	2	0.1345
rs7328997	13:28425240:G:T	13	28425240	G	T	t	g	0.9942	0.0004	0.9937	0.9946	-0.2258	0.1303	0.08306	---	0	0.355	2	0.8376
	13:28247740:G:A	13	28247740	G	A	a	g	0.9933	0.0008	0.9925	0.9944	0.3326	0.1922	0.08351	+-+	0	0.896	2	0.6388
rs13378818	13:28336801:C:T	13	28336801	C	T	t	c	0.6372	0.002	0.633	0.6385	-0.0442	0.0256	0.08357	---	0	0.276	2	0.8712
	13:28302833:C:A	13	28302833	C	A	a	c	0.9871	0.0023	0.9846	0.9898	0.204	0.1183	0.0846	++-	61.2	5.151	2	0.07613
	13:28641061:A:G	13	28641061	A	G	a	g	0.0061	0	0.0061	0.0061	-0.5303	0.3077	0.08478	-??	0	0	0	1
rs9581911	13:28353357:G:A	13	28353357	G	A	a	g	0.8778	0.0036	0.8715	0.8813	-0.0549	0.0319	0.08479	+--	14.7	2.344	2	0.3098
rs76420491	13:28626047:G:A	13	28626047	G	A	a	g	0.9598	0.0017	0.9584	0.9629	0.1081	0.0628	0.0853	+-+	0	1.493	2	0.4741
rs17744852	13:28305808:T:A	13	28305808	T	A	a	t	0.9503	0.0022	0.9478	0.9525	-0.0955	0.0556	0.08552	---	8.2	2.178	2	0.3365
rs189814812	13:28446748:G:A	13	28446748	G	A	a	g	0.9784	0.0013	0.976	0.9795	-0.1492	0.087	0.08623	---	0	0.609	2	0.7375
rs7316978	13:28422406:T:G	13	28422406	T	G	t	g	0.0058	0.0005	0.0054	0.0063	0.2235	0.1307	0.08738	+++	0	0.377	2	0.8284
	13:28624979:T:TA	13	28624979	T	TA	t	ta	0.7069	0.0016	0.7052	0.7087	0.0541	0.0317	0.08751	+++	0	1.344	2	0.5106
rs633459	13:28194194:C:A	13	28194194	C	A	a	c	0.0994	0.0034	0.0962	0.1037	-0.0611	0.0357	0.0876	--+	18.2	2.444	2	0.2946
	13:28663526:T:C	13	28663526	T	C	t	c	0.0279	0.0012	0.0267	0.0292	0.1365	0.08	0.0878	+++	0	0.167	2	0.9201
rs7316962	13:28613993:A:G	13	28613993	A	G	a	g	0.5311	0.0056	0.5256	0.5379	0.0361	0.0212	0.08851	+++	0	0.657	2	0.72
rs76816674	13:28617071:C:A	13	28617071	C	A	a	c	0.952	0.0016	0.9503	0.9542	0.1135	0.0668	0.08917	+++	0	0.155	2	0.9253
rs2154072	13:28437571:G:A	13	28437571	G	A	a	g	0.8062	0.0036	0.8029	0.8105	0.0456	0.0268	0.0892	+++	0	1.572	2	0.4556
rs58941391	13:28421288:G:A	13	28421288	G	A	a	g	0.9942	0.0005	0.9937	0.9946	-0.2221	0.1309	0.0898	---	0	0.388	2	0.8239
rs2027575	13:28393467:C:T	13	28393467	C	T	t	c	0.6452	0.0034	0.6412	0.6482	0.0395	0.0233	0.08987	+++	0	0.584	2	0.7468
rs3742111	13:28367956:C:T	13	28367956	C	T	t	c	0.9947	0	0.9947	0.9947	0.6804	0.4013	0.08997	?+?	0	0	0	1
rs4633554	13:28672174:G:A	13	28672174	G	A	a	g	0.9334	0.0042	0.9282	0.9369	-0.0732	0.0432	0.08998	---	0	0.078	2	0.9617
	13:28397670:C:T	13	28397670	C	T	t	c	0.9911	0.0004	0.9903	0.9913	-0.2164	0.1278	0.09036	---	0	0.751	2	0.6871
	13:28725651:CA:C	13	28725651	CA	C	ca	c	0.1034	0.0012	0.1021	0.1047	0.0657	0.0388	0.09039	+++	0	0.256	2	0.8801
	13:28204101:T:C	13	28204101	T	C	t	c	0.006	0.0005	0.0055	0.0065	-0.2835	0.1676	0.09073	-?-	63.1	2.709	1	0.09978
	13:28614675:C:CA	13	28614675	C	CA	ca	c	0.4686	0.0058	0.4614	0.4742	-0.0359	0.0212	0.09102	---	0	0.735	2	0.6924
rs9554251	13:28668931:C:T	13	28668931	C	T	t	c	0.9352	0.0037	0.9305	0.9382	-0.0733	0.0438	0.09398	---	0	0.008	2	0.9959
	13:28343814:GA:G	13	28343814	GA	G	g	ga	0.5787	0.0044	0.5737	0.584	-0.0366	0.0219	0.09429	---	0	1.362	2	0.5061
rs1231041	13:28344969:T:C	13	28344969	T	C	t	c	0.4084	0.0047	0.4034	0.4161	0.0363	0.0217	0.09491	+++	0	1.771	2	0.4125
rs12583184	13:28670168:G:A	13	28670168	G	A	a	g	0.9346	0.0044	0.9291	0.9383	-0.0724	0.0434	0.09567	---	0	0.094	2	0.9542
	13:28215036:A:G	13	28215036	A	G	a	g	0.0231	0.0002	0.0228	0.0233	-0.1507	0.0905	0.09584	-+-	30.3	2.871	2	0.238
	13:28312424:G:GTGTA	13	28312424	G	GTGTA	g	gtgta	0.315	0.0047	0.3063	0.3194	-0.0445	0.0268	0.09623	-+-	42.9	3.502	2	0.1736
	13:28337187:T:TATGAAAAAAAA	13	28337187	T	TATGAAAAAAAA	t	tatgaaaaaaaa	0.1278	0.0002	0.1275	0.1281	0.0534	0.0323	0.09768	+++	0	1.551	2	0.4605
rs9634348	13:28550243:C:G	13	28550243	C	G	c	g	0.0066	0	0.0066	0.0066	-0.5534	0.3342	0.09781	-??	0	0	0	1
rs1923834	13:28360487:C:T	13	28360487	C	T	t	c	0.9291	0.0026	0.9265	0.9335	0.0693	0.0419	0.09793	-++	40.2	3.347	2	0.1876
rs9551424	13:28551010:C:T	13	28551010	C	T	t	c	0.9934	0	0.9934	0.9934	0.5527	0.3341	0.09808	+??	0	0	0	1
rs117163878	13:28551422:C:T	13	28551422	C	T	t	c	0.9934	0	0.9934	0.9934	0.5524	0.3341	0.09824	+??	0	0	0	1
	13:28286174:A:G	13	28286174	A	G	a	g	0.0132	0.002	0.0109	0.0152	0.1784	0.108	0.09863	+++	0	1.443	2	0.4861
rs9512901	13:28431180:C:T	13	28431180	C	T	t	c	0.8723	0.0022	0.8696	0.8741	0.0529	0.0321	0.09866	++-	42	3.446	2	0.1786
rs874497	13:28402332:C:T	13	28402332	C	T	t	c	0.7559	0.0024	0.7539	0.7605	-0.0404	0.0245	0.09891	---	0	0.086	2	0.9577
rs113213994	13:28453842:C:T	13	28453842	C	T	t	c	0.9762	0.0016	0.975	0.9785	0.1438	0.0873	0.09951	+++	0	0.602	2	0.7402
rs11843148	13:28418243:T:C	13	28418243	T	C	t	c	0.0058	0.0005	0.0054	0.0064	0.2164	0.1314	0.09964	+++	0	0.443	2	0.8012
	13:28486423:G:A	13	28486423	G	A	a	g	0.9831	0.0017	0.9813	0.9849	0.1639	0.0996	0.09982	+++	0	1.525	2	0.4664
	13:28211308:G:C	13	28211308	G	C	c	g	0.9021	0.0026	0.9003	0.9075	0.059	0.0359	0.09989	+++	0	1.04	2	0.5947
rs117937851	13:28199429:G:T	13	28199429	G	T	t	g	0.9577	0.0024	0.9551	0.9604	0.0936	0.057	0.1006	+++	0	0.044	2	0.9784
rs75899206	13:28387130:G:A	13	28387130	G	A	a	g	0.8126	0.003	0.8085	0.8162	-0.0451	0.0275	0.1017	---	0	0.227	2	0.8928
rs78850073	13:28361137:A:C	13	28361137	A	C	a	c	0.0697	0.0034	0.0659	0.0736	-0.0691	0.0423	0.102	+--	40.5	3.361	2	0.1863
rs7333646	13:28665187:C:T	13	28665187	C	T	t	c	0.7115	0.0028	0.7078	0.715	-0.0465	0.0285	0.1025	---	0	0.935	2	0.6265
	13:28231181:G:A	13	28231181	G	A	a	g	0.9847	0.0015	0.9824	0.9864	-0.1482	0.091	0.1034	---	0	0.729	2	0.6945
rs1923835	13:28360612:T:C	13	28360612	T	C	t	c	0.0697	0.0033	0.0659	0.0735	-0.0687	0.0422	0.1034	+--	40.3	3.349	2	0.1874
	13:28219647:A:G	13	28219647	A	G	a	g	0.0088	0.0007	0.0081	0.0096	0.1995	0.1227	0.1039	+++	0	1.668	2	0.4344
rs7333200	13:28519377:C:T	13	28519377	C	T	t	c	0.9794	0.0015	0.9779	0.9813	-0.1228	0.0756	0.1041	---	70.6	6.804	2	0.0333
	13:28572923:TAC:T	13	28572923	TAC	T	t	tac	0.3099	0.0068	0.3024	0.3179	-0.0386	0.0239	0.1052	---	0	1.159	2	0.5601
rs2481950	13:28575382:G:A	13	28575382	G	A	a	g	0.8947	0.0032	0.8906	0.8976	0.0609	0.0376	0.1058	+-+	76.8	8.622	2	0.01342
	13:28600816:G:A	13	28600816	G	A	a	g	0.9898	0.0007	0.9889	0.9908	0.2474	0.1529	0.1058	++-	32.7	2.97	2	0.2265
rs7321960	13:28667090:G:A	13	28667090	G	A	a	g	0.9348	0.0042	0.9296	0.9383	-0.0708	0.0438	0.1062	---	0	0.048	2	0.9765
	13:28671363:AAAAG:A	13	28671363	AAAAG	A	a	aaaag	0.9342	0.0043	0.9288	0.9378	-0.0699	0.0433	0.1062	---	0	0.042	2	0.9793
	13:28295013:CA:C	13	28295013	CA	C	ca	c	0.061	0.0026	0.058	0.0646	-0.09	0.0557	0.1063	--+	42.6	3.483	2	0.1752
rs76706919	13:28365664:C:T	13	28365664	C	T	t	c	0.9307	0.0037	0.9264	0.9347	0.0688	0.0427	0.1071	-++	39.8	3.32	2	0.1901
rs17744580	13:28299218:G:T	13	28299218	G	T	t	g	0.9497	0.0022	0.9473	0.952	-0.0888	0.0552	0.1075	---	0	1.749	2	0.417
rs14105	13:28239970:G:A	13	28239970	G	A	a	g	0.5662	0.0046	0.5621	0.5748	-0.0341	0.0212	0.1078	---	0	0.237	2	0.8881
	13:28664777:T:C	13	28664777	T	C	t	c	0.0095	0.0012	0.0079	0.0105	-0.2478	0.1544	0.1085	-+-	62.7	5.369	2	0.06826
rs7337222	13:28668814:T:C	13	28668814	T	C	t	c	0.0656	0.0043	0.062	0.071	0.0698	0.0435	0.1086	+++	0	0.046	2	0.9771
rs17085866	13:28240417:C:G	13	28240417	C	G	c	g	0.0701	0.0045	0.0649	0.0749	0.0662	0.0413	0.1092	++-	63.7	5.507	2	0.06372
rs77275465	13:28763045:T:G	13	28763045	T	G	t	g	0.01	0.0011	0.0089	0.0113	0.2504	0.1563	0.1092	++-	74.1	7.729	2	0.02097
rs7984521	13:28432947:A:C	13	28432947	A	C	a	c	0.8713	0.0027	0.8679	0.8734	0.0511	0.0319	0.1096	++-	44.2	3.585	2	0.1666
	13:28266535:A:AT	13	28266535	A	AT	a	at	0.0103	0.0009	0.0091	0.0113	-0.2241	0.1404	0.1105	---	0	0.05	2	0.9751
rs7983897	13:28441031:A:G	13	28441031	A	G	a	g	0.1172	0.0007	0.1163	0.1178	-0.0528	0.0331	0.1106	--+	11.5	2.259	2	0.3232
rs1539661	13:28435336:G:T	13	28435336	G	T	t	g	0.6736	0.0031	0.668	0.6765	0.0362	0.0227	0.1115	+++	0	1.101	2	0.5765
	13:28652855:T:TTC	13	28652855	T	TTC	t	ttc	0.7587	0.0038	0.7547	0.7647	0.041	0.0258	0.1118	+++	0	0.846	2	0.655
	13:28585582:G:A	13	28585582	G	A	a	g	0.9947	0	0.9947	0.9947	0.6232	0.3921	0.112	?+?	0	0	0	1
rs112246768	13:28192139:A:C	13	28192139	A	C	a	c	0.0419	0.0021	0.0395	0.0442	-0.0902	0.0568	0.1124	---	0	0.162	2	0.922
	13:28484965:A:G	13	28484965	A	G	a	g	0.012	0.0007	0.0106	0.0126	-0.1945	0.1232	0.1143	-+-	0	0.622	2	0.7329
rs56134396	13:28667314:T:C	13	28667314	T	C	t	c	0.0653	0.0041	0.0618	0.0704	0.0689	0.0438	0.1154	+++	0	0.042	2	0.9792
rs873368	13:28435306:C:T	13	28435306	C	T	t	c	0.6674	0.0028	0.6619	0.6695	0.0354	0.0225	0.1156	+++	0	0.914	2	0.6331
rs10492484	13:28232706:A:G	13	28232706	A	G	a	g	0.0182	0.0016	0.016	0.0194	0.1224	0.0779	0.116	+++	0	1.256	2	0.5336
	13:28657013:TTTTG:T	13	28657013	TTTTG	T	t	ttttg	0.9777	0.0015	0.9762	0.9796	-0.1269	0.0807	0.116	---	0	0.31	2	0.8564
rs74588013	13:28217689:T:G	13	28217689	T	G	t	g	0.0216	0.0017	0.0194	0.0231	0.1149	0.0732	0.1166	+++	0	1.515	2	0.4688
	13:28440693:ATT:A	13	28440693	ATT	A	a	att	0.0363	0.0015	0.0347	0.0379	-0.1226	0.0781	0.1167	-+-	0	1.642	2	0.4401
rs61944746	13:28625986:A:G	13	28625986	A	G	a	g	0.2009	0.0039	0.193	0.2036	-0.0412	0.0263	0.1172	---	0	0.492	2	0.7819
	13:28444205:T:C	13	28444205	T	C	t	c	0.0078	0.0012	0.0071	0.0101	0.2405	0.1538	0.1178	+-+	65.6	5.808	2	0.05479
rs61944745	13:28625982:C:T	13	28625982	C	T	t	c	0.7991	0.0039	0.7964	0.8071	0.0411	0.0263	0.1178	+++	0	0.495	2	0.7809
rs74043620	13:28425987:C:T	13	28425987	C	T	t	c	0.9942	0.0004	0.9937	0.9946	-0.2047	0.131	0.118	---	0	0.464	2	0.793
rs7330483	13:28425290:C:T	13	28425290	C	T	t	c	0.9942	0.0004	0.9937	0.9946	-0.2047	0.1311	0.1184	---	0	0.463	2	0.7934
rs17085862	13:28240277:G:A	13	28240277	G	A	a	g	0.9294	0.0045	0.9245	0.9345	-0.0642	0.0411	0.1185	--+	66.6	5.991	2	0.05
	13:28270832:T:C	13	28270832	T	C	t	c	0.0052	0	0.0052	0.0052	-0.4229	0.2709	0.1185	-??	0	0	0	1
rs376455892	13:28665508:G:A	13	28665508	G	A	a	g	0.9776	0.0011	0.9763	0.9786	-0.1272	0.0817	0.1192	---	0	0.51	2	0.7748
rs78505936	13:28264198:C:G	13	28264198	C	G	c	g	0.0051	0	0.0051	0.0051	-0.4672	0.3007	0.1203	-??	0	0	0	1
	13:28787722:T:A	13	28787722	T	A	a	t	0.9823	0.0026	0.98	0.9863	0.1636	0.1054	0.1207	+++	0	0.21	2	0.9003
rs2996444	13:28410918:T:A	13	28410918	T	A	a	t	0.6039	0.0053	0.5979	0.6096	0.0335	0.0217	0.122	+-+	25.1	2.67	2	0.2631
rs2485796	13:28775670:A:G	13	28775670	A	G	a	g	0.2983	0.006	0.2928	0.3093	0.0357	0.0231	0.1226	+-+	61.1	5.148	2	0.07623
rs1286885	13:28786877:A:C	13	28786877	A	C	a	c	0.2985	0.0059	0.2933	0.3095	0.0356	0.0231	0.1233	+-+	59.8	4.978	2	0.08301
rs7983678	13:28684022:A:G	13	28684022	A	G	a	g	0.1615	0.002	0.159	0.1633	0.0446	0.0289	0.1235	+++	0	0.266	2	0.8756
rs9805644	13:28364204:A:G	13	28364204	A	G	a	g	0.249	0.0062	0.2412	0.2539	0.0387	0.0252	0.124	+-+	31	2.898	2	0.2348
rs7986640	13:28554860:C:G	13	28554860	C	G	c	g	0.8144	0.0058	0.8085	0.8212	0.0423	0.0275	0.124	++-	80.5	10.249	2	0.005948
rs76344617	13:28514738:A:G	13	28514738	A	G	a	g	0.0204	0.0018	0.0181	0.0223	0.1166	0.0759	0.1245	-++	71.3	6.97	2	0.03065
rs546207083	13:28350780:A:G	13	28350780	A	G	a	g	0.0389	0.0029	0.0357	0.0437	0.0943	0.0615	0.125	+++	0	0.349	2	0.8401
rs112015637	13:28506280:G:A	13	28506280	G	A	a	g	0.9775	0.0021	0.9759	0.9807	0.1403	0.0914	0.1251	+++	0	0.117	2	0.9431
	13:28679381:G:A	13	28679381	G	A	a	g	0.994	0.0001	0.9939	0.994	0.3558	0.232	0.1251	?++	0	0.989	1	0.32
rs10492486	13:28213913:G:T	13	28213913	G	T	t	g	0.9811	0.0017	0.9797	0.9834	-0.1174	0.0766	0.1252	--+	5.5	2.116	2	0.3471
rs1970616	13:28405766:T:C	13	28405766	T	C	t	c	0.3476	0.0062	0.3407	0.3546	0.0339	0.0221	0.1254	+-+	0	1.243	2	0.5372
	13:28604007:T:C	13	28604007	T	C	t	c	0.0132	0.0015	0.0114	0.0147	0.1683	0.11	0.126	++-	66.4	5.949	2	0.05106
	13:28435336:G:GT	13	28435336	G	GT	g	gt	0.6103	0.004	0.6035	0.6142	0.0353	0.0231	0.1266	+++	0	0.916	2	0.6327
rs10492485	13:28232538:C:A	13	28232538	C	A	a	c	0.9817	0.0017	0.9804	0.9839	-0.1183	0.0775	0.1268	---	0	1.259	2	0.5328
	13:28214662:CT:C	13	28214662	CT	C	ct	c	0.0189	0.0017	0.0166	0.0203	0.1169	0.0766	0.127	++-	6.7	2.143	2	0.3425
rs2185965	13:28439975:C:T	13	28439975	C	T	t	c	0.8836	0.001	0.8824	0.8847	0.0504	0.033	0.1272	++-	0	1.858	2	0.3949
	13:28627534:G:GATAT	13	28627534	G	GATAT	g	gatat	0.0081	0.0005	0.0076	0.0086	-0.2712	0.1779	0.1275	--+	62.5	5.34	2	0.06924
rs1286876	13:28775837:G:C	13	28775837	G	C	c	g	0.7009	0.0059	0.6904	0.7066	-0.0353	0.0232	0.1276	-+-	58.9	4.866	2	0.08777
rs11149497	13:28414917:G:A	13	28414917	G	A	a	g	0.9941	0.0004	0.9936	0.9945	-0.2014	0.1323	0.1277	---	0	0.576	2	0.7497
rs13378523	13:28776631:G:A	13	28776631	G	A	a	g	0.7011	0.006	0.69	0.7065	-0.0352	0.0232	0.1283	-+-	61	5.13	2	0.0769
	13:28761592:G:A	13	28761592	G	A	a	g	0.9886	0.0012	0.9876	0.9902	-0.1767	0.1166	0.1294	--+	63.5	5.478	2	0.06462
rs1999366	13:28420103:G:A	13	28420103	G	A	a	g	0.9942	0.0005	0.9937	0.9946	-0.1993	0.1318	0.1307	---	0	0.516	2	0.7727
rs143048284	13:28511421:G:C	13	28511421	G	C	c	g	0.98	0.0018	0.9782	0.9823	-0.1168	0.0773	0.1309	+--	70.6	6.805	2	0.03329
rs7328699	13:28615701:C:T	13	28615701	C	T	t	c	0.8876	0.001	0.8863	0.8885	-0.0581	0.0385	0.131	---	0	0.209	2	0.9007
rs74043640	13:28527102:C:G	13	28527102	C	G	c	g	0.0198	0.0015	0.0179	0.0214	0.1149	0.0761	0.1311	-++	71.2	6.953	2	0.03092
rs1286884	13:28788543:G:A	13	28788543	G	A	a	g	0.7015	0.0058	0.6906	0.7067	-0.0348	0.0231	0.1312	-+-	59.6	4.956	2	0.08389
rs73165580	13:28288669:A:G	13	28288669	A	G	a	g	0.0397	0.0005	0.0393	0.0406	0.0817	0.0541	0.1313	+++	0	0.639	2	0.7265
rs78388804	13:28525668:T:C	13	28525668	T	C	t	c	0.0198	0.0015	0.0178	0.0214	0.1148	0.0761	0.1315	-++	71.1	6.932	2	0.03124
rs7984165	13:28370016:T:C	13	28370016	T	C	t	c	0.3248	0.0083	0.3145	0.3325	0.0339	0.0225	0.1319	+-+	11.6	2.263	2	0.3225
rs9512990	13:28606415:C:T	13	28606415	C	T	t	c	0.7897	0.0036	0.787	0.7969	0.0389	0.0258	0.1323	+++	0	0.412	2	0.8139
rs146218979	13:28511633:C:T	13	28511633	C	T	t	c	0.98	0.0018	0.9782	0.9823	-0.116	0.0771	0.1324	+--	70.7	6.825	2	0.03296
	13:28724504:T:C	13	28724504	T	C	t	c	0.0059	0.0009	0.0052	0.0075	0.2199	0.1463	0.1326	+-+	0	0.709	2	0.7016
rs1615695	13:28393604:C:T	13	28393604	C	T	t	c	0.0634	0.0011	0.0623	0.0654	-0.07	0.0466	0.1331	-+-	0	0.944	2	0.6238
	13:28258062:G:A	13	28258062	G	A	a	g	0.9849	0.0015	0.9828	0.9867	-0.1379	0.0921	0.1343	---	0	0.924	2	0.63
rs78592942	13:28323136:C:T	13	28323136	C	T	t	c	0.9518	0.002	0.9495	0.9537	-0.0845	0.0565	0.1346	---	0	1.43	2	0.4891
	13:28642668:C:CAT	13	28642668	C	CAT	cat	c	0.9677	0.0016	0.9661	0.9702	0.108	0.0722	0.1347	+-+	0	1.478	2	0.4776
rs9554080	13:28210301:A:G	13	28210301	A	G	a	g	0.099	0.0026	0.0935	0.1004	-0.0533	0.0357	0.135	---	0	0.926	2	0.6294
	13:28537005:G:A	13	28537005	G	A	a	g	0.9805	0.0017	0.979	0.9828	0.1416	0.0948	0.1352	+-+	6	2.127	2	0.3452
rs145322485	13:28251907:T:A	13	28251907	T	A	a	t	0.9895	0.0008	0.9886	0.9906	0.2065	0.1383	0.1355	+++	0	0.019	2	0.9906
	13:28627904:A:AT	13	28627904	A	AT	a	at	0.7278	0.004	0.7255	0.736	0.0385	0.0258	0.1357	+++	0	0.601	2	0.7406
	13:28699125:C:G	13	28699125	C	G	c	g	0.0072	0.0004	0.0068	0.0077	-0.3006	0.2016	0.1359	?--	24	1.316	1	0.2513
rs1616483	13:28393672:A:G	13	28393672	A	G	a	g	0.3739	0.0024	0.3716	0.3783	0.0325	0.0218	0.1364	+++	0	0.376	2	0.8286
rs1231030	13:28336590:C:T	13	28336590	C	T	t	c	0.7408	0.0039	0.7369	0.7454	-0.0362	0.0243	0.1367	---	0	1.893	2	0.3881
rs71433249	13:28516369:C:T	13	28516369	C	T	t	c	0.9044	0.004	0.8983	0.9088	0.057	0.0384	0.1374	++-	68.1	6.262	2	0.04367
rs4769562	13:28238069:C:T	13	28238069	C	T	t	c	0.565	0.0045	0.5611	0.5736	-0.0314	0.0212	0.1381	---	0	0.15	2	0.9278
rs4771157	13:28286748:C:T	13	28286748	C	T	t	c	0.4959	0.0023	0.4929	0.498	0.0317	0.0214	0.1381	++-	65	5.715	2	0.05742
rs7997457	13:28547167:A:G	13	28547167	A	G	a	g	0.77	0.0045	0.7649	0.7749	0.0385	0.026	0.1382	++-	71.9	7.12	2	0.02845
rs118191175	13:28239999:A:G	13	28239999	A	G	a	g	0.0103	0.0011	0.0088	0.0112	0.1548	0.1047	0.1392	+++	0	1.389	2	0.4994
rs75810050	13:28225153:A:G	13	28225153	A	G	a	g	0.0183	0.0017	0.0161	0.0196	0.1146	0.0776	0.1394	+++	0	1.327	2	0.5152
rs7336858	13:28225919:A:G	13	28225919	A	G	a	g	0.0183	0.0017	0.0161	0.0196	0.1146	0.0776	0.1394	+++	0	1.327	2	0.5151
rs9507988	13:28625284:A:T	13	28625284	A	T	a	t	0.2017	0.0038	0.1941	0.2044	-0.0387	0.0262	0.1395	---	0	0.508	2	0.7758
rs11843774	13:28417504:G:A	13	28417504	G	A	a	g	0.9942	0.0005	0.9936	0.9946	-0.1948	0.1322	0.1408	---	0	0.562	2	0.7549
rs9513012	13:28630797:G:A	13	28630797	G	A	a	g	0.7971	0.0032	0.795	0.8037	0.0386	0.0262	0.141	+++	0	0.428	2	0.8074
rs9512824	13:28291913:G:C	13	28291913	G	C	c	g	0.4955	0.0026	0.4923	0.4979	0.0314	0.0213	0.1411	++-	66.1	5.895	2	0.05247
	13:28482577:C:A	13	28482577	C	A	a	c	0.9948	0	0.9948	0.9948	-0.3254	0.2214	0.1416	??-	0	0	0	1
rs75080778	13:28523281:G:A	13	28523281	G	A	a	g	0.98	0.0016	0.9784	0.9822	-0.1115	0.0759	0.1416	+--	70	6.658	2	0.03583
rs9671099	13:28523038:T:A	13	28523038	T	A	a	t	0.98	0.0016	0.9784	0.9822	-0.1115	0.0759	0.1418	+--	70	6.657	2	0.03585
	13:28335922:TA:T	13	28335922	TA	T	t	ta	0.7385	0.0042	0.7341	0.7433	-0.0357	0.0244	0.1426	--+	15.7	2.373	2	0.3053
rs11842715	13:28417033:T:C	13	28417033	T	C	t	c	0.0058	0.0005	0.0054	0.0064	0.1938	0.1323	0.1429	+++	0	0.571	2	0.7518
	13:28272530:C:T	13	28272530	C	T	t	c	0.9933	0.0007	0.9926	0.9947	0.2193	0.1499	0.1435	+-+	37	3.175	2	0.2044
rs4769591	13:28627672:C:T	13	28627672	C	T	t	c	0.7984	0.0037	0.7958	0.8059	0.0383	0.0262	0.1437	+++	0	0.447	2	0.7997
	13:28288082:GTATTTATTTATT:G	13	28288082	GTATTTATTTATT	G	g	gtatttatttatt	0.9533	0.0017	0.9513	0.9549	-0.0729	0.0499	0.1438	--+	38.6	3.257	2	0.1962
rs11619619	13:28284713:G:A	13	28284713	G	A	a	g	0.9517	0.0019	0.9495	0.9536	-0.0717	0.0491	0.1445	--+	40.6	3.366	2	0.1858
rs1231010	13:28329109:G:A	13	28329109	G	A	a	g	0.7423	0.0042	0.7378	0.7471	-0.0355	0.0243	0.1445	--+	0	1.824	2	0.4017
	13:28439783:G:GATCATGC	13	28439783	G	GATCATGC	g	gatcatgc	0.1157	0.0012	0.1143	0.117	-0.0484	0.0332	0.145	--+	13	2.3	2	0.3166
rs77841090	13:28241240:G:A	13	28241240	G	A	a	g	0.9823	0.0016	0.981	0.9844	-0.1163	0.0798	0.1451	---	0	1.409	2	0.4944
rs7986351	13:28693910:A:G	13	28693910	A	G	a	g	0.1548	0.0026	0.1517	0.1575	0.0429	0.0295	0.1453	+++	0	0.088	2	0.9571
	13:28327196:A:ACC	13	28327196	A	ACC	a	acc	0.074	0.0023	0.0714	0.0774	0.0709	0.0487	0.1454	++-	84.2	12.619	2	0.001819
	13:28202020:CAA:CA	13	28202020	CAA	CA	ca	caa	0.6252	0.0032	0.619	0.6278	-0.0324	0.0223	0.1459	---	0	1.647	2	0.4388
	13:28473555:G:A	13	28473555	G	A	a	g	0.9948	0	0.9948	0.9948	-0.3225	0.2219	0.1461	??-	0	0	0	1
rs9512864	13:28339104:C:G	13	28339104	C	G	c	g	0.0548	0.002	0.053	0.0572	0.0677	0.0466	0.1462	+++	0	1.662	2	0.4355
	13:28469575:C:A	13	28469575	C	A	a	c	0.9948	0	0.9948	0.9948	-0.3225	0.2219	0.1462	??-	0	0	0	1
rs9554144	13:28288312:A:G	13	28288312	A	G	a	g	0.5044	0.0025	0.5021	0.5076	-0.031	0.0213	0.1471	--+	66.1	5.908	2	0.05214
rs9507950	13:28339916:A:T	13	28339916	A	T	a	t	0.055	0.0022	0.0531	0.0575	0.0676	0.0466	0.1472	+++	0	1.719	2	0.4235
rs9554165	13:28393340:G:A	13	28393340	G	A	a	g	0.6418	0.0032	0.6391	0.6458	-0.033	0.0228	0.1483	---	0	0.184	2	0.9123
rs9581967	13:28629327:C:G	13	28629327	C	G	c	g	0.2016	0.0037	0.194	0.2041	-0.0379	0.0262	0.1484	---	0	0.409	2	0.8152
rs111411429	13:28283044:G:A	13	28283044	G	A	a	g	0.9476	0.0017	0.9457	0.9494	-0.0699	0.0484	0.1485	-+-	30.6	2.882	2	0.2367
rs113713546	13:28284565:C:T	13	28284565	C	T	t	c	0.9517	0.002	0.9494	0.9536	-0.071	0.0492	0.1488	--+	39.5	3.304	2	0.1916
rs75863106	13:28519653:A:T	13	28519653	A	T	a	t	0.0349	0.0014	0.033	0.0363	0.0988	0.0685	0.149	-++	60.8	5.1	2	0.0781
rs56370935	13:28455826:G:A	13	28455826	G	A	a	g	0.9739	0.0015	0.9722	0.976	0.1167	0.0809	0.1493	+++	0	0.604	2	0.7392
	13:28289128:G:GAA	13	28289128	G	GAA	g	gaa	0.2465	0.0013	0.2452	0.2481	0.0354	0.0245	0.1494	++-	0	1.944	2	0.3783
	13:28456866:T:C	13	28456866	T	C	t	c	0.0109	0.0011	0.0096	0.0125	0.1931	0.134	0.1495	+++	0	1.382	2	0.5011
rs4771202	13:28575885:A:G	13	28575885	A	G	a	g	0.6265	0.0138	0.6079	0.6376	0.0323	0.0224	0.1499	+++	0	1.237	2	0.5387
rs9513000	13:28621937:C:G	13	28621937	C	G	c	g	0.201	0.0038	0.1932	0.2034	-0.0377	0.0263	0.1506	---	0	0.477	2	0.7878
rs1326384	13:28356322:T:C	13	28356322	T	C	t	c	0.5119	0.0066	0.5047	0.5218	0.0302	0.021	0.151	+++	0	0.107	2	0.9477
	13:28263470:C:T	13	28263470	C	T	t	c	0.9917	0.0016	0.9902	0.9933	0.2263	0.1578	0.1514	+?-	73.9	3.83	1	0.05035
rs9512868	13:28342429:T:C	13	28342429	T	C	t	c	0.0549	0.0022	0.0529	0.0575	0.0671	0.0468	0.1515	+++	0	1.984	2	0.3708
rs4771205	13:28618314:G:A	13	28618314	G	A	a	g	0.7991	0.0038	0.7968	0.8069	0.0376	0.0262	0.1518	+++	0	0.498	2	0.7797
rs9512989	13:28606269:T:G	13	28606269	T	G	t	g	0.2104	0.0038	0.2029	0.2133	-0.037	0.0258	0.1523	---	0	0.451	2	0.798
rs9554186	13:28455266:T:A	13	28455266	T	A	a	t	0.6521	0.0013	0.6507	0.6543	0.0332	0.0232	0.1529	+++	0	0.547	2	0.7607
rs9513004	13:28623759:C:T	13	28623759	C	T	t	c	0.7988	0.0038	0.7965	0.8067	0.0375	0.0262	0.1529	+++	0	0.478	2	0.7875
rs79154444	13:28285540:C:A	13	28285540	C	A	a	c	0.952	0.002	0.9497	0.9539	-0.0702	0.0492	0.1532	--+	41.8	3.435	2	0.1795
rs1231028	13:28335399:G:A	13	28335399	G	A	a	g	0.7409	0.0037	0.7371	0.7453	-0.0347	0.0243	0.1536	--+	0	1.84	2	0.3985
rs73167617	13:28332030:T:C	13	28332030	T	C	t	c	0.0477	0.001	0.0465	0.0489	0.0715	0.0502	0.1539	+++	0	0.715	2	0.6995
rs9513001	13:28622992:C:T	13	28622992	C	T	t	c	0.799	0.0038	0.7967	0.8068	0.0374	0.0262	0.154	+++	0	0.469	2	0.7911
	13:28190533:G:A	13	28190533	G	A	a	g	0.9949	0	0.9949	0.9949	-0.6597	0.4629	0.1541	?-?	0	0	0	1
rs9554221	13:28599938:G:A	13	28599938	G	A	a	g	0.9705	0.0008	0.9697	0.9714	-0.0881	0.0618	0.1542	---	0	0.167	2	0.9199
	13:28430432:G:A	13	28430432	G	A	a	g	0.9885	0.0018	0.9858	0.9905	-0.1667	0.1171	0.1547	++-	45.8	3.689	2	0.1581
rs9554222	13:28600200:A:C	13	28600200	A	C	a	c	0.0295	0.0008	0.0286	0.0303	0.088	0.0618	0.1548	+++	0	0.167	2	0.9197
rs9581922	13:28452230:G:C	13	28452230	G	C	c	g	0.7174	0.0073	0.7112	0.7268	-0.0449	0.0316	0.1557	---	0	1.211	2	0.5458
rs7991926	13:28554816:T:C	13	28554816	T	C	t	c	0.8158	0.0063	0.8092	0.823	0.039	0.0275	0.1561	++-	79.9	9.936	2	0.006955
rs4769590	13:28627492:C:T	13	28627492	C	T	t	c	0.7878	0.0038	0.7843	0.7946	0.0365	0.0258	0.1562	+++	0	0.611	2	0.7367
rs138266380	13:28342259:C:T	13	28342259	C	T	t	c	0.9924	0.0001	0.9923	0.9926	0.3384	0.2392	0.157	++?	37.4	1.596	1	0.2064
	13:28432155:A:T	13	28432155	A	T	a	t	0.033	0.0007	0.0322	0.0341	0.0914	0.0647	0.1573	+++	0	0.436	2	0.8041
rs56010749	13:28517744:C:A	13	28517744	C	A	a	c	0.98	0.0016	0.9784	0.9822	-0.1074	0.0759	0.1573	+--	70.2	6.721	2	0.03471
rs9512985	13:28601621:C:T	13	28601621	C	T	t	c	0.7898	0.0036	0.7868	0.7967	0.0366	0.0259	0.1573	+++	0	0.444	2	0.801
rs1231026	13:28334107:A:T	13	28334107	A	T	a	t	0.2595	0.0037	0.2551	0.2632	0.0343	0.0243	0.1578	++-	0	1.755	2	0.4157
rs8001471	13:28516867:A:G	13	28516867	A	G	a	g	0.02	0.0017	0.0178	0.0216	0.1073	0.0759	0.1579	-++	70.1	6.697	2	0.03513
rs9512835	13:28301295:C:T	13	28301295	C	T	t	c	0.9503	0.0022	0.9478	0.9523	-0.0683	0.0484	0.1582	--+	24.7	2.657	2	0.2648
rs9512829	13:28299906:T:A	13	28299906	T	A	a	t	0.9503	0.0022	0.9478	0.9522	-0.0683	0.0484	0.1583	--+	27.1	2.745	2	0.2535
rs9554287	13:28788746:T:A	13	28788746	T	A	a	t	0.9432	0.0017	0.9414	0.9452	-0.065	0.0461	0.1583	---	0	0.583	2	0.7472
rs9507932	13:28299785:G:A	13	28299785	G	A	a	g	0.9503	0.0022	0.9478	0.9522	-0.0683	0.0484	0.1584	--+	27.2	2.745	2	0.2534
rs56324228	13:28326373:T:C	13	28326373	T	C	t	c	0.054	0.0022	0.052	0.0565	0.0656	0.0466	0.1587	+++	0	1.731	2	0.4209
rs1231022	13:28333467:C:G	13	28333467	C	G	c	g	0.2595	0.0037	0.255	0.2632	0.0342	0.0243	0.1592	++-	0	1.763	2	0.4141
rs9512867	13:28342091:G:A	13	28342091	G	A	a	g	0.9467	0.0022	0.9442	0.9487	-0.0669	0.0475	0.1593	--+	4.2	2.087	2	0.3522
rs9512987	13:28604376:G:A	13	28604376	G	A	a	g	0.7896	0.0037	0.7866	0.7969	0.0364	0.0258	0.1593	+++	0	0.449	2	0.7987
rs9512866	13:28342082:T:G	13	28342082	T	G	t	g	0.0533	0.0022	0.0513	0.0558	0.0669	0.0475	0.1594	++-	4.1	2.086	2	0.3523
rs1231020	13:28333263:G:A	13	28333263	G	A	a	g	0.7406	0.0037	0.7368	0.745	-0.0342	0.0243	0.1597	--+	0	1.764	2	0.414
rs1231025	13:28334004:T:C	13	28334004	T	C	t	c	0.2595	0.0037	0.2551	0.2633	0.0342	0.0243	0.1598	++-	0	1.745	2	0.4179
	13:28218308:T:G	13	28218308	T	G	t	g	0.0052	0	0.0052	0.0052	-0.4026	0.2865	0.1599	-??	0	0	0	1
	13:28623938:G:GA	13	28623938	G	GA	g	ga	0.2089	0.0035	0.2019	0.2114	-0.0366	0.026	0.16	---	0	0.417	2	0.8117
	13:28209616:TA:T	13	28209616	TA	T	t	ta	0.9809	0.0017	0.9793	0.983	-0.1081	0.0769	0.1602	--+	7.4	2.16	2	0.3396
rs6491227	13:28329315:T:C	13	28329315	T	C	t	c	0.0552	0.002	0.0534	0.0575	0.0652	0.0464	0.1603	+++	0	1.382	2	0.5011
rs9512986	13:28603985:A:G	13	28603985	A	G	a	g	0.2104	0.0037	0.2031	0.2134	-0.0363	0.0259	0.1604	---	0	0.448	2	0.7993
rs9507978	13:28587137:C:A	13	28587137	C	A	a	c	0.528	0.0045	0.5215	0.5333	-0.0304	0.0217	0.1605	-+-	1.9	2.04	2	0.3607
rs9512977	13:28591773:A:G	13	28591773	A	G	a	g	0.2114	0.0038	0.2047	0.215	-0.0367	0.0261	0.1606	---	0	0.43	2	0.8067
	13:28630540:T:G	13	28630540	T	G	t	g	0.2014	0.0037	0.1938	0.2039	-0.0368	0.0262	0.1609	---	0	0.445	2	0.8005
rs9579150	13:28630543:C:G	13	28630543	C	G	c	g	0.2014	0.0037	0.1938	0.2039	-0.0368	0.0262	0.1609	---	0	0.445	2	0.8005
	13:28264372:TAGGGTA:T	13	28264372	TAGGGTA	T	t	tagggta	0.8667	0.0042	0.862	0.8712	-0.0434	0.031	0.1611	---	0	0.931	2	0.6278
rs9319409	13:28574167:T:A	13	28574167	T	A	a	t	0.9631	0.0011	0.9615	0.9643	-0.0967	0.069	0.1611	---	0	0.293	2	0.8635
rs9512838	13:28302930:G:T	13	28302930	G	T	t	g	0.9502	0.0022	0.9476	0.9523	-0.0677	0.0483	0.1615	--+	24.6	2.654	2	0.2653
rs9507946	13:28321175:T:G	13	28321175	T	G	t	g	0.054	0.0022	0.052	0.0565	0.0651	0.0465	0.1615	+++	0	1.677	2	0.4324
rs9512853	13:28320437:A:G	13	28320437	A	G	a	g	0.0542	0.0023	0.0522	0.057	0.0649	0.0464	0.162	+++	0	1.963	2	0.3747
rs1296112	13:28770458:G:A	13	28770458	G	A	a	g	0.7053	0.0057	0.695	0.7106	-0.0326	0.0233	0.1621	-+-	54.8	4.427	2	0.1093
rs17086035	13:28396658:A:G	13	28396658	A	G	a	g	0.0628	0.0013	0.0615	0.0652	-0.0644	0.0461	0.1622	-+-	0	0.805	2	0.6686
rs1933436	13:28760940:A:G	13	28760940	A	G	a	g	0.2945	0.0058	0.2892	0.3052	0.0326	0.0233	0.1623	+-+	56.1	4.561	2	0.1022
rs73167608	13:28327302:T:A	13	28327302	T	A	a	t	0.946	0.0022	0.9435	0.948	-0.0651	0.0466	0.1624	---	0	1.792	2	0.4083
rs4771231	13:28764170:C:T	13	28764170	C	T	t	c	0.7053	0.0057	0.695	0.7106	-0.0326	0.0233	0.1624	-+-	54.9	4.437	2	0.1088
rs73171812	13:28548545:G:A	13	28548545	G	A	a	g	0.9404	0.0046	0.9354	0.9457	-0.0632	0.0453	0.1627	---	0	0.129	2	0.9373
rs3751392	13:28631403:G:A	13	28631403	G	A	a	g	0.9811	0.0037	0.9778	0.9863	-0.1648	0.1181	0.1629	---	0	0.206	2	0.9022
rs9512855	13:28322377:G:A	13	28322377	G	A	a	g	0.9458	0.0024	0.943	0.9479	-0.0648	0.0464	0.163	---	1.9	2.038	2	0.3609
rs12323019	13:28603072:T:C	13	28603072	T	C	t	c	0.2104	0.0037	0.2032	0.2134	-0.0361	0.0259	0.163	---	0	0.444	2	0.8009
rs138995929	13:28739264:C:T	13	28739264	C	T	t	c	0.9669	0.0044	0.9635	0.9737	0.1082	0.0775	0.163	+++	25.1	2.672	2	0.2629
	13:28276025:AT:TT	13	28276025	AT	TT	at	tt	0.3282	0.005	0.3178	0.3307	0.0365	0.0262	0.1635	+++	0	0.776	2	0.6785
rs912082	13:28347369:G:T	13	28347369	G	T	t	g	0.7719	0.001	0.7709	0.773	-0.0349	0.025	0.1635	---	0	0.495	2	0.7808
rs73167618	13:28332164:G:A	13	28332164	G	A	a	g	0.9453	0.002	0.943	0.9473	-0.0649	0.0466	0.1639	---	0	1.789	2	0.4088
rs56337738	13:28335063:C:T	13	28335063	C	T	t	c	0.9453	0.002	0.943	0.9472	-0.0649	0.0466	0.1639	---	0	1.784	2	0.4099
	13:28636880:C:CAAAAA	13	28636880	C	CAAAAA	caaaaa	c	0.0808	0.0023	0.0791	0.0855	0.0601	0.0432	0.1642	+-+	0	1.61	2	0.4471
	13:28700268:G:A	13	28700268	G	A	a	g	0.9866	0.0013	0.9851	0.9882	-0.1458	0.1049	0.1647	--+	19.9	2.497	2	0.287
rs9507937	13:28301921:T:A	13	28301921	T	A	a	t	0.9503	0.0022	0.9477	0.9523	-0.0673	0.0484	0.1648	--+	26.5	2.72	2	0.2566
rs1317948	13:28346964:G:T	13	28346964	G	T	t	g	0.7724	0.0002	0.7721	0.7725	-0.0347	0.025	0.165	---	0	0.527	2	0.7683
rs1075083	13:28331565:C:T	13	28331565	C	T	t	c	0.741	0.0037	0.7371	0.7454	-0.0337	0.0243	0.1659	--+	0	1.645	2	0.4394
rs9581914	13:28398178:C:T	13	28398178	C	T	t	c	0.684	0.0014	0.6811	0.6848	-0.0316	0.0229	0.1664	---	0	0.588	2	0.7454
	13:28672920:T:TA	13	28672920	T	TA	t	ta	0.073	0.0035	0.0695	0.0774	0.0588	0.0425	0.1665	+++	0	0.015	2	0.9923
	13:28762387:A:AT	13	28762387	A	AT	a	at	0.2956	0.0059	0.2902	0.3065	0.0322	0.0233	0.1666	+-+	57.4	4.692	2	0.09575
rs7326855	13:28555260:G:A	13	28555260	G	A	a	g	0.818	0.0053	0.8123	0.8241	0.0383	0.0277	0.1667	++-	77	8.713	2	0.01282
	13:28334065:A:AT	13	28334065	A	AT	a	at	0.2597	0.0036	0.2554	0.2633	0.0336	0.0243	0.1669	++-	0	1.747	2	0.4174
	13:28483166:C:T	13	28483166	C	T	t	c	0.9941	0.0005	0.9936	0.9948	0.2319	0.1678	0.1669	++-	49.1	3.93	2	0.1402
rs9512998	13:28621180:C:T	13	28621180	C	T	t	c	0.7884	0.0037	0.7852	0.7955	0.0356	0.0258	0.1669	+++	0	0.648	2	0.7233
rs913091	13:28330601:T:C	13	28330601	T	C	t	c	0.259	0.0037	0.2546	0.2628	0.0335	0.0243	0.1672	++-	0	1.646	2	0.4392
rs9513011	13:28630691:G:C	13	28630691	G	C	c	g	0.788	0.0037	0.7846	0.7948	0.0356	0.0258	0.1672	+++	0	0.56	2	0.7558
rs913090	13:28330549:C:T	13	28330549	C	T	t	c	0.741	0.0037	0.7372	0.7454	-0.0335	0.0243	0.1673	--+	0	1.646	2	0.4391
	13:28595293:G:A	13	28595293	G	A	a	g	0.9917	0.0002	0.9915	0.992	0.2135	0.1546	0.1673	+++	0	0.869	2	0.6476
	13:28334425:T:TGAG	13	28334425	T	TGAG	t	tgag	0.2596	0.0036	0.2553	0.2633	0.0336	0.0243	0.1676	++-	0	1.686	2	0.4305
rs9512827	13:28298271:G:C	13	28298271	G	C	c	g	0.9504	0.0022	0.9478	0.9523	-0.0668	0.0484	0.1677	--+	27.9	2.775	2	0.2497
	13:28249777:AACTTT:A	13	28249777	AACTTT	A	a	aacttt	0.8666	0.0042	0.8619	0.8711	-0.0428	0.031	0.1679	---	0	0.848	2	0.6546
rs716224	13:28262986:C:T	13	28262986	C	T	t	c	0.8664	0.0039	0.862	0.8704	-0.0427	0.031	0.1679	---	0	0.967	2	0.6167
rs79052628	13:28296975:A:G	13	28296975	A	G	a	g	0.0496	0.0022	0.0477	0.0522	0.0668	0.0484	0.1679	++-	28	2.779	2	0.2492
rs73167626	13:28339466:G:C	13	28339466	G	C	c	g	0.8039	0.0028	0.7983	0.8058	-0.0369	0.0267	0.1679	---	0	0.487	2	0.7839
rs34136875	13:28559211:T:C	13	28559211	T	C	t	c	0.1789	0.0054	0.1728	0.1847	-0.0383	0.0278	0.1679	--+	76.4	8.482	2	0.01439
rs4771207	13:28621473:A:C	13	28621473	A	C	a	c	0.2116	0.0037	0.2045	0.2148	-0.0355	0.0258	0.1681	---	0	0.646	2	0.7239
	13:28295434:A:AGTAAAACGATGTGAATGCACTCAGTGCC	13	28295434	A	AGTAAAACGATGTGAATGCACTCAGTGCC	a	agtaaaacgatgtgaatgcactcagtgcc	0.0496	0.0022	0.0477	0.0522	0.0668	0.0484	0.1682	++-	28.1	2.783	2	0.2487
rs9581908	13:28340629:G:A	13	28340629	G	A	a	g	0.8025	0.0029	0.7966	0.8041	-0.0369	0.0268	0.1683	---	0	0.662	2	0.7183
	13:28350779:GA:G	13	28350779	GA	G	g	ga	0.7889	0.0048	0.7794	0.7919	-0.0358	0.026	0.1683	---	0	0.137	2	0.9337
rs75508576	13:28203981:G:A	13	28203981	G	A	a	g	0.9945	0.0002	0.9944	0.9949	0.2989	0.217	0.1684	?++	0	0.23	1	0.6317
rs4265672	13:28593300:C:T	13	28593300	C	T	t	c	0.7899	0.0037	0.7862	0.7963	0.0358	0.026	0.169	+++	0	0.418	2	0.8113
rs9507985	13:28623699:G:T	13	28623699	G	T	t	g	0.7883	0.0037	0.785	0.7953	0.0354	0.0258	0.1692	+++	0	0.64	2	0.726
rs9512854	13:28320469:G:A	13	28320469	G	A	a	g	0.946	0.0022	0.9435	0.948	-0.0639	0.0465	0.1693	---	0	1.717	2	0.4239
rs11616783	13:28322965:C:T	13	28322965	C	T	t	c	0.946	0.0022	0.9435	0.948	-0.0639	0.0465	0.17	---	0	1.769	2	0.4129
rs1231019	13:28331713:G:A	13	28331713	G	A	a	g	0.741	0.0038	0.7371	0.7455	-0.0333	0.0243	0.1702	--+	0	1.711	2	0.425
rs12431126	13:28344557:C:T	13	28344557	C	T	t	c	0.8166	0.004	0.8087	0.8191	-0.0376	0.0275	0.1705	---	0	0.24	2	0.887
rs9512852	13:28319884:G:A	13	28319884	G	A	a	g	0.946	0.0021	0.9435	0.9479	-0.0637	0.0465	0.1707	---	0	1.711	2	0.4251
rs9512982	13:28597839:G:A	13	28597839	G	A	a	g	0.7894	0.0036	0.7865	0.7965	0.0354	0.0259	0.1714	+++	0	0.489	2	0.7831
rs77593521	13:28226596:A:G	13	28226596	A	G	a	g	0.0187	0.0016	0.0165	0.02	0.1053	0.077	0.1716	+++	0	1.461	2	0.4817
rs9507945	13:28320004:C:T	13	28320004	C	T	t	c	0.9456	0.0024	0.9429	0.9477	-0.0634	0.0464	0.1716	---	1.3	2.027	2	0.3629
rs138925699	13:28321784:T:A	13	28321784	T	A	a	t	0.946	0.0022	0.9435	0.948	-0.0636	0.0465	0.1716	---	0	1.764	2	0.4139
rs60080514	13:28340775:C:T	13	28340775	C	T	t	c	0.8024	0.0029	0.7965	0.804	-0.0366	0.0268	0.1717	---	0	0.661	2	0.7185
	13:28597447:ATC:A	13	28597447	ATC	A	a	atc	0.7894	0.0036	0.7865	0.7964	0.0353	0.0259	0.172	+++	0	0.486	2	0.7841
	13:28193375:TGTTATTCATGGCTCAACAAAGCTTTGACAAGCCAAAAAG:T	13	28193375	TGTTATTCATGGCTCAACAAAGCTTTGACAAGCCAAAAAG	T	t	tgttattcatggctcaacaaagctttgacaagccaaaaag	0.9327	0.0019	0.9304	0.935	-0.0597	0.0437	0.1721	--+	53.4	4.296	2	0.1167
	13:28494807:A:T	13	28494807	A	T	a	t	0.0104	0.0022	0.0074	0.0132	-0.1838	0.1347	0.1725	+--	38.4	3.245	2	0.1974
rs2153000	13:28622356:G:A	13	28622356	G	A	a	g	0.2118	0.0037	0.205	0.2152	-0.0351	0.0258	0.1725	---	0	0.609	2	0.7373
rs1231013	13:28330097:G:A	13	28330097	G	A	a	g	0.7411	0.0038	0.7372	0.7456	-0.0331	0.0243	0.1727	--+	0	1.713	2	0.4246
rs9512851	13:28319799:G:T	13	28319799	G	T	t	g	0.9457	0.0023	0.943	0.9478	-0.0632	0.0464	0.1728	---	0.1	2.002	2	0.3675
rs12428501	13:28339954:T:C	13	28339954	T	C	t	c	0.1962	0.0029	0.1945	0.2022	0.0365	0.0268	0.1731	+++	0	0.473	2	0.7895
rs4771176	13:28408480:T:C	13	28408480	T	C	t	c	0.3275	0.0061	0.3214	0.3346	-0.0308	0.0226	0.1731	-+-	0	1.57	2	0.4562
rs9581966	13:28626325:A:G	13	28626325	A	G	a	g	0.2137	0.0035	0.207	0.2168	-0.0351	0.0258	0.1732	---	0	0.456	2	0.7959
rs28858374	13:28634827:C:T	13	28634827	C	T	t	c	0.7988	0.0037	0.7964	0.8064	0.0357	0.0262	0.1739	+++	0	0.374	2	0.8296
rs9581968	13:28634889:G:A	13	28634889	G	A	a	g	0.7988	0.0037	0.7964	0.8064	0.0356	0.0262	0.1741	+++	0	0.373	2	0.83
	13:28246068:C:T	13	28246068	C	T	t	c	0.9922	0.0012	0.9909	0.9935	0.2199	0.1618	0.1742	--+	58.8	4.849	2	0.08851
rs61944750	13:28634933:G:A	13	28634933	G	A	a	g	0.7988	0.0037	0.7964	0.8064	0.0356	0.0262	0.1746	+++	0	0.374	2	0.8293
rs1409420	13:28329564:G:A	13	28329564	G	A	a	g	0.9452	0.0019	0.943	0.9471	-0.063	0.0464	0.1747	---	0	1.362	2	0.5061
rs112860901	13:28334519:T:A	13	28334519	T	A	a	t	0.9452	0.002	0.9429	0.9471	-0.0632	0.0466	0.175	---	0	1.847	2	0.3972
rs73441024	13:28458574:C:T	13	28458574	C	T	t	c	0.9745	0.0014	0.9726	0.9763	0.1101	0.0812	0.1751	+++	0	1.167	2	0.558
rs9507989	13:28625299:C:T	13	28625299	C	T	t	c	0.7874	0.0037	0.7838	0.7941	0.0349	0.0257	0.1752	+++	0	0.675	2	0.7134
rs7328281	13:28436890:T:A	13	28436890	T	A	a	t	0.3429	0.003	0.3412	0.349	-0.0305	0.0225	0.1753	---	0	0.501	2	0.7784
rs143419998	13:28585955:G:A	13	28585955	G	A	a	g	0.9924	0.0004	0.9922	0.993	-0.3088	0.2278	0.1753	--?	0	0.077	1	0.7816
rs111918573	13:28625670:A:G	13	28625670	A	G	a	g	0.2125	0.0037	0.2059	0.2161	-0.0349	0.0257	0.1754	---	0	0.66	2	0.7191
rs9512856	13:28322746:G:A	13	28322746	G	A	a	g	0.9457	0.0022	0.9432	0.9476	-0.063	0.0465	0.1755	---	0	1.74	2	0.419
rs9512979	13:28595203:A:G	13	28595203	A	G	a	g	0.2112	0.0037	0.2039	0.2141	-0.0351	0.0259	0.1759	---	0	0.517	2	0.7722
rs61944080	13:28199424:A:C	13	28199424	A	C	a	c	0.0974	0.0021	0.0957	0.1001	-0.049	0.0362	0.1764	--+	0	1.859	2	0.3947
rs11620179	13:28316506:G:A	13	28316506	G	A	a	g	0.946	0.0021	0.9436	0.9478	-0.0628	0.0465	0.1765	---	0	1.615	2	0.446
rs9507977	13:28587135:A:G	13	28587135	A	G	a	g	0.5267	0.0047	0.52	0.5321	-0.0293	0.0217	0.1765	-+-	3.4	2.071	2	0.355
rs9512849	13:28316048:T:C	13	28316048	T	C	t	c	0.054	0.0021	0.0522	0.0564	0.0628	0.0465	0.1768	+++	0	1.742	2	0.4184
rs113676020	13:28625775:A:G	13	28625775	A	G	a	g	0.2133	0.0036	0.2068	0.2167	-0.0347	0.0257	0.1768	---	0	0.653	2	0.7214
	13:28316320:A:T	13	28316320	A	T	a	t	0.054	0.0021	0.0522	0.0564	0.0627	0.0465	0.1771	+++	0	1.618	2	0.4452
rs67889915	13:28316144:C:T	13	28316144	C	T	t	c	0.946	0.0021	0.9436	0.9478	-0.0627	0.0465	0.1772	---	0	1.619	2	0.4451
	13:28316059:T:TC	13	28316059	T	TC	t	tc	0.054	0.0021	0.0522	0.0564	0.0626	0.0465	0.1777	+++	0	1.618	2	0.4452
rs9507942	13:28312025:T:G	13	28312025	T	G	t	g	0.054	0.0021	0.0522	0.0564	0.0626	0.0465	0.1781	+++	0	1.624	2	0.444
rs11618769	13:28306896:G:A	13	28306896	G	A	a	g	0.9461	0.0021	0.9436	0.9479	-0.0627	0.0466	0.1784	---	0	1.653	2	0.4376
rs9512858	13:28329467:T:A	13	28329467	T	A	a	t	0.9559	0.001	0.9548	0.9568	-0.0701	0.0521	0.1785	-+-	8.6	2.189	2	0.3347
rs73439151	13:28626149:C:G	13	28626149	C	G	c	g	0.2127	0.0037	0.2061	0.2163	-0.0346	0.0257	0.1785	---	0	0.637	2	0.7272
rs9581958	13:28594639:C:T	13	28594639	C	T	t	c	0.7897	0.0036	0.7864	0.7964	0.0349	0.026	0.1789	+++	0	0.479	2	0.7868
rs112095409	13:28594587:C:T	13	28594587	C	T	t	c	0.7897	0.0036	0.7864	0.7964	0.0349	0.026	0.1791	+++	0	0.479	2	0.7868
rs11616493	13:28281231:C:T	13	28281231	C	T	t	c	0.8674	0.0039	0.863	0.8716	-0.0433	0.0323	0.1792	-+-	0	0.937	2	0.626
rs112405720	13:28625632:C:T	13	28625632	C	T	t	c	0.7876	0.0038	0.7839	0.7942	0.0346	0.0257	0.1792	+++	0	0.669	2	0.7155
rs112162122	13:28625637:T:G	13	28625637	T	G	t	g	0.2124	0.0038	0.2058	0.2161	-0.0346	0.0257	0.1792	---	0	0.669	2	0.7156
rs1231011	13:28329916:T:C	13	28329916	T	C	t	c	0.2598	0.0039	0.2552	0.2638	0.0326	0.0243	0.1793	+++	0	1.52	2	0.4676
rs9512888	13:28408944:G:A	13	28408944	G	A	a	g	0.6727	0.006	0.6657	0.6784	0.0304	0.0226	0.1795	+-+	0	1.613	2	0.4464
rs9513006	13:28625277:G:A	13	28625277	G	A	a	g	0.787	0.0036	0.7836	0.7936	0.0345	0.0257	0.18	+++	0	0.672	2	0.7148
rs9581979	13:28651117:A:G	13	28651117	A	G	a	g	0.8074	0.0042	0.8025	0.8125	0.0366	0.0273	0.18	+++	0	1.026	2	0.5988
	13:28435653:T:C	13	28435653	T	C	t	c	0.0241	0.0014	0.0227	0.0257	-0.1078	0.0804	0.1801	-+-	0	0.49	2	0.7826
rs73167604	13:28317747:G:A	13	28317747	G	A	a	g	0.946	0.0021	0.9436	0.9479	-0.0623	0.0465	0.1805	---	0	1.703	2	0.4267
	13:28311693:G:GA	13	28311693	G	GA	g	ga	0.0548	0.0017	0.0526	0.0567	0.062	0.0464	0.1808	+++	0	1.572	2	0.4557
rs11618687	13:28330103:A:G	13	28330103	A	G	a	g	0.0548	0.002	0.0528	0.057	0.0622	0.0465	0.1809	+++	0	1.489	2	0.475
rs9507965	13:28416098:C:T	13	28416098	C	T	t	c	0.9364	0.0014	0.9336	0.9373	0.0596	0.0446	0.1813	+-+	0	0.505	2	0.7768
rs73441017	13:28456922:G:T	13	28456922	G	T	t	g	0.9745	0.0014	0.9726	0.9763	0.1087	0.0814	0.1815	+++	0	1.07	2	0.5856
rs9512988	13:28605429:A:G	13	28605429	A	G	a	g	0.2109	0.0037	0.2036	0.2138	-0.0345	0.0258	0.1815	---	0	0.333	2	0.8467
rs4509870	13:28621521:T:G	13	28621521	T	G	t	g	0.7879	0.0036	0.7848	0.7948	0.0344	0.0257	0.1815	+++	0	0.634	2	0.7283
rs12428258	13:28339966:A:G	13	28339966	A	G	a	g	0.1974	0.0029	0.1954	0.2031	0.0357	0.0268	0.1817	+++	0	0.517	2	0.7722
rs9319410	13:28591318:A:G	13	28591318	A	G	a	g	0.2115	0.004	0.2051	0.2156	-0.0348	0.0261	0.1824	---	0	0.485	2	0.7847
rs73441022	13:28457605:C:T	13	28457605	C	T	t	c	0.9745	0.0014	0.9726	0.9763	0.1083	0.0813	0.1827	+++	0	1.077	2	0.5835
rs4771177	13:28408813:G:A	13	28408813	G	A	a	g	0.673	0.0061	0.6659	0.6789	0.0301	0.0226	0.1832	+-+	0	1.619	2	0.4451
rs618230	13:28201713:T:G	13	28201713	T	G	t	g	0.73	0.0021	0.7257	0.7313	0.0325	0.0244	0.1835	+++	0	0.638	2	0.7267
rs9512846	13:28313582:T:C	13	28313582	T	C	t	c	0.054	0.0021	0.0522	0.0564	0.0618	0.0465	0.1837	+++	0	1.673	2	0.4333
rs9512848	13:28315588:G:A	13	28315588	G	A	a	g	0.946	0.0021	0.9436	0.9478	-0.0618	0.0465	0.1837	---	0	1.673	2	0.4333
	13:28452346:T:C	13	28452346	T	C	t	c	0.0351	0.0048	0.03	0.0399	-0.1059	0.0797	0.1839	-+-	0	1.324	2	0.5159
rs9512819	13:28286430:T:C	13	28286430	T	C	t	c	0.1012	0.0016	0.0989	0.103	0.046	0.0347	0.1841	+++	0	0.204	2	0.9028
rs9512840	13:28309154:A:C	13	28309154	A	C	a	c	0.054	0.0021	0.0521	0.0564	0.0618	0.0465	0.1844	+++	0	1.688	2	0.43
rs4771208	13:28627824:A:G	13	28627824	A	G	a	g	0.2131	0.0036	0.2066	0.2165	-0.0341	0.0257	0.1844	---	0	0.601	2	0.7404
rs145660708	13:28539917:A:G	13	28539917	A	G	a	g	0.0138	0.0005	0.0133	0.0143	0.1501	0.1131	0.1845	+++	0	1.601	2	0.4491
rs73165596	13:28308568:C:T	13	28308568	C	T	t	c	0.946	0.0021	0.9436	0.9479	-0.0618	0.0466	0.1846	---	0	1.692	2	0.4292
	13:28253634:C:T	13	28253634	C	T	t	c	0.9891	0.0008	0.9878	0.9901	0.1756	0.1324	0.1847	+++	0	0.176	2	0.9156
	13:28273799:GT:G	13	28273799	GT	G	g	gt	0.8659	0.0039	0.8614	0.8701	-0.0412	0.0311	0.1847	-+-	0	1.142	2	0.565
rs73165595	13:28308271:C:T	13	28308271	C	T	t	c	0.946	0.0021	0.9436	0.9479	-0.0618	0.0466	0.1847	---	0	1.693	2	0.4288
rs9508004	13:28785956:C:T	13	28785956	C	T	t	c	0.3863	0.0051	0.3818	0.3957	0.0291	0.022	0.1848	+-+	52	4.169	2	0.1243
rs2232677	13:28196011:C:A	13	28196011	C	A	a	c	0.9331	0.0019	0.9311	0.9354	-0.0582	0.0439	0.185	--+	60	5	2	0.08207
rs9512839	13:28306183:T:C	13	28306183	T	C	t	c	0.0539	0.0021	0.052	0.0563	0.0617	0.0466	0.1854	+++	0	1.705	2	0.4263
rs7992837	13:28309244:C:T	13	28309244	C	T	t	c	0.4983	0.0052	0.4919	0.5029	0.0282	0.0213	0.1854	++-	66.4	5.949	2	0.05108
	13:28391113:C:T	13	28391113	C	T	t	c	0.9926	0.0013	0.9911	0.9942	0.2161	0.1634	0.186	-++	42	3.447	2	0.1785
rs11618682	13:28311932:G:A	13	28311932	G	A	a	g	0.946	0.0021	0.9436	0.9478	-0.0615	0.0465	0.1862	---	0	1.685	2	0.4307
	13:28491932:C:A	13	28491932	C	A	a	c	0.993	0	0.993	0.993	0.3132	0.237	0.1863	??+	0	0	0	1
rs9554284	13:28773368:G:T	13	28773368	G	T	t	g	0.941	0.002	0.9393	0.9434	-0.0596	0.0451	0.1871	---	0	0.741	2	0.6905
rs1107168	13:28345952:G:A	13	28345952	G	A	a	g	0.8046	0.0046	0.7955	0.8077	-0.0347	0.0264	0.1875	---	0	0.436	2	0.8042
rs4771209	13:28633796:T:A	13	28633796	T	A	a	t	0.2166	0.0043	0.2095	0.2211	-0.0338	0.0257	0.1881	---	0	0.719	2	0.6981
	13:28552994:C:G	13	28552994	C	G	c	g	0.007	0.0009	0.0057	0.0076	-0.3015	0.2291	0.1882	--?	0	0.004	1	0.9493
rs9507943	13:28314721:C:T	13	28314721	C	T	t	c	0.9458	0.002	0.9436	0.9475	-0.061	0.0464	0.1887	---	0	1.449	2	0.4845
rs73156237	13:28647948:G:A	13	28647948	G	A	a	g	0.8023	0.0038	0.7994	0.8098	0.0348	0.0265	0.1888	+++	0	0.278	2	0.87
rs7991154	13:28625925:C:T	13	28625925	C	T	t	c	0.7866	0.0039	0.7829	0.7935	0.0338	0.0257	0.1893	+++	0	0.627	2	0.731
rs142163431	13:28684770:C:T	13	28684770	C	T	t	c	0.9904	0.0007	0.9895	0.9914	0.2176	0.1658	0.1894	+-+	0	0.385	2	0.8247
rs9581987	13:28661698:T:C	13	28661698	T	C	t	c	0.1911	0.0043	0.182	0.1931	-0.0385	0.0294	0.1899	---	0	0.319	2	0.8526
rs9581986	13:28661613:C:G	13	28661613	C	G	c	g	0.1912	0.0043	0.1821	0.1932	-0.0384	0.0293	0.19	---	0	0.319	2	0.8526
rs12428707	13:28661738:C:G	13	28661738	C	G	c	g	0.191	0.0043	0.182	0.1931	-0.0385	0.0294	0.1901	---	0	0.32	2	0.8523
rs12429764	13:28661910:A:C	13	28661910	A	C	a	c	0.1909	0.0043	0.1817	0.193	-0.0385	0.0294	0.1904	---	0	0.323	2	0.851
rs1107330	13:28428793:A:C	13	28428793	A	C	a	c	0.8879	0.0032	0.8845	0.8915	0.0441	0.0337	0.1906	++-	50	4.002	2	0.1352
rs78749546	13:28227899:T:C	13	28227899	T	C	t	c	0.0426	0.002	0.0404	0.0447	0.0702	0.0537	0.1908	++-	7.3	2.157	2	0.3401
	13:28712589:C:T	13	28712589	C	T	t	c	0.9868	0.0012	0.9853	0.9884	-0.1388	0.1062	0.1914	--+	15.8	2.374	2	0.3051
rs61944748	13:28634457:G:A	13	28634457	G	A	a	g	0.7982	0.0036	0.7959	0.8056	0.0342	0.0262	0.1921	+++	0	0.357	2	0.8365
rs36017650	13:28408191:A:G	13	28408191	A	G	a	g	0.1921	0.0056	0.1861	0.1983	-0.0371	0.0285	0.1922	---	0	0.509	2	0.7755
	13:28502937:A:T	13	28502937	A	T	a	t	0.0116	0.0007	0.0106	0.0124	-0.162	0.1243	0.1924	---	0	0.981	2	0.6125
rs9581910	13:28350438:C:T	13	28350438	C	T	t	c	0.7946	0.0045	0.7858	0.7977	-0.0338	0.026	0.1925	---	0	0.237	2	0.8882
rs140558273	13:28759128:T:C	13	28759128	T	C	t	c	0.0099	0.0009	0.0083	0.0109	-0.21	0.1612	0.1926	---	0	0.23	2	0.8915
	13:28303325:G:GA	13	28303325	G	GA	g	ga	0.5024	0.0049	0.4981	0.5085	-0.0277	0.0213	0.1928	--+	65.7	5.835	2	0.05406
rs9512894	13:28416696:C:A	13	28416696	C	A	a	c	0.9369	0.0014	0.9339	0.9378	0.0581	0.0447	0.1936	+++	0	0.378	2	0.8278
rs34133302	13:28737639:A:G	13	28737639	A	G	a	g	0.059	0.0019	0.0567	0.0607	0.0586	0.0451	0.1943	+++	0	0.654	2	0.721
rs34595294	13:28349835:G:T	13	28349835	G	T	t	g	0.7946	0.0043	0.7862	0.7976	-0.0337	0.026	0.1944	---	0	0.274	2	0.872
	13:28349981:G:GT	13	28349981	G	GT	g	gt	0.2054	0.0043	0.2024	0.2138	0.0337	0.026	0.1949	+++	0	0.273	2	0.8722
rs9512893	13:28416179:G:A	13	28416179	G	A	a	g	0.9369	0.0014	0.934	0.9378	0.0579	0.0447	0.1949	+-+	0	0.398	2	0.8196
rs10129073	13:28349846:A:C	13	28349846	A	C	a	c	0.2055	0.0043	0.2024	0.214	0.0337	0.026	0.1953	+++	0	0.271	2	0.8731
rs9579114	13:28350112:G:T	13	28350112	G	T	t	g	0.7946	0.0043	0.7862	0.7976	-0.0337	0.026	0.1953	---	0	0.273	2	0.8723
rs76170054	13:28736444:G:A	13	28736444	G	A	a	g	0.9409	0.0019	0.9393	0.9433	-0.0584	0.0451	0.1954	---	0	0.66	2	0.7188
rs9512896	13:28426658:C:T	13	28426658	C	T	t	c	0.9366	0.0016	0.9333	0.9377	0.0577	0.0447	0.1961	+++	0	0.19	2	0.9095
rs2027577	13:28315830:A:T	13	28315830	A	T	a	t	0.5027	0.0054	0.498	0.5094	-0.0275	0.0213	0.1963	--+	66.4	5.956	2	0.05088
rs73165592	13:28305233:C:T	13	28305233	C	T	t	c	0.9461	0.0021	0.9437	0.948	-0.0602	0.0466	0.1965	---	0	1.765	2	0.4137
rs1079001	13:28317567:T:A	13	28317567	T	A	a	t	0.4972	0.0055	0.4904	0.5021	0.0275	0.0213	0.1966	++-	66.1	5.906	2	0.05219
	13:28390459:C:T	13	28390459	C	T	t	c	0.9741	0.0008	0.9734	0.9752	0.1112	0.0862	0.1968	+-+	0	1.385	2	0.5002
	13:28228996:C:T	13	28228996	C	T	t	c	0.9949	0	0.9949	0.9949	0.5158	0.4001	0.1973	?+?	0	0	0	1
rs9512891	13:28414642:C:T	13	28414642	C	T	t	c	0.937	0.0014	0.9341	0.9378	0.0576	0.0447	0.1973	+-+	0	0.446	2	0.8003
rs9512890	13:28414588:A:G	13	28414588	A	G	a	g	0.063	0.0014	0.0621	0.0659	-0.0576	0.0447	0.1974	-+-	0	0.447	2	0.7997
rs9512892	13:28414958:A:T	13	28414958	A	T	a	t	0.063	0.0014	0.0622	0.0659	-0.0576	0.0447	0.1974	-+-	0	0.439	2	0.803
rs1231046	13:28356733:C:T	13	28356733	C	T	t	c	0.4544	0.0026	0.4491	0.4558	-0.0278	0.0216	0.1976	---	0	0.568	2	0.7527
rs9579113	13:28348879:G:A	13	28348879	G	A	a	g	0.7945	0.0043	0.7861	0.7975	-0.0335	0.026	0.1977	---	0	0.259	2	0.8785
	13:28308187:T:TAA	13	28308187	T	TAA	t	taa	0.5018	0.0051	0.4972	0.5081	-0.0274	0.0213	0.1979	--+	67	6.054	2	0.04845
	13:28623587:C:T	13	28623587	C	T	t	c	0.9749	0.0012	0.9744	0.9778	0.0976	0.0758	0.1979	++-	66.5	5.968	2	0.05058
rs9513013	13:28630829:A:G	13	28630829	A	G	a	g	0.2129	0.0036	0.2064	0.2162	-0.0331	0.0257	0.1979	---	0	0.555	2	0.7578
rs9512895	13:28423580:A:G	13	28423580	A	G	a	g	0.0633	0.0016	0.0623	0.0666	-0.0574	0.0446	0.1981	---	0	0.18	2	0.9141
rs117569843	13:28701682:T:C	13	28701682	T	C	t	c	0.0321	0.0011	0.0304	0.033	-0.0853	0.0663	0.1984	---	0	1.067	2	0.5864
rs12873755	13:28283059:G:A	13	28283059	G	A	a	g	0.8398	0.0012	0.8388	0.8419	-0.0392	0.0305	0.1987	-+-	16.4	2.391	2	0.3025
	13:28259941:T:C	13	28259941	T	C	t	c	0.0054	0.0002	0.0051	0.0055	-0.31	0.2415	0.1992	--?	0	0.009	1	0.9257
rs9554145	13:28296108:T:C	13	28296108	T	C	t	c	0.5045	0.0045	0.5005	0.5101	-0.0274	0.0213	0.1992	--+	66.4	5.954	2	0.05094
rs9554146	13:28299297:G:C	13	28299297	G	C	c	g	0.4954	0.0045	0.4899	0.4995	0.0274	0.0213	0.1992	++-	66.3	5.936	2	0.0514
	13:28672451:CAAAA:C	13	28672451	CAAAA	C	caaaa	c	0.1139	0.0038	0.1095	0.1179	0.0454	0.0354	0.1996	+-+	6.2	2.133	2	0.3442
rs9507933	13:28299965:T:C	13	28299965	T	C	t	c	0.5046	0.0045	0.5005	0.5101	-0.0273	0.0213	0.1997	--+	66.3	5.938	2	0.05134
rs9319384	13:28266999:A:G	13	28266999	A	G	a	g	0.6384	0.0061	0.6263	0.6423	0.0281	0.0219	0.1998	+++	0	1.317	2	0.5176
rs9512830	13:28300007:G:A	13	28300007	G	A	a	g	0.4954	0.0045	0.4899	0.4995	0.0273	0.0213	0.1998	++-	66.3	5.939	2	0.05133
rs2093619	13:28295181:C:T	13	28295181	C	T	t	c	0.4955	0.0045	0.4899	0.4995	0.0273	0.0213	0.2	++-	66.3	5.928	2	0.05161
rs1218960	13:28193830:A:G	13	28193830	A	G	a	g	0.6937	0.0011	0.6922	0.695	0.0293	0.0229	0.2002	+-+	0	0.912	2	0.6339
rs9507997	13:28655740:G:A	13	28655740	G	A	a	g	0.8032	0.0037	0.8003	0.8104	0.0343	0.0268	0.2002	+++	0	0.405	2	0.8169
	13:28304901:AT:A	13	28304901	AT	A	a	at	0.4977	0.0049	0.4917	0.5021	0.0272	0.0213	0.2006	++-	65.5	5.79	2	0.0553
rs9507962	13:28398165:G:A	13	28398165	G	A	a	g	0.9374	0.0014	0.9347	0.9386	0.058	0.0454	0.201	+-+	0	0.787	2	0.6745
rs9512872	13:28348534:G:C	13	28348534	G	C	c	g	0.9436	0.0025	0.9407	0.9462	-0.0583	0.0456	0.2011	--+	11.8	2.266	2	0.322
rs9507996	13:28655234:T:C	13	28655234	T	C	t	c	0.1972	0.0036	0.1902	0.2002	-0.0339	0.0265	0.2011	---	0	0.42	2	0.8104
rs4771166	13:28348317:T:C	13	28348317	T	C	t	c	0.2056	0.0043	0.2027	0.214	0.0333	0.026	0.2014	+++	0	0.27	2	0.8738
rs7990824	13:28371306:T:G	13	28371306	T	G	t	g	0.3254	0.0079	0.3157	0.3328	0.0291	0.0228	0.2014	+-+	24.7	2.655	2	0.2652
	13:28766185:CT:C	13	28766185	CT	C	ct	c	0.2984	0.0052	0.2937	0.3079	0.03	0.0235	0.2014	+-+	40.6	3.364	2	0.186
rs9512955	13:28561276:G:A	13	28561276	G	A	a	g	0.8221	0.0051	0.8168	0.828	0.0354	0.0277	0.2016	++-	76	8.335	2	0.01549
rs9507987	13:28625058:C:A	13	28625058	C	A	a	c	0.7879	0.0036	0.7848	0.7948	0.0329	0.0257	0.2016	+++	0	0.616	2	0.7348
rs9513005	13:28625080:C:T	13	28625080	C	T	t	c	0.7879	0.0036	0.7848	0.7948	0.0329	0.0257	0.2017	+++	0	0.615	2	0.7351
	13:28266144:C:CA	13	28266144	C	CA	ca	c	0.3723	0.0054	0.3673	0.3822	-0.028	0.0219	0.2019	---	0	0.762	2	0.6832
rs9507961	13:28397781:T:C	13	28397781	T	C	t	c	0.0627	0.0014	0.0614	0.0654	-0.0581	0.0455	0.2019	-+-	0	0.864	2	0.6493
rs9512828	13:28298329:C:G	13	28298329	C	G	c	g	0.5046	0.0045	0.5005	0.5101	-0.0272	0.0213	0.202	--+	66.4	5.945	2	0.05118
rs142892912	13:28420120:A:C	13	28420120	A	C	a	c	0.0632	0.0016	0.0621	0.0664	-0.0569	0.0446	0.2028	---	0	0.239	2	0.8873
rs2208935	13:28259324:T:C	13	28259324	T	C	t	c	0.6376	0.0059	0.6258	0.6415	0.0279	0.0219	0.2029	+++	0	1.299	2	0.5224
rs1218962	13:28190909:T:C	13	28190909	T	C	t	c	0.6936	0.0012	0.692	0.695	0.029	0.0229	0.2037	+-+	0	0.9	2	0.6376
rs6491220	13:28190792:C:T	13	28190792	C	T	t	c	0.3064	0.0012	0.305	0.308	-0.029	0.0229	0.2038	-+-	0	0.899	2	0.6378
rs1923832	13:28314030:A:C	13	28314030	A	C	a	c	0.5026	0.0054	0.4979	0.5093	-0.027	0.0212	0.2039	--+	66.8	6.03	2	0.04905
rs9319419	13:28755373:C:G	13	28755373	C	G	c	g	0.6167	0.0052	0.6069	0.6212	-0.0279	0.022	0.2046	-+-	58.7	4.848	2	0.08856
rs8002568	13:28307239:C:T	13	28307239	C	T	t	c	0.4976	0.0049	0.4915	0.502	0.0269	0.0213	0.2055	++-	65.9	5.867	2	0.05321
rs1923837	13:28296671:C:T	13	28296671	C	T	t	c	0.4954	0.0045	0.4899	0.4995	0.027	0.0213	0.2057	++-	66.4	5.951	2	0.05102
rs9551394	13:28305112:G:A	13	28305112	G	A	a	g	0.4979	0.0049	0.4918	0.5022	0.0269	0.0213	0.2057	++-	65.7	5.827	2	0.05429
	13:28196805:G:A	13	28196805	G	A	a	g	0.9773	0.0004	0.9771	0.9781	-0.09	0.0711	0.2058	---	0	0.708	2	0.7017
rs6491257	13:28631942:C:T	13	28631942	C	T	t	c	0.2128	0.0036	0.2062	0.2161	-0.0325	0.0257	0.2064	---	0	0.548	2	0.7604
rs116986292	13:28639145:G:A	13	28639145	G	A	a	g	0.9925	0.0013	0.9917	0.9947	0.2851	0.2257	0.2065	+-?	16.3	1.195	1	0.2743
rs9507963	13:28407170:A:T	13	28407170	A	T	a	t	0.063	0.0015	0.0616	0.0657	-0.0565	0.0448	0.2073	-+-	0	0.741	2	0.6904
rs78938727	13:28406101:G:A	13	28406101	G	A	a	g	0.937	0.0015	0.9343	0.9384	0.0565	0.0448	0.2076	+-+	0	0.754	2	0.6858
rs117746337	13:28406368:G:C	13	28406368	G	C	c	g	0.937	0.0015	0.9343	0.9384	0.0565	0.0448	0.2076	+-+	0	0.752	2	0.6866
rs9579141	13:28583657:G:A	13	28583657	G	A	a	g	0.7146	0.0005	0.714	0.7151	-0.0292	0.0232	0.2082	+--	35.1	3.08	2	0.2144
	13:28587117:A:G	13	28587117	A	G	a	g	0.0349	0.0012	0.0334	0.0362	-0.0767	0.061	0.2082	-+-	0.2	2.003	2	0.3672
rs35643734	13:28307019:T:A	13	28307019	T	A	a	t	0.4979	0.0049	0.4918	0.5023	0.0267	0.0213	0.2093	++-	65.8	5.846	2	0.05376
	13:28312526:TC:T	13	28312526	TC	T	t	tc	0.9456	0.0022	0.943	0.9476	-0.0582	0.0464	0.2095	---	0	1.822	2	0.4021
rs1231005	13:28325916:G:A	13	28325916	G	A	a	g	0.8071	0.0037	0.8035	0.8115	-0.0335	0.0267	0.2098	--+	56.6	4.606	2	0.09994
rs1319106	13:28636354:C:T	13	28636354	C	T	t	c	0.8095	0.0035	0.8062	0.8158	0.0338	0.0269	0.2099	+-+	0	0.462	2	0.7936
rs1022815	13:28327329:A:G	13	28327329	A	G	a	g	0.1932	0.0035	0.1891	0.1966	0.0335	0.0267	0.21	++-	55.4	4.486	2	0.1061
rs4771180	13:28429565:C:T	13	28429565	C	T	t	c	0.9304	0.0018	0.9275	0.9324	0.0527	0.0421	0.2101	+-+	0	0.691	2	0.7079
rs9634346	13:28251912:T:G	13	28251912	T	G	t	g	0.6401	0.0058	0.6284	0.6438	0.0274	0.0219	0.2102	+++	0	1.289	2	0.525
rs4771181	13:28429569:C:T	13	28429569	C	T	t	c	0.9304	0.0018	0.9275	0.9324	0.0527	0.0421	0.2102	+-+	0	0.69	2	0.708
rs56079720	13:28583869:C:T	13	28583869	C	T	t	c	0.7138	0.0005	0.7129	0.7143	-0.0291	0.0232	0.2102	+--	33.1	2.989	2	0.2244
rs75580865	13:28602292:T:C	13	28602292	T	C	t	c	0.0751	0.0006	0.0744	0.0758	0.0577	0.0461	0.2102	+++	26.9	2.736	2	0.2546
rs9507984	13:28622924:G:A	13	28622924	G	A	a	g	0.2132	0.0032	0.207	0.2159	-0.0321	0.0257	0.2111	---	0	0.525	2	0.7693
rs6491259	13:28633049:T:G	13	28633049	T	G	t	g	0.7872	0.0036	0.7839	0.7938	0.0321	0.0257	0.2112	+++	0	0.52	2	0.771
rs9512841	13:28309646:G:A	13	28309646	G	A	a	g	0.4974	0.0049	0.4913	0.5018	0.0266	0.0213	0.2115	++-	66.5	5.972	2	0.0505
	13:28359749:A:G	13	28359749	A	G	a	g	0.0065	0.0002	0.006	0.0066	-0.2189	0.1752	0.2116	-+-	0	1.495	2	0.4735
	13:28580587:T:C	13	28580587	T	C	t	c	0.0258	0.0018	0.0222	0.0272	0.0903	0.0723	0.2117	+-+	0	1.611	2	0.4469
rs2481955	13:28583581:A:G	13	28583581	A	G	a	g	0.7132	0.0006	0.7123	0.7138	-0.029	0.0232	0.2117	+--	38.9	3.273	2	0.1946
rs113938946	13:28282986:C:T	13	28282986	C	T	t	c	0.9455	0.0016	0.9438	0.9474	-0.0602	0.0482	0.2118	-++	28.5	2.798	2	0.2469
	13:28198129:T:C	13	28198129	T	C	t	c	0.0227	0.0004	0.022	0.0229	0.0889	0.0713	0.2124	+++	0	0.678	2	0.7125
	13:28625383:C:CTT	13	28625383	C	CTT	ctt	c	0.8248	0.0042	0.8217	0.8331	0.0359	0.0288	0.2124	+-+	0	1.037	2	0.5954
rs1231007	13:28327991:A:G	13	28327991	A	G	a	g	0.1936	0.0037	0.1892	0.1973	0.0333	0.0267	0.2127	++-	58.9	4.87	2	0.08758
rs7319898	13:28633433:G:A	13	28633433	G	A	a	g	0.2128	0.0036	0.2062	0.216	-0.032	0.0257	0.213	---	0	0.511	2	0.7743
rs112050509	13:28343811:C:T	13	28343811	C	T	t	c	0.8012	0.0033	0.7946	0.8028	-0.0331	0.0267	0.2151	---	0	0.768	2	0.681
	13:28466853:A:G	13	28466853	A	G	a	g	0.0064	0.0006	0.0055	0.0068	-0.221	0.1785	0.2158	--+	0	1.011	2	0.6032
rs73167634	13:28343233:C:G	13	28343233	C	G	c	g	0.1987	0.0032	0.197	0.2052	0.033	0.0267	0.2164	+++	0	0.737	2	0.6917
rs880214	13:28198414:G:A	13	28198414	G	A	a	g	0.9483	0.001	0.9471	0.9494	-0.0595	0.0481	0.2165	-+-	0	0.796	2	0.6718
rs28642788	13:28715146:T:A	13	28715146	T	A	a	t	0.951	0.0025	0.9486	0.954	-0.0638	0.0517	0.2174	---	0	1.299	2	0.5223
	13:28446927:C:G	13	28446927	C	G	c	g	0.0129	0.0002	0.0126	0.0131	-0.1335	0.1085	0.2187	---	0	0.247	2	0.8837
rs2027576	13:28315618:T:C	13	28315618	T	C	t	c	0.5034	0.0056	0.4985	0.5103	-0.0261	0.0213	0.2195	--+	66.6	5.983	2	0.05021
	13:28675283:G:T	13	28675283	G	T	t	g	0.9943	0.0005	0.9938	0.9949	-0.1724	0.1406	0.22	---	0	0.615	2	0.7353
	13:28421637:G:C	13	28421637	G	C	c	g	0.995	0	0.995	0.995	-0.3087	0.252	0.2206	??-	0	0	0	1
rs7321811	13:28649018:A:G	13	28649018	A	G	a	g	0.7917	0.0039	0.7874	0.7976	0.0318	0.026	0.2212	+++	0	0.468	2	0.7912
rs118041123	13:28432604:G:A	13	28432604	G	A	a	g	0.93	0.0019	0.9271	0.932	0.0516	0.0422	0.2214	+-+	0	0.555	2	0.7575
rs4769589	13:28624587:C:T	13	28624587	C	T	t	c	0.7871	0.0037	0.7838	0.7941	0.0314	0.0257	0.2219	+++	0	0.604	2	0.7393
rs1231004	13:28321543:C:G	13	28321543	C	G	c	g	0.1939	0.0033	0.1899	0.1971	0.0326	0.0267	0.2221	++-	55.6	4.505	2	0.1051
	13:28217511:T:C	13	28217511	T	C	t	c	0.0187	0.0002	0.0183	0.0189	-0.103	0.0845	0.2228	--+	3.4	2.071	2	0.3551
rs59844190	13:28572988:C:T	13	28572988	C	T	t	c	0.9946	0	0.9946	0.9946	0.3627	0.2978	0.2233	??+	0	0	0	1
rs8001973	13:28650549:G:T	13	28650549	G	T	t	g	0.2083	0.0039	0.2025	0.2125	-0.0316	0.026	0.2234	---	0	0.488	2	0.7835
rs1319107	13:28636312:C:T	13	28636312	C	T	t	c	0.8096	0.0034	0.8065	0.8159	0.0327	0.0269	0.224	+-+	0	0.547	2	0.7608
rs1570436	13:28246860:C:T	13	28246860	C	T	t	c	0.3601	0.006	0.356	0.372	-0.0266	0.0219	0.2241	---	0	1.386	2	0.5
	13:28563100:CTTT:C	13	28563100	CTTT	C	cttt	c	0.5863	0.0028	0.583	0.589	0.0286	0.0236	0.2244	+++	0	0.365	2	0.8331
rs9554285	13:28779477:A:G	13	28779477	A	G	a	g	0.061	0.0024	0.0582	0.0636	0.0538	0.0444	0.2255	+++	0	1.008	2	0.6042
	13:28766153:C:T	13	28766153	C	T	t	c	0.9931	0.0004	0.9924	0.9934	-0.1559	0.1287	0.2259	---	0	0.749	2	0.6877
	13:28493819:GGAAAATA:G	13	28493819	GGAAAATA	G	g	ggaaaata	0.8289	0.0026	0.8254	0.8309	0.0373	0.0308	0.2262	+++	0	0.971	2	0.6154
	13:28637875:GA:G	13	28637875	GA	G	g	ga	0.2698	0.0039	0.2639	0.274	-0.0304	0.0251	0.2263	-+-	0	0.672	2	0.7148
rs9507986	13:28625042:A:G	13	28625042	A	G	a	g	0.213	0.0036	0.206	0.2161	-0.0311	0.0257	0.2264	---	0	0.592	2	0.7439
rs9513034	13:28649266:C:A	13	28649266	C	A	a	c	0.792	0.0039	0.7877	0.7978	0.0313	0.026	0.2278	+++	0	0.491	2	0.7824
	13:28258533:C:T	13	28258533	C	T	t	c	0.9894	0.0008	0.9885	0.9903	0.141	0.1169	0.2279	+-+	0	1.957	2	0.3759
rs1815440	13:28431245:C:T	13	28431245	C	T	t	c	0.9305	0.0018	0.9278	0.9324	0.0508	0.0421	0.2281	+-+	0	0.606	2	0.7384
rs9513035	13:28651809:A:G	13	28651809	A	G	a	g	0.2077	0.0038	0.2016	0.2117	-0.0313	0.026	0.2293	---	0	0.491	2	0.7825
rs117851459	13:28335735:C:G	13	28335735	C	G	c	g	0.0457	0.0025	0.043	0.0485	0.0688	0.0573	0.2298	+++	0	1.032	2	0.597
rs73169620	13:28455704:G:C	13	28455704	G	C	c	g	0.9381	0.0014	0.9367	0.9398	-0.0579	0.0483	0.2309	---	0	0.076	2	0.9629
rs149160242	13:28413396:C:T	13	28413396	C	T	t	c	0.994	0.0006	0.9934	0.9946	-0.1596	0.1334	0.2314	---	0	0.712	2	0.7006
	13:28197801:T:TGTTA	13	28197801	T	TGTTA	t	tgtta	0.7818	0.0028	0.7787	0.785	0.0311	0.026	0.2318	+-+	0	1.599	2	0.4496
rs2996445	13:28411055:C:T	13	28411055	C	T	t	c	0.9363	0.0016	0.9331	0.9373	0.0532	0.0445	0.232	+++	0	0.334	2	0.8462
rs1778784	13:28427385:G:A	13	28427385	G	A	a	g	0.7908	0.0035	0.787	0.795	-0.0308	0.0258	0.2321	+--	0	1.589	2	0.4518
	13:28637213:AG:A	13	28637213	AG	A	a	ag	0.2127	0.0035	0.2062	0.2158	-0.0307	0.0257	0.2325	---	0	0.465	2	0.7926
rs80023837	13:28412797:G:A	13	28412797	G	A	a	g	0.9938	0.0006	0.9931	0.9944	-0.1578	0.1322	0.2326	---	0	1.006	2	0.6046
rs4771217	13:28653972:G:A	13	28653972	G	A	a	g	0.7923	0.0038	0.7883	0.7984	0.0311	0.026	0.233	+++	0	0.524	2	0.7695
	13:28560846:CTT:C	13	28560846	CTT	C	ctt	c	0.1795	0.0049	0.1737	0.1845	-0.0331	0.0277	0.2331	--+	76.2	8.419	2	0.01485
rs4539433	13:28267549:C:T	13	28267549	C	T	t	c	0.3635	0.006	0.3598	0.3756	-0.026	0.0219	0.2351	---	0	0.966	2	0.6168
rs9507995	13:28655052:C:T	13	28655052	C	T	t	c	0.7923	0.0038	0.7883	0.7983	0.0309	0.0261	0.2355	+++	0	0.541	2	0.763
	13:28570241:G:A	13	28570241	G	A	a	g	0.9903	0.0013	0.9891	0.9921	0.1562	0.132	0.2368	+++	0	0.495	2	0.7809
rs2996450	13:28450418:C:T	13	28450418	C	T	t	c	0.6793	0.0047	0.6742	0.6852	-0.0265	0.0224	0.2369	-+-	0	1.144	2	0.5644
rs9551403	13:28400484:C:A	13	28400484	C	A	a	c	0.6772	0.0017	0.6739	0.6786	-0.0267	0.0226	0.2374	---	0	0.224	2	0.8938
rs9512843	13:28311966:G:A	13	28311966	G	A	a	g	0.4981	0.005	0.4919	0.5025	0.0251	0.0212	0.2381	++-	66.4	5.953	2	0.05097
	13:28420733:G:A	13	28420733	G	A	a	g	0.9904	0.0005	0.9895	0.9908	-0.1468	0.1246	0.239	---	0	0.228	2	0.8922
rs9581983	13:28656213:G:A	13	28656213	G	A	a	g	0.7934	0.0037	0.7896	0.7996	0.0312	0.0265	0.24	+++	0	0.494	2	0.7812
	13:28709124:T:G	13	28709124	T	G	t	g	0.0059	0.0006	0.0053	0.0066	0.1735	0.1477	0.2402	++-	44.1	3.578	2	0.1671
rs969702	13:28245365:G:A	13	28245365	G	A	a	g	0.3593	0.0058	0.3552	0.3707	-0.0258	0.0219	0.2404	---	0	1.266	2	0.5311
rs17086039	13:28400260:A:G	13	28400260	A	G	a	g	0.063	0.0014	0.0618	0.0657	-0.0526	0.0449	0.2415	-+-	0	0.939	2	0.6252
rs9512945	13:28534003:G:T	13	28534003	G	T	t	g	0.9068	0.0045	0.9	0.9118	0.0458	0.0391	0.2415	++-	61.1	5.143	2	0.07644
	13:28690157:G:GCAA	13	28690157	G	GCAA	g	gcaa	0.0655	0.002	0.063	0.0671	0.05	0.0428	0.2422	+-+	0	0.58	2	0.7484
rs4325402	13:28261925:G:A	13	28261925	G	A	a	g	0.3618	0.0061	0.3579	0.374	-0.0255	0.0218	0.2426	---	0	0.923	2	0.6305
rs118092229	13:28502200:G:A	13	28502200	G	A	a	g	0.9554	0.0017	0.9537	0.9575	0.0721	0.0619	0.2439	++-	60.9	5.115	2	0.07751
rs118154192	13:28432513:C:T	13	28432513	C	T	t	c	0.9306	0.0018	0.9279	0.9326	0.0491	0.0422	0.2451	+-+	0	0.557	2	0.757
rs142294232	13:28407428:T:A	13	28407428	T	A	a	t	0.9368	0.0014	0.9342	0.9382	0.0521	0.0448	0.2454	+-+	0	0.637	2	0.7271
rs1109354	13:28399144:G:A	13	28399144	G	A	a	g	0.6772	0.0021	0.6736	0.6793	-0.0262	0.0226	0.2456	---	0	0.177	2	0.9151
rs9581978	13:28651078:A:G	13	28651078	A	G	a	g	0.7885	0.0041	0.7842	0.7952	0.03	0.026	0.2476	+++	0	0.453	2	0.7974
rs7999742	13:28264764:C:T	13	28264764	C	T	t	c	0.3644	0.006	0.3606	0.3766	-0.0253	0.0219	0.2479	---	0	1.014	2	0.6023
rs9554110	13:28264609:A:G	13	28264609	A	G	a	g	0.6356	0.006	0.6234	0.6394	0.0253	0.0219	0.248	+++	0	1.015	2	0.602
rs7988301	13:28563849:A:C	13	28563849	A	C	a	c	0.1765	0.0043	0.1715	0.1808	-0.0318	0.0276	0.2492	--+	73.1	7.434	2	0.0243
	13:28613685:CTT:C	13	28613685	CTT	C	ctt	c	0.7752	0.0052	0.7651	0.7795	-0.0292	0.0253	0.2494	-+-	0	1.101	2	0.5767
	13:28360377:A:G	13	28360377	A	G	a	g	0.0142	0.0014	0.0123	0.0153	-0.1137	0.0988	0.2495	+--	40.3	3.349	2	0.1874
rs74384347	13:28433346:C:T	13	28433346	C	T	t	c	0.9309	0.0018	0.9281	0.9328	0.0487	0.0424	0.2502	+-+	0	0.486	2	0.7845
rs2232670	13:28195512:C:T	13	28195512	C	T	t	c	0.948	0.0013	0.9465	0.9491	-0.0546	0.0475	0.2508	-+-	0	0.96	2	0.6188
	13:28386843:T:A	13	28386843	T	A	a	t	0.9944	0	0.9943	0.9944	-0.2127	0.1853	0.251	-?-	0	0.165	1	0.6844
rs74644051	13:28216161:G:A	13	28216161	G	A	a	g	0.9685	0.0001	0.9685	0.9686	0.0739	0.0644	0.2512	+++	4.4	2.092	2	0.3514
rs9581984	13:28660056:T:C	13	28660056	T	C	t	c	0.2024	0.0036	0.1954	0.2053	-0.0324	0.0283	0.2512	---	0	0.302	2	0.8597
rs9512789	13:28262510:C:T	13	28262510	C	T	t	c	0.3621	0.0061	0.3583	0.3743	-0.0251	0.0218	0.2514	---	0	0.965	2	0.6173
rs963288	13:28263077:G:A	13	28263077	G	A	a	g	0.3621	0.0061	0.3582	0.3743	-0.0251	0.0218	0.2514	---	0	0.97	2	0.6157
rs9507922	13:28263540:T:A	13	28263540	T	A	a	t	0.3621	0.0061	0.3582	0.3743	-0.0251	0.0218	0.2514	---	0	0.974	2	0.6144
rs9507923	13:28263586:C:G	13	28263586	C	G	c	g	0.6379	0.0061	0.6257	0.6419	0.0251	0.0218	0.2514	+++	0	0.975	2	0.6142
rs9554109	13:28264411:A:T	13	28264411	A	T	a	t	0.6379	0.0061	0.6257	0.6419	0.0251	0.0218	0.2514	+++	0	0.977	2	0.6135
	13:28260832:CA:C	13	28260832	CA	C	ca	c	0.6378	0.006	0.6256	0.6416	0.025	0.0218	0.2515	+++	0	0.949	2	0.6221
rs2146581	13:28261295:A:G	13	28261295	A	G	a	g	0.6378	0.0061	0.6256	0.6416	0.025	0.0218	0.2515	+++	0	0.954	2	0.6207
rs1115262	13:28261379:A:G	13	28261379	A	G	a	g	0.6378	0.0061	0.6256	0.6416	0.025	0.0218	0.2515	+++	0	0.955	2	0.6205
rs1535567	13:28262111:G:T	13	28262111	G	T	t	g	0.3621	0.0061	0.3583	0.3743	-0.025	0.0218	0.2515	---	0	0.961	2	0.6184
	13:28244461:A:C	13	28244461	A	C	a	c	0.007	0.0012	0.0052	0.0083	-0.1928	0.1683	0.2517	++-	57.5	4.704	2	0.09518
rs17760990	13:28788971:C:T	13	28788971	C	T	t	c	0.9377	0.0022	0.9357	0.9405	-0.051	0.0445	0.2517	-+-	0	0.599	2	0.7411
rs9554262	13:28680640:A:T	13	28680640	A	T	a	t	0.0898	0.001	0.088	0.0907	0.0428	0.0373	0.252	+++	0	0.475	2	0.7887
	13:28264294:T:C	13	28264294	T	C	t	c	0.6378	0.0061	0.6257	0.6418	0.025	0.0218	0.2527	+++	0	0.982	2	0.6119
rs12583969	13:28205857:A:G	13	28205857	A	G	a	g	0.1077	0.0022	0.1043	0.1102	0.0406	0.0355	0.2528	+++	0	0.363	2	0.834
	13:28351032:GTGAT:G	13	28351032	GTGAT	G	g	gtgat	0.9434	0.0023	0.9408	0.946	-0.0518	0.0454	0.2539	--+	6.2	2.131	2	0.3445
rs2146585	13:28276234:C:A	13	28276234	C	A	a	c	0.3622	0.0061	0.3583	0.3745	-0.0249	0.0219	0.2545	---	0	1.009	2	0.6038
	13:28502417:C:A	13	28502417	C	A	a	c	0.9884	0.0015	0.9868	0.9906	-0.1519	0.1334	0.2546	-+-	59.8	4.975	2	0.08312
	13:28372438:G:T	13	28372438	G	T	t	g	0.9936	0.0004	0.9934	0.9942	0.2322	0.2039	0.2547	?-+	86.3	7.3	1	0.006895
rs76163252	13:28432318:G:T	13	28432318	G	T	t	g	0.9305	0.0018	0.9278	0.9325	0.048	0.0422	0.255	+-+	0	0.495	2	0.7807
rs9512956	13:28563417:T:G	13	28563417	T	G	t	g	0.1765	0.0044	0.1713	0.1807	-0.0315	0.0277	0.255	--+	74.9	7.971	2	0.01858
rs7323345	13:28581147:G:C	13	28581147	G	C	c	g	0.53	0.0049	0.5257	0.5359	-0.0244	0.0215	0.2553	-+-	0	1.967	2	0.374
rs61953165	13:28639170:G:T	13	28639170	G	T	t	g	0.9641	0.0047	0.9587	0.9687	-0.0759	0.0667	0.2553	---	0	1.335	2	0.513
rs73156257	13:28660581:C:T	13	28660581	C	T	t	c	0.7982	0.0036	0.7954	0.8053	0.0324	0.0285	0.2555	+++	0	0.285	2	0.8673
rs984112	13:28263836:C:T	13	28263836	C	T	t	c	0.362	0.0061	0.358	0.3743	-0.0248	0.0218	0.2559	---	0	0.988	2	0.6101
	13:28397494:GT:G	13	28397494	GT	G	g	gt	0.5687	0.0032	0.5632	0.572	0.0259	0.0228	0.2564	+++	0	0.46	2	0.7943
	13:28560548:G:A	13	28560548	G	A	a	g	0.9928	0.0001	0.9927	0.993	-0.1765	0.1555	0.2565	-?-	0	0.442	1	0.5063
	13:28526201:A:G	13	28526201	A	G	a	g	0.0064	0.0001	0.0064	0.0066	-0.2555	0.2253	0.2568	--?	0	0.474	1	0.4912
rs117437893	13:28441515:A:G	13	28441515	A	G	a	g	0.0215	0.0015	0.0202	0.0243	0.0984	0.0868	0.257	+++	0	1.654	2	0.4373
rs2386933	13:28268262:T:C	13	28268262	T	C	t	c	0.5733	0.0069	0.5597	0.5785	0.0251	0.0222	0.2573	+++	0	1.103	2	0.5762
rs6491223	13:28268483:A:C	13	28268483	A	C	a	c	0.5733	0.0069	0.5597	0.5785	0.0251	0.0222	0.2573	+++	0	1.103	2	0.5762
rs8002246	13:28268541:C:T	13	28268541	C	T	t	c	0.4267	0.0069	0.4215	0.4403	-0.0251	0.0222	0.2573	---	0	1.103	2	0.5762
	13:28268552:C:CTTTG	13	28268552	C	CTTTG	ctttg	c	0.4267	0.0069	0.4215	0.4403	-0.0251	0.0222	0.2573	---	0	1.103	2	0.5762
rs9507926	13:28268766:T:G	13	28268766	T	G	t	g	0.5733	0.0069	0.5597	0.5785	0.0251	0.0222	0.2573	+++	0	1.103	2	0.5762
	13:28573185:TA:T	13	28573185	TA	T	t	ta	0.9939	0.0003	0.9935	0.9942	0.1854	0.1637	0.2574	+++	0	0.451	2	0.7982
rs7490828	13:28585011:A:G	13	28585011	A	G	a	g	0.2791	0.0008	0.2777	0.2799	0.0265	0.0234	0.2581	-++	41.4	3.414	2	0.1814
rs9507927	13:28279004:G:T	13	28279004	G	T	t	g	0.364	0.0058	0.3603	0.3758	-0.0247	0.0219	0.2591	---	0	0.693	2	0.7072
	13:28585779:CG:C	13	28585779	CG	C	cg	c	0.279	0.0007	0.2777	0.2797	0.0264	0.0234	0.2591	-++	40.5	3.361	2	0.1863
rs115746886	13:28585781:G:A	13	28585781	G	A	a	g	0.721	0.0007	0.7203	0.7223	-0.0264	0.0234	0.2591	+--	40.5	3.361	2	0.1863
rs535252754	13:28546119:C:T	13	28546119	C	T	t	c	0.9922	0	0.9922	0.9922	-0.3301	0.2925	0.2592	-??	0	0	0	1
rs9581915	13:28403940:A:G	13	28403940	A	G	a	g	0.3235	0.0014	0.3226	0.3263	0.0254	0.0226	0.2593	+++	0	0.207	2	0.9017
rs9579155	13:28660968:C:G	13	28660968	C	G	c	g	0.2013	0.0036	0.1942	0.2041	-0.0323	0.0286	0.2593	---	0	0.273	2	0.8724
rs2892177	13:28265536:A:T	13	28265536	A	T	a	t	0.6357	0.006	0.6235	0.6395	0.0247	0.0219	0.2594	+++	0	0.992	2	0.6088
rs4769563	13:28266363:G:A	13	28266363	G	A	a	g	0.3643	0.006	0.3605	0.3765	-0.0247	0.0219	0.2594	---	0	0.992	2	0.6089
rs9513027	13:28648669:T:C	13	28648669	T	C	t	c	0.7902	0.0039	0.7862	0.7966	0.0292	0.0259	0.2594	+++	0	0.54	2	0.7635
	13:28234948:C:G	13	28234948	C	G	c	g	0.0088	0.0001	0.0087	0.009	-0.1389	0.1233	0.2597	---	0	0.502	2	0.7782
rs8002841	13:28270031:C:T	13	28270031	C	T	t	c	0.3643	0.006	0.3605	0.3765	-0.0246	0.0219	0.2597	---	0	0.992	2	0.609
rs7986089	13:28270047:T:A	13	28270047	T	A	a	t	0.3643	0.006	0.3605	0.3765	-0.0246	0.0219	0.2597	---	0	0.992	2	0.609
	13:28380656:G:A	13	28380656	G	A	a	g	0.9943	0	0.9943	0.9944	-0.2085	0.1851	0.2599	-?-	0	0.153	1	0.696
rs9319408	13:28570608:G:A	13	28570608	G	A	a	g	0.6851	0.0046	0.68	0.6895	0.0267	0.0237	0.26	+++	0	1.36	2	0.5066
	13:28266719:CTAAA:C	13	28266719	CTAAA	C	ctaaa	c	0.636	0.0061	0.6239	0.6402	0.0246	0.0219	0.2609	+++	0	1.168	2	0.5576
rs112894074	13:28585220:G:A	13	28585220	G	A	a	g	0.7206	0.0007	0.72	0.7218	-0.0263	0.0234	0.2611	+--	40.5	3.363	2	0.1861
rs1231050	13:28358714:G:A	13	28358714	G	A	a	g	0.5152	0.0047	0.5093	0.5206	-0.0239	0.0213	0.2612	-+-	0	0.807	2	0.6679
rs9513026	13:28648537:T:C	13	28648537	T	C	t	c	0.7913	0.0038	0.7874	0.7974	0.0291	0.0259	0.2612	+++	0	0.378	2	0.8279
rs73171840	13:28587095:C:T	13	28587095	C	T	t	c	0.7211	0.0007	0.7206	0.7224	-0.0263	0.0235	0.2614	+--	39	3.277	2	0.1942
rs9513025	13:28648450:T:C	13	28648450	T	C	t	c	0.7913	0.0038	0.7874	0.7974	0.0291	0.0259	0.2615	+++	0	0.378	2	0.8279
rs11617968	13:28650823:G:C	13	28650823	G	C	c	g	0.2091	0.0039	0.2029	0.2132	-0.0291	0.0259	0.2617	---	0	0.518	2	0.772
rs2387352	13:28652376:A:G	13	28652376	A	G	a	g	0.7913	0.0039	0.7873	0.7977	0.0292	0.026	0.2618	+++	0	0.501	2	0.7783
rs9579156	13:28661284:A:G	13	28661284	A	G	a	g	0.201	0.0036	0.1937	0.2036	-0.0322	0.0287	0.262	---	0	0.263	2	0.8768
rs9507929	13:28282465:G:A	13	28282465	G	A	a	g	0.3623	0.0056	0.3581	0.3735	-0.0265	0.0236	0.2623	---	0	0.451	2	0.7979
	13:28264628:A:AT	13	28264628	A	AT	a	at	0.6319	0.0061	0.6197	0.6361	0.0246	0.0219	0.2626	+++	0	1.472	2	0.479
	13:28648151:T:G	13	28648151	T	G	t	g	0.7902	0.0038	0.7862	0.7961	0.0291	0.0259	0.2628	+++	0	0.386	2	0.8245
rs76413244	13:28585127:G:T	13	28585127	G	T	t	g	0.7212	0.0009	0.7202	0.7227	-0.0262	0.0234	0.2629	+--	41.8	3.434	2	0.1796
rs6491222	13:28256487:C:T	13	28256487	C	T	t	c	0.3624	0.006	0.3587	0.3744	-0.0244	0.0218	0.263	---	0	0.989	2	0.6098
rs17086212	13:28584648:T:C	13	28584648	T	C	t	c	0.2791	0.0009	0.2777	0.2801	0.0261	0.0234	0.2633	-++	44	3.574	2	0.1675
rs721693	13:28272662:T:G	13	28272662	T	G	t	g	0.638	0.0061	0.6258	0.642	0.0244	0.0218	0.2635	+++	0	0.956	2	0.62
rs9551435	13:28653242:T:C	13	28653242	T	C	t	c	0.7913	0.0039	0.7873	0.7977	0.0291	0.026	0.2635	+++	0	0.511	2	0.7744
rs721692	13:28273011:T:G	13	28273011	T	G	t	g	0.638	0.0061	0.6258	0.642	0.0244	0.0218	0.2636	+++	0	0.955	2	0.6202
rs9513029	13:28648980:A:C	13	28648980	A	C	a	c	0.7907	0.0039	0.7865	0.7967	0.029	0.0259	0.2636	+++	0	0.524	2	0.7694
rs9512796	13:28273164:G:A	13	28273164	G	A	a	g	0.362	0.0061	0.358	0.3742	-0.0244	0.0218	0.264	---	0	0.954	2	0.6207
rs8001262	13:28273602:A:C	13	28273602	A	C	a	c	0.638	0.0061	0.6258	0.642	0.0244	0.0219	0.2648	+++	0	0.949	2	0.6221
rs17086213	13:28584744:T:C	13	28584744	T	C	t	c	0.2796	0.0011	0.2783	0.2809	0.0261	0.0234	0.2648	-++	43.7	3.55	2	0.1694
rs76968004	13:28585975:C:T	13	28585975	C	T	t	c	0.7209	0.0008	0.7201	0.7223	-0.0261	0.0234	0.2648	+--	41	3.389	2	0.1836
	13:28265969:A:AC	13	28265969	A	AC	a	ac	0.636	0.0059	0.6241	0.6395	0.0244	0.0219	0.265	+++	0	0.916	2	0.6326
rs17086214	13:28586414:G:A	13	28586414	G	A	a	g	0.7209	0.0008	0.72	0.7222	-0.0261	0.0234	0.2653	+--	40.7	3.374	2	0.1851
rs7325278	13:28274043:T:C	13	28274043	T	C	t	c	0.638	0.0061	0.6258	0.642	0.0243	0.0219	0.2654	+++	0	0.947	2	0.6228
rs7320278	13:28274316:C:G	13	28274316	C	G	c	g	0.638	0.0061	0.6258	0.6419	0.0243	0.0219	0.2658	+++	0	0.945	2	0.6234
rs4771155	13:28274765:C:T	13	28274765	C	T	t	c	0.362	0.0061	0.3581	0.3742	-0.0243	0.0219	0.2664	---	0	0.942	2	0.6245
rs1121434	13:28277098:G:C	13	28277098	G	C	c	g	0.362	0.0061	0.3581	0.3743	-0.0243	0.0219	0.2666	---	0	0.958	2	0.6193
rs4771156	13:28275099:A:C	13	28275099	A	C	a	c	0.638	0.0061	0.6258	0.6419	0.0243	0.0219	0.2667	+++	0	0.941	2	0.6247
	13:28603532:AAAAACAAAAC:A	13	28603532	AAAAACAAAAC	A	a	aaaaacaaaac	0.9525	0.0017	0.951	0.9545	-0.0565	0.0509	0.2669	-+-	7.8	2.17	2	0.3379
	13:28739450:G:A	13	28739450	G	A	a	g	0.9928	0.0004	0.9921	0.9931	-0.1588	0.1431	0.2671	---	0	0.022	2	0.9889
	13:28475146:A:G	13	28475146	A	G	a	g	0.0158	0.0008	0.0143	0.0165	0.1138	0.1026	0.2672	+++	0	0.029	2	0.9856
rs9513028	13:28648902:C:T	13	28648902	C	T	t	c	0.2094	0.0039	0.2033	0.2135	-0.0287	0.0259	0.2672	---	0	0.499	2	0.7791
rs9581890	13:28275351:C:A	13	28275351	C	A	a	c	0.362	0.0061	0.3581	0.3742	-0.0243	0.0219	0.2674	---	0	0.938	2	0.6255
	13:28750129:C:T	13	28750129	C	T	t	c	0.9762	0.0008	0.9753	0.9772	0.087	0.0785	0.2677	+-+	0	0.619	2	0.734
rs34517608	13:28275994:A:G	13	28275994	A	G	a	g	0.638	0.0061	0.6257	0.6419	0.0242	0.0219	0.268	+++	0	0.935	2	0.6264
rs73171839	13:28586142:G:C	13	28586142	G	C	c	g	0.7212	0.0008	0.7204	0.7227	-0.026	0.0234	0.2684	+--	40.8	3.38	2	0.1846
rs1231044	13:28346594:T:C	13	28346594	T	C	t	c	0.2082	0.0044	0.2058	0.217	0.0287	0.026	0.2685	+++	0	0.293	2	0.8636
rs3742112	13:28367275:G:C	13	28367275	G	C	c	g	0.6684	0.0082	0.6608	0.6785	-0.0253	0.0228	0.2686	-+-	0	1.684	2	0.4309
rs11840250	13:28656438:C:G	13	28656438	C	G	c	g	0.7925	0.0037	0.7889	0.7991	0.0293	0.0266	0.2694	+++	0	0.458	2	0.7955
rs12430855	13:28662007:G:A	13	28662007	G	A	a	g	0.7999	0.0036	0.7974	0.8073	0.0319	0.0289	0.2699	+++	0	0.247	2	0.8836
rs12873937	13:28194089:T:A	13	28194089	T	A	a	t	0.9479	0.0017	0.946	0.9497	-0.052	0.0472	0.2703	---	0	1.376	2	0.5026
rs12428920	13:28662074:C:T	13	28662074	C	T	t	c	0.8	0.0036	0.7975	0.8074	0.0319	0.029	0.2703	+++	0	0.246	2	0.8842
rs111658373	13:28585267:T:C	13	28585267	T	C	t	c	0.2793	0.0007	0.278	0.28	0.0258	0.0234	0.2707	-++	42	3.45	2	0.1782
rs113143173	13:28585268:G:A	13	28585268	G	A	a	g	0.7207	0.0007	0.72	0.722	-0.0258	0.0234	0.2707	+--	42	3.45	2	0.1782
rs9581988	13:28662133:G:A	13	28662133	G	A	a	g	0.8	0.0036	0.7975	0.8075	0.0319	0.029	0.2709	+++	0	0.245	2	0.8846
rs9512801	13:28277966:C:T	13	28277966	C	T	t	c	0.362	0.0061	0.3581	0.3743	-0.0241	0.0219	0.271	---	0	0.92	2	0.6314
rs7317159	13:28586220:T:C	13	28586220	T	C	t	c	0.2792	0.0007	0.2778	0.2798	0.0258	0.0234	0.271	-++	40	3.332	2	0.189
rs7322871	13:28278159:C:T	13	28278159	C	T	t	c	0.362	0.0061	0.3581	0.3743	-0.0241	0.0219	0.2712	---	0	0.92	2	0.6313
	13:28386993:G:A	13	28386993	G	A	a	g	0.9946	0	0.9946	0.9946	-0.2499	0.2271	0.2712	??-	0	0	0	1
	13:28194562:CGGCACCA:C	13	28194562	CGGCACCA	C	cggcacca	c	0.0521	0.0017	0.0503	0.054	0.0519	0.0472	0.2713	+++	0	1.361	2	0.5063
rs7328636	13:28278204:T:C	13	28278204	T	C	t	c	0.638	0.0061	0.6257	0.6419	0.0241	0.0219	0.2713	+++	0	0.92	2	0.6314
rs7336863	13:28279997:T:C	13	28279997	T	C	t	c	0.638	0.0061	0.6257	0.6418	0.0241	0.0219	0.2714	+++	0	0.901	2	0.6373
rs2491217	13:28592165:A:G	13	28592165	A	G	a	g	0.2137	0.0035	0.2118	0.2208	0.029	0.0264	0.2718	+++	0	0.143	2	0.9311
	13:28276397:G:GT	13	28276397	G	GT	g	gt	0.6381	0.0061	0.6258	0.6419	0.024	0.0219	0.2721	+++	0	0.933	2	0.627
	13:28278711:T:A	13	28278711	T	A	a	t	0.362	0.0061	0.3582	0.3743	-0.0241	0.0219	0.2723	---	0	0.916	2	0.6327
rs9512805	13:28278915:A:G	13	28278915	A	G	a	g	0.638	0.0061	0.6257	0.6418	0.024	0.0219	0.2726	+++	0	0.914	2	0.6331
rs9512807	13:28279104:T:G	13	28279104	T	G	t	g	0.638	0.0061	0.6257	0.6418	0.024	0.0219	0.2731	+++	0	0.912	2	0.6337
	13:28385246:C:CTAAATAAA	13	28385246	C	CTAAATAAA	ctaaataaa	c	0.9888	0.0009	0.9879	0.9902	0.1409	0.1286	0.2732	-++	24.4	2.645	2	0.2664
rs9513032	13:28649200:T:G	13	28649200	T	G	t	g	0.7906	0.0039	0.7865	0.7966	0.0284	0.0259	0.2732	+++	0	0.48	2	0.7866
rs9551392	13:28279296:G:A	13	28279296	G	A	a	g	0.362	0.0061	0.3582	0.3743	-0.024	0.0219	0.2734	---	0	0.911	2	0.634
	13:28714073:GTGTTGTTGTTGT:GTGTTGTTGTTGTTGT	13	28714073	GTGTTGTTGTTGT	GTGTTGTTGTTGTTGT	gtgttgttgttgt	gtgttgttgttgttgt	0.0093	0.0012	0.0074	0.0102	-0.1665	0.152	0.2736	+--	0	0.937	2	0.6259
rs7330617	13:28279740:C:T	13	28279740	C	T	t	c	0.362	0.0061	0.3582	0.3743	-0.024	0.0219	0.2739	---	0	0.908	2	0.6351
rs7991620	13:28649786:T:C	13	28649786	T	C	t	c	0.7906	0.0039	0.7865	0.7966	0.0283	0.0259	0.2743	+++	0	0.488	2	0.7835
	13:28649880:C:CT	13	28649880	C	CT	ct	c	0.2094	0.0039	0.2034	0.2135	-0.0283	0.0259	0.2744	---	0	0.489	2	0.783
rs55761274	13:28275878:T:G	13	28275878	T	G	t	g	0.6382	0.0062	0.6258	0.6421	0.0239	0.0219	0.2745	+++	0	0.954	2	0.6207
	13:28521676:A:G	13	28521676	A	G	a	g	0.8557	0.0022	0.8535	0.8582	-0.0327	0.03	0.2747	+--	66.9	6.036	2	0.0489
rs12583036	13:28759498:G:A	13	28759498	G	A	a	g	0.905	0.0009	0.9032	0.9058	-0.0392	0.0359	0.2747	---	0	0.012	2	0.9942
rs9512966	13:28570419:G:C	13	28570419	G	C	c	g	0.6852	0.0046	0.6801	0.6898	0.0259	0.0237	0.275	+++	0	1.395	2	0.4979
rs11839568	13:28650165:T:C	13	28650165	T	C	t	c	0.7906	0.0039	0.7865	0.7966	0.0283	0.0259	0.275	+++	0	0.493	2	0.7814
rs5020786	13:28650228:A:G	13	28650228	A	G	a	g	0.7906	0.0039	0.7865	0.7966	0.0283	0.0259	0.275	+++	0	0.494	2	0.7812
rs5020785	13:28650234:C:T	13	28650234	C	T	t	c	0.2094	0.0039	0.2034	0.2135	-0.0283	0.0259	0.275	---	0	0.494	2	0.7811
rs2185050	13:28650386:G:A	13	28650386	G	A	a	g	0.2094	0.0039	0.2034	0.2135	-0.0283	0.0259	0.2754	---	0	0.496	2	0.7804
rs9554167	13:28402108:C:T	13	28402108	C	T	t	c	0.6765	0.0013	0.6739	0.6772	-0.0246	0.0226	0.2762	---	0	0.224	2	0.8941
	13:28678592:G:A	13	28678592	G	A	a	g	0.9945	0	0.9945	0.9945	0.43	0.395	0.2763	?+?	0	0	0	1
rs1891950	13:28403109:C:T	13	28403109	C	T	t	c	0.5743	0.006	0.5671	0.5814	-0.0231	0.0213	0.2784	-+-	0	0.986	2	0.6108
rs9512806	13:28278932:T:G	13	28278932	T	G	t	g	0.6382	0.0062	0.6257	0.642	0.0237	0.0219	0.2792	+++	0	0.932	2	0.6274
rs7320820	13:28662791:T:C	13	28662791	T	C	t	c	0.1991	0.0037	0.1915	0.2014	-0.0316	0.0292	0.2795	---	0	0.234	2	0.8895
	13:28674453:C:T	13	28674453	C	T	t	c	0.9851	0.0006	0.9844	0.9858	-0.1078	0.0996	0.2795	+--	12.1	2.275	2	0.3207
	13:28585649:CA:C	13	28585649	CA	C	ca	c	0.2801	0.0007	0.2788	0.2808	0.0253	0.0234	0.2799	-++	40.8	3.378	2	0.1847
	13:28424233:TAAAG:T	13	28424233	TAAAG	T	t	taaag	0.9932	0.0011	0.9923	0.9947	0.2417	0.2242	0.281	++?	0	0.116	1	0.7335
rs9551373	13:28236652:A:T	13	28236652	A	T	a	t	0.2163	0.0016	0.2132	0.2175	-0.0276	0.0257	0.2812	---	0	0.398	2	0.8195
rs76750172	13:28395297:C:T	13	28395297	C	T	t	c	0.9739	0.0022	0.9719	0.9766	-0.0837	0.0777	0.2812	+--	35.8	3.113	2	0.2109
rs112160542	13:28276161:T:G	13	28276161	T	G	t	g	0.0842	0.0013	0.0827	0.0857	0.0409	0.038	0.2815	+++	0	0.342	2	0.8429
rs9513036	13:28660160:T:A	13	28660160	T	A	a	t	0.2037	0.0035	0.1967	0.2063	-0.0303	0.0282	0.2829	---	0	0.223	2	0.8945
	13:28676920:G:A	13	28676920	G	A	a	g	0.9946	0	0.9946	0.9946	0.4246	0.3955	0.283	?+?	0	0	0	1
	13:28260632:C:CAG	13	28260632	C	CAG	cag	c	0.9498	0.003	0.9465	0.9531	-0.052	0.0485	0.2837	-++	42.3	3.465	2	0.1768
rs76400923	13:28279045:T:C	13	28279045	T	C	t	c	0.0842	0.0013	0.0827	0.0856	0.0408	0.0381	0.2837	+++	0	0.344	2	0.842
	13:28538845:TAAAAAAAAAAAAA:T	13	28538845	TAAAAAAAAAAAAA	T	t	taaaaaaaaaaaaa	0.6278	0.0052	0.6216	0.6356	-0.027	0.0252	0.2837	-+-	12.6	2.289	2	0.3183
rs4329775	13:28262035:G:A	13	28262035	G	A	a	g	0.3611	0.0063	0.3572	0.3737	-0.0234	0.0219	0.2839	---	0	1.06	2	0.5887
rs1535568	13:28262045:T:C	13	28262045	T	C	t	c	0.6389	0.0063	0.6263	0.6428	0.0234	0.0219	0.2839	+++	0	1.06	2	0.5887
rs111870057	13:28250090:G:A	13	28250090	G	A	a	g	0.9161	0.0013	0.9149	0.9176	-0.0406	0.0379	0.2841	---	0	0.488	2	0.7833
rs4435098	13:28587839:C:A	13	28587839	C	A	a	c	0.7234	0.0008	0.7226	0.7246	-0.0253	0.0236	0.2841	+--	37.7	3.212	2	0.2006
rs2387351	13:28649457:C:A	13	28649457	C	A	a	c	0.2091	0.004	0.2033	0.2135	-0.0278	0.0259	0.2844	---	0	0.508	2	0.7757
rs4399415	13:28649502:A:G	13	28649502	A	G	a	g	0.7909	0.004	0.7865	0.7967	0.0278	0.0259	0.2845	+++	0	0.509	2	0.7755
	13:28741945:C:T	13	28741945	C	T	t	c	0.992	0.0006	0.9908	0.9925	0.1847	0.1728	0.285	-++	52.6	4.224	2	0.121
rs112507585	13:28268027:T:C	13	28268027	T	C	t	c	0.0839	0.0013	0.0823	0.0851	0.0406	0.038	0.2852	+++	0	0.412	2	0.814
rs75229159	13:28503699:C:T	13	28503699	C	T	t	c	0.9611	0.0021	0.9592	0.9647	0.0667	0.0624	0.2856	+++	0	0.087	2	0.9576
rs113205743	13:28269233:A:G	13	28269233	A	G	a	g	0.0839	0.0013	0.0823	0.0851	0.0405	0.038	0.2857	+++	0	0.413	2	0.8135
rs76603681	13:28496468:G:A	13	28496468	G	A	a	g	0.9673	0.0003	0.967	0.9676	0.0728	0.0682	0.2859	+++	0	0.192	2	0.9083
rs111769434	13:28275673:T:A	13	28275673	T	A	a	t	0.9162	0.0013	0.9149	0.9177	-0.0406	0.0381	0.2867	---	0	0.415	2	0.8127
	13:28405272:CT:C	13	28405272	CT	C	ct	c	0.4156	0.0058	0.4088	0.4212	0.0229	0.0215	0.2867	+-+	0	0.607	2	0.7382
rs9581891	13:28285199:A:G	13	28285199	A	G	a	g	0.1455	0.0014	0.144	0.1478	0.0332	0.0313	0.288	++-	0	1.998	2	0.3683
	13:28781325:A:G	13	28781325	A	G	a	g	0.0056	0.0002	0.0055	0.006	0.1516	0.1428	0.2882	+-+	0	1.393	2	0.4984
rs4238203	13:28510174:G:T	13	28510174	G	T	t	g	0.0711	0.0015	0.0691	0.0726	0.0532	0.0502	0.2887	+++	0	1.953	2	0.3766
rs1778795	13:28445147:C:T	13	28445147	C	T	t	c	0.431	0.0058	0.4247	0.4377	-0.0232	0.0219	0.2898	--+	0	1.492	2	0.4742
rs1923825	13:28257322:C:A	13	28257322	C	A	a	c	0.541	0.0063	0.5361	0.5534	-0.0225	0.0213	0.2899	---	0	0.265	2	0.8759
rs4771154	13:28271025:G:C	13	28271025	G	C	c	g	0.5387	0.0064	0.5335	0.5512	-0.0225	0.0212	0.2904	---	0	0.244	2	0.8851
rs4347486	13:28267497:T:A	13	28267497	T	A	a	t	0.5394	0.0063	0.5344	0.5518	-0.0225	0.0213	0.2905	---	0	0.172	2	0.9176
rs4337147	13:28267538:A:G	13	28267538	A	G	a	g	0.4606	0.0063	0.4482	0.4656	0.0225	0.0213	0.2905	+++	0	0.172	2	0.9176
rs954751	13:28463951:T:C	13	28463951	T	C	t	c	0.4817	0.0032	0.4781	0.4859	0.0223	0.0211	0.2917	+++	0	0.146	2	0.9297
rs76618704	13:28258951:G:C	13	28258951	G	C	c	g	0.9161	0.0013	0.9148	0.9176	-0.0398	0.0378	0.2933	---	0	0.419	2	0.8109
rs78817885	13:28261825:C:T	13	28261825	C	T	t	c	0.9161	0.0013	0.9148	0.9176	-0.0398	0.0378	0.2933	---	0	0.419	2	0.811
rs1778790	13:28437257:C:T	13	28437257	C	T	t	c	0.4305	0.0097	0.4201	0.4418	-0.0224	0.0213	0.2934	--+	34	3.029	2	0.2199
rs1756953	13:28473107:G:A	13	28473107	G	A	a	g	0.4823	0.0032	0.4786	0.4861	0.0222	0.0211	0.2937	+++	0	0.261	2	0.8779
rs80126725	13:28717670:G:A	13	28717670	G	A	a	g	0.9679	0.0014	0.9665	0.9696	0.07	0.0667	0.2939	++-	0	0.97	2	0.6157
	13:28201684:G:A	13	28201684	G	A	a	g	0.9881	0.0003	0.9877	0.9884	-0.1102	0.105	0.2941	---	0	0.533	2	0.7661
	13:28464189:CTT:C	13	28464189	CTT	C	ctt	c	0.4902	0.0057	0.4835	0.4959	0.0241	0.023	0.2958	+++	0	0.928	2	0.6286
	13:28649115:T:C	13	28649115	T	C	t	c	0.7903	0.0038	0.7863	0.7963	0.0271	0.0259	0.2961	+++	0	0.461	2	0.7942
	13:28217728:A:T	13	28217728	A	T	a	t	0.0062	0	0.0062	0.0062	-0.2876	0.2754	0.2964	-??	0	0	0	1
rs9508000	13:28692164:A:C	13	28692164	A	C	a	c	0.018	0.0008	0.0172	0.019	-0.1148	0.11	0.2965	-+-	23.2	2.605	2	0.2719
rs11149495	13:28337024:A:C	13	28337024	A	C	a	c	0.0756	0.0024	0.0731	0.0784	0.0469	0.0451	0.2981	+++	0	0.514	2	0.7734
rs3848006	13:28255807:A:G	13	28255807	A	G	a	g	0.4614	0.0064	0.4489	0.4664	0.022	0.0212	0.3001	+++	0	0.25	2	0.8826
	13:28256507:TA:T	13	28256507	TA	T	t	ta	0.5373	0.0061	0.5323	0.5492	-0.022	0.0213	0.3004	---	0	0.264	2	0.8762
	13:28237880:GAGA:G	13	28237880	GAGA	G	g	gaga	0.7836	0.0014	0.7825	0.7864	0.0265	0.0256	0.3006	+++	0	0.413	2	0.8133
	13:28337008:G:T	13	28337008	G	T	t	g	0.9862	0.001	0.9844	0.9871	-0.1059	0.1024	0.3013	+--	30.9	2.895	2	0.2352
rs1231055	13:28363474:G:T	13	28363474	G	T	t	g	0.4622	0.0025	0.4581	0.4648	-0.0221	0.0214	0.3019	-+-	0	1.478	2	0.4775
rs1575883	13:28267078:C:T	13	28267078	C	T	t	c	0.5405	0.0064	0.5355	0.553	-0.022	0.0213	0.3022	---	0	0.167	2	0.92
rs60581316	13:28280373:T:C	13	28280373	T	C	t	c	0.0845	0.0011	0.0832	0.0857	0.0398	0.0386	0.3028	+++	0	0.358	2	0.836
	13:28237370:AGT:A	13	28237370	AGT	A	a	agt	0.7836	0.0015	0.7825	0.7865	0.0264	0.0256	0.3029	+++	0	0.428	2	0.8074
rs2387354	13:28657839:C:A	13	28657839	C	A	a	c	0.2061	0.0034	0.1999	0.2093	-0.0281	0.0272	0.3029	---	0	0.295	2	0.8627
	13:28271284:CA:C	13	28271284	CA	C	ca	c	0.0842	0.0013	0.0826	0.0856	0.0391	0.0379	0.303	+++	0	0.348	2	0.8401
rs2491229	13:28609991:T:C	13	28609991	T	C	t	c	0.7738	0.0048	0.7644	0.7773	-0.026	0.0252	0.303	-+-	0	1.218	2	0.5438
rs2491230	13:28609997:T:C	13	28609997	T	C	t	c	0.7738	0.0048	0.7644	0.7773	-0.026	0.0252	0.303	-+-	0	1.218	2	0.5439
rs2504221	13:28517842:A:G	13	28517842	A	G	a	g	0.1443	0.0025	0.1414	0.1468	0.0308	0.0299	0.3032	-++	67.6	6.174	2	0.04565
rs4769574	13:28411817:G:A	13	28411817	G	A	a	g	0.6677	0.0055	0.6612	0.6724	0.0231	0.0224	0.3033	+-+	0	1.968	2	0.3739
rs7319630	13:28662157:T:C	13	28662157	T	C	t	c	0.7985	0.0035	0.7964	0.8058	0.0298	0.0289	0.3033	+++	0	0.154	2	0.9259
rs34449790	13:28232677:T:C	13	28232677	T	C	t	c	0.2164	0.0014	0.2136	0.2175	-0.0264	0.0256	0.3034	---	0	0.437	2	0.8035
rs2491227	13:28609825:A:G	13	28609825	A	G	a	g	0.7738	0.0048	0.7644	0.7773	-0.026	0.0252	0.3034	-+-	0	1.219	2	0.5435
rs2491228	13:28609846:A:T	13	28609846	A	T	a	t	0.7738	0.0048	0.7644	0.7773	-0.026	0.0252	0.3034	-+-	0	1.219	2	0.5436
	13:28418259:T:C	13	28418259	T	C	t	c	0.0078	0.0011	0.0067	0.0091	-0.1351	0.1313	0.3035	---	0	0.756	2	0.6854
	13:28698285:G:A	13	28698285	G	A	a	g	0.9908	0.0016	0.9899	0.9935	0.1666	0.1619	0.3035	?++	0	0.08	1	0.7775
rs74674359	13:28269990:T:C	13	28269990	T	C	t	c	0.0842	0.0013	0.0826	0.0856	0.039	0.0379	0.3037	+++	0	0.35	2	0.8395
rs75427920	13:28263464:T:C	13	28263464	T	C	t	c	0.0842	0.0013	0.0826	0.0856	0.0389	0.0378	0.3039	+++	0	0.346	2	0.8413
rs79361489	13:28264939:T:C	13	28264939	T	C	t	c	0.0842	0.0013	0.0826	0.0856	0.0389	0.0378	0.3039	+++	0	0.346	2	0.8412
rs2491225	13:28609396:T:C	13	28609396	T	C	t	c	0.7738	0.0048	0.7644	0.7773	-0.0259	0.0252	0.3039	-+-	0	1.222	2	0.5427
rs2491226	13:28609399:G:C	13	28609399	G	C	c	g	0.2262	0.0048	0.2227	0.2356	0.0259	0.0252	0.3039	+-+	0	1.223	2	0.5427
	13:28230642:AT:A	13	28230642	AT	A	a	at	0.7837	0.0014	0.7827	0.7866	0.0264	0.0256	0.304	+++	0	0.465	2	0.7924
rs76154618	13:28259937:A:G	13	28259937	A	G	a	g	0.0842	0.0013	0.0826	0.0856	0.0388	0.0378	0.304	+++	0	0.346	2	0.8412
rs77466478	13:28262609:A:G	13	28262609	A	G	a	g	0.0842	0.0013	0.0826	0.0856	0.0388	0.0378	0.304	+++	0	0.346	2	0.8413
	13:28665361:T:C	13	28665361	T	C	t	c	0.0074	0	0.0074	0.0074	-0.2815	0.2741	0.3043	-??	0	0	0	1
rs2491224	13:28608811:T:G	13	28608811	T	G	t	g	0.7738	0.0048	0.7643	0.7773	-0.0259	0.0252	0.3047	-+-	0	1.227	2	0.5415
rs79888930	13:28435194:A:C	13	28435194	A	C	a	c	0.0687	0.0019	0.0668	0.0719	-0.0435	0.0424	0.305	-+-	0	0.359	2	0.8356
	13:28246208:CAAA:C	13	28246208	CAAA	C	caaa	c	0.0702	0.0015	0.0686	0.072	-0.0454	0.0444	0.3066	+--	46.7	3.752	2	0.1532
rs664101	13:28203673:T:C	13	28203673	T	C	t	c	0.8867	0.0026	0.8837	0.8896	0.0341	0.0334	0.3072	++-	54.2	4.367	2	0.1126
rs74364008	13:28278309:C:T	13	28278309	C	T	t	c	0.9159	0.0013	0.9145	0.9174	-0.0389	0.0381	0.3081	---	0	0.355	2	0.8375
	13:28295994:C:G	13	28295994	C	G	c	g	0.0058	0	0.0058	0.0058	-0.2401	0.2359	0.3086	??-	0	0	0	1
	13:28748988:TTGCATATAGAAGCATAG:T	13	28748988	TTGCATATAGAAGCATAG	T	t	ttgcatatagaagcatag	0.9891	0.0011	0.9882	0.9905	0.1197	0.1175	0.3086	++-	20.5	2.516	2	0.2843
rs11619855	13:28759232:T:G	13	28759232	T	G	t	g	0.0307	0.001	0.0294	0.0318	-0.069	0.0678	0.3086	---	0	1.557	2	0.4592
rs78700619	13:28254117:G:A	13	28254117	G	A	a	g	0.9158	0.0013	0.9144	0.9173	-0.0385	0.0378	0.309	---	0	0.373	2	0.8297
	13:28719449:C:A	13	28719449	C	A	a	c	0.9937	0	0.9936	0.9937	0.2427	0.239	0.3099	++?	0	0.029	1	0.8637
rs2491231	13:28610183:A:G	13	28610183	A	G	a	g	0.7738	0.0045	0.7649	0.7769	-0.0256	0.0252	0.3102	-+-	0	1.288	2	0.5251
rs9579118	13:28434796:C:T	13	28434796	C	T	t	c	0.6496	0.0046	0.6443	0.6551	-0.0225	0.0221	0.3103	--+	68.3	6.313	2	0.04257
rs117963062	13:28359838:C:T	13	28359838	C	T	t	c	0.9479	0.0031	0.9444	0.9507	0.051	0.0504	0.3114	-++	0	0.895	2	0.6391
	13:28636582:C:T	13	28636582	C	T	t	c	0.9941	0.0003	0.9939	0.9946	-0.1921	0.1901	0.312	+--	52	4.166	2	0.1246
	13:28197534:A:G	13	28197534	A	G	a	g	0.0053	0.0001	0.0052	0.0054	0.1991	0.197	0.3121	?++	0	0.49	1	0.4839
rs2491222	13:28607916:T:A	13	28607916	T	A	a	t	0.2261	0.005	0.2221	0.2358	0.0255	0.0253	0.3123	+-+	0	1.329	2	0.5146
rs1115261	13:28261864:T:C	13	28261864	T	C	t	c	0.463	0.0064	0.4504	0.4682	0.0214	0.0212	0.3131	+++	0	0.14	2	0.9323
rs1115260	13:28261887:G:T	13	28261887	G	T	t	g	0.537	0.0064	0.5318	0.5496	-0.0214	0.0212	0.3131	---	0	0.14	2	0.9324
rs1778791	13:28437272:G:T	13	28437272	G	T	t	g	0.4519	0.0081	0.4435	0.4615	-0.0216	0.0215	0.3133	--+	31.9	2.935	2	0.2305
rs17086226	13:28592546:T:C	13	28592546	T	C	t	c	0.2137	0.0036	0.2118	0.2211	0.0265	0.0263	0.3136	+++	0	0.188	2	0.9104
	13:28722443:G:A	13	28722443	G	A	a	g	0.9944	0	0.9944	0.9944	0.3142	0.312	0.3139	??+	0	0	0	1
	13:28330693:CT:C	13	28330693	CT	C	ct	c	0.3252	0.005	0.319	0.3292	0.0237	0.0236	0.3148	++-	0	1.716	2	0.424
rs9551386	13:28269409:T:C	13	28269409	T	C	t	c	0.4598	0.0064	0.4472	0.4649	0.0214	0.0213	0.3153	+++	0	0.173	2	0.9173
rs7320289	13:28274328:C:T	13	28274328	C	T	t	c	0.538	0.0065	0.5326	0.5506	-0.0214	0.0213	0.3154	---	0	0.171	2	0.918
rs7981979	13:28432602:G:A	13	28432602	G	A	a	g	0.6498	0.0047	0.6442	0.6546	-0.0221	0.022	0.3157	+-+	68.8	6.4	2	0.04076
	13:28696495:G:A	13	28696495	G	A	a	g	0.9938	0.0003	0.9933	0.9941	-0.1497	0.1493	0.3163	-+-	0	0.671	2	0.7149
	13:28195128:G:A	13	28195128	G	A	a	g	0.9947	0.0001	0.9945	0.9948	-0.1972	0.1968	0.3164	?--	0	0.354	1	0.5521
	13:28250862:A:AAT	13	28250862	A	AAT	a	aat	0.0144	0.0011	0.0128	0.0154	0.103	0.1028	0.3165	+-+	0	1.61	2	0.4472
rs4073630	13:28589267:C:T	13	28589267	C	T	t	c	0.4817	0.0023	0.4797	0.4859	0.0234	0.0234	0.3165	+-+	36.6	3.155	2	0.2065
rs9554111	13:28264765:G:A	13	28264765	G	A	a	g	0.54	0.0064	0.5351	0.5527	-0.0213	0.0213	0.3167	---	0	0.174	2	0.9169
rs9554112	13:28265064:T:C	13	28265064	T	C	t	c	0.46	0.0064	0.4473	0.4649	0.0213	0.0213	0.3168	+++	0	0.174	2	0.9167
	13:28265709:C:CAAGAT	13	28265709	C	CAAGAT	caagat	c	0.5402	0.0064	0.5351	0.5528	-0.0213	0.0213	0.3171	---	0	0.174	2	0.9166
rs2181428	13:28265870:C:A	13	28265870	C	A	a	c	0.5402	0.0064	0.5351	0.5528	-0.0213	0.0213	0.3171	---	0	0.174	2	0.9166
	13:28266709:CA:C	13	28266709	CA	C	ca	c	0.4598	0.0064	0.4472	0.4649	0.0213	0.0213	0.3171	+++	0	0.174	2	0.9166
rs4363725	13:28267745:G:A	13	28267745	G	A	a	g	0.5402	0.0064	0.5351	0.5528	-0.0213	0.0213	0.3171	---	0	0.174	2	0.9166
rs1072725	13:28269251:T:C	13	28269251	T	C	t	c	0.4598	0.0064	0.4472	0.4649	0.0213	0.0213	0.3171	+++	0	0.174	2	0.9167
rs9551385	13:28269376:A:G	13	28269376	A	G	a	g	0.4598	0.0064	0.4472	0.4649	0.0213	0.0213	0.3171	+++	0	0.174	2	0.9167
rs9551387	13:28269601:G:A	13	28269601	G	A	a	g	0.5402	0.0064	0.5351	0.5528	-0.0213	0.0213	0.3171	---	0	0.174	2	0.9167
rs7981421	13:28270330:C:A	13	28270330	C	A	a	c	0.5402	0.0064	0.5351	0.5528	-0.0213	0.0213	0.3171	---	0	0.174	2	0.9167
rs9319385	13:28270502:G:A	13	28270502	G	A	a	g	0.5402	0.0064	0.5351	0.5528	-0.0213	0.0213	0.3171	---	0	0.174	2	0.9165
rs9319386	13:28270520:T:A	13	28270520	T	A	a	t	0.5402	0.0064	0.5351	0.5528	-0.0213	0.0213	0.3171	---	0	0.174	2	0.9165
rs9554126	13:28271317:T:C	13	28271317	T	C	t	c	0.4622	0.0064	0.4496	0.4674	0.0212	0.0212	0.3192	+++	0	0.173	2	0.9171
rs2386935	13:28276691:G:A	13	28276691	G	A	a	g	0.5379	0.0065	0.5327	0.5506	-0.0212	0.0213	0.3192	---	0	0.157	2	0.9247
	13:28213430:CCTAA:C	13	28213430	CCTAA	C	cctaa	c	0.0084	0.0009	0.0073	0.0094	-0.1607	0.1614	0.3193	-+-	0	0.652	2	0.7218
rs35486680	13:28715516:C:T	13	28715516	C	T	t	c	0.9044	0.0008	0.9032	0.9053	-0.0358	0.0359	0.3197	---	0	0.007	2	0.9963
rs4771221	13:28663909:T:C	13	28663909	T	C	t	c	0.1976	0.0037	0.1897	0.1995	-0.0293	0.0295	0.3203	---	0	0.23	2	0.8912
rs984110	13:28264299:T:C	13	28264299	T	C	t	c	0.4623	0.0065	0.4496	0.4674	0.0211	0.0212	0.321	+++	0	0.159	2	0.9235
rs12868680	13:28264484:C:T	13	28264484	C	T	t	c	0.5377	0.0065	0.5326	0.5504	-0.0211	0.0212	0.321	---	0	0.159	2	0.9235
rs7988044	13:28271614:C:T	13	28271614	C	T	t	c	0.5378	0.0065	0.5326	0.5504	-0.0211	0.0212	0.321	---	0	0.163	2	0.9219
rs7993419	13:28271667:T:C	13	28271667	T	C	t	c	0.4622	0.0065	0.4496	0.4674	0.0211	0.0212	0.321	+++	0	0.163	2	0.9219
rs9512791	13:28272315:T:C	13	28272315	T	C	t	c	0.4622	0.0065	0.4496	0.4674	0.0211	0.0212	0.321	+++	0	0.163	2	0.9219
rs9507924	13:28263691:C:A	13	28263691	C	A	a	c	0.5377	0.0065	0.5326	0.5504	-0.021	0.0212	0.3215	---	0	0.159	2	0.9234
rs1575882	13:28267049:G:C	13	28267049	G	C	c	g	0.5378	0.0065	0.5326	0.5505	-0.0211	0.0212	0.3215	---	0	0.16	2	0.9232
rs8000008	13:28273326:C:T	13	28273326	C	T	t	c	0.5378	0.0065	0.5326	0.5505	-0.0211	0.0212	0.3215	---	0	0.162	2	0.9223
rs1121433	13:28277114:A:G	13	28277114	A	G	a	g	0.462	0.0065	0.4493	0.4672	0.0211	0.0213	0.3217	+++	0	0.17	2	0.9187
rs7999079	13:28273560:G:A	13	28273560	G	A	a	g	0.5378	0.0065	0.5326	0.5505	-0.0211	0.0212	0.3219	---	0	0.161	2	0.9225
rs9507921	13:28263523:T:A	13	28263523	T	A	a	t	0.5377	0.0065	0.5326	0.5504	-0.021	0.0212	0.3221	---	0	0.16	2	0.9232
rs9507920	13:28263417:A:C	13	28263417	A	C	a	c	0.4623	0.0065	0.4496	0.4674	0.021	0.0212	0.3224	+++	0	0.16	2	0.9231
rs17086376	13:28777893:C:T	13	28777893	C	T	t	c	0.9906	0.0018	0.9885	0.9924	-0.1231	0.1244	0.3226	+--	10.5	2.235	2	0.3271
rs2491223	13:28607989:T:G	13	28607989	T	G	t	g	0.7743	0.0049	0.7648	0.7784	-0.025	0.0253	0.3227	-+-	0	1.352	2	0.5086
rs2146582	13:28261313:T:A	13	28261313	T	A	a	t	0.537	0.0063	0.532	0.5493	-0.021	0.0212	0.3229	---	0	0.163	2	0.9216
	13:28289779:G:A	13	28289779	G	A	a	g	0.9914	0.001	0.9903	0.9926	0.1281	0.1296	0.3231	+-+	6.7	2.145	2	0.3422
rs1923829	13:28265951:C:T	13	28265951	C	T	t	c	0.5399	0.0062	0.535	0.5521	-0.021	0.0213	0.3233	---	0	0.148	2	0.9288
rs9579106	13:28275313:T:C	13	28275313	T	C	t	c	0.4621	0.0065	0.4494	0.4673	0.021	0.0213	0.3235	+++	0	0.159	2	0.9234
	13:28275425:GGAGGCT:G	13	28275425	GGAGGCT	G	g	ggaggct	0.5379	0.0065	0.5327	0.5506	-0.021	0.0213	0.3236	---	0	0.159	2	0.9236
rs9579107	13:28275560:A:G	13	28275560	A	G	a	g	0.4621	0.0065	0.4494	0.4673	0.021	0.0213	0.3236	+++	0	0.159	2	0.9235
rs111363428	13:28276045:C:T	13	28276045	C	T	t	c	0.5379	0.0065	0.5327	0.5507	-0.021	0.0213	0.324	---	0	0.158	2	0.924
rs2181431	13:28276124:A:G	13	28276124	A	G	a	g	0.4621	0.0065	0.4493	0.4673	0.021	0.0213	0.3243	+++	0	0.158	2	0.9241
rs2146586	13:28276305:T:C	13	28276305	T	C	t	c	0.462	0.0065	0.4493	0.4673	0.021	0.0213	0.3244	+++	0	0.158	2	0.924
	13:28504019:C:T	13	28504019	C	T	t	c	0.9926	0.0016	0.9908	0.9944	0.1502	0.1525	0.3247	++-	15.1	2.355	2	0.3081
rs12864178	13:28280205:T:C	13	28280205	T	C	t	c	0.1864	0.0054	0.1752	0.1902	0.0296	0.0301	0.3253	+++	35.5	3.101	2	0.2121
	13:28728944:GT:G	13	28728944	GT	G	g	gt	0.9541	0.0012	0.9529	0.9555	-0.0574	0.0583	0.3253	-+-	0	1.43	2	0.4892
rs1121432	13:28277276:C:T	13	28277276	C	T	t	c	0.538	0.0065	0.5328	0.5507	-0.0209	0.0213	0.3254	---	0	0.157	2	0.9246
rs9512799	13:28277605:G:A	13	28277605	G	A	a	g	0.538	0.0065	0.5328	0.5508	-0.0209	0.0213	0.3256	---	0	0.156	2	0.9249
	13:28678392:T:G	13	28678392	T	G	t	g	0.0112	0.0007	0.0104	0.012	0.1081	0.11	0.3256	+++	0	0.328	2	0.8486
rs9512800	13:28277722:T:C	13	28277722	T	C	t	c	0.462	0.0065	0.4492	0.4672	0.0209	0.0213	0.3258	+++	0	0.156	2	0.925
rs1535566	13:28262312:T:C	13	28262312	T	C	t	c	0.4623	0.0065	0.4496	0.4674	0.0208	0.0212	0.3261	+++	0	0.163	2	0.9219
	13:28572074:G:A	13	28572074	G	A	a	g	0.9854	0.0012	0.9842	0.9869	0.0993	0.1011	0.3262	+++	0	0.249	2	0.8828
	13:28251984:G:GT	13	28251984	G	GT	g	gt	0.2629	0.0032	0.2591	0.2666	0.0243	0.0247	0.3263	+++	0	0.301	2	0.8601
rs9319390	13:28284459:T:A	13	28284459	T	A	a	t	0.8547	0.0014	0.8525	0.8562	-0.0313	0.0319	0.327	--+	0	1.976	2	0.3724
rs117906266	13:28435608:C:T	13	28435608	C	T	t	c	0.9314	0.0018	0.9283	0.9333	0.0414	0.0425	0.3294	+-+	0	0.374	2	0.8293
	13:28693135:G:A	13	28693135	G	A	a	g	0.9941	0.0002	0.9936	0.9942	-0.148	0.1519	0.3298	---	0	0.217	2	0.8973
rs9581898	13:28330973:C:T	13	28330973	C	T	t	c	0.8532	0.0029	0.8485	0.8563	-0.0293	0.0301	0.3303	---	0	0.048	2	0.9762
rs71433244	13:28486509:C:T	13	28486509	C	T	t	c	0.9754	0.0024	0.973	0.9782	-0.0834	0.0857	0.3307	++-	32.6	2.968	2	0.2268
rs9581942	13:28487276:C:A	13	28487276	C	A	a	c	0.5251	0.0022	0.5208	0.527	-0.0206	0.0212	0.3307	---	0	0.442	2	0.8018
rs113144657	13:28276055:C:T	13	28276055	C	T	t	c	0.5377	0.0065	0.5325	0.5504	-0.0207	0.0213	0.3314	---	0	0.158	2	0.9243
	13:28674090:G:A	13	28674090	G	A	a	g	0.9758	0.0009	0.9749	0.977	0.0788	0.0811	0.3314	+-+	0	0.692	2	0.7076
rs1923828	13:28260322:T:C	13	28260322	T	C	t	c	0.4623	0.0064	0.4497	0.4674	0.0206	0.0212	0.3324	+++	0	0.163	2	0.9216
rs1117381	13:28260120:G:A	13	28260120	G	A	a	g	0.5377	0.0065	0.5326	0.5504	-0.0206	0.0212	0.3325	---	0	0.168	2	0.9196
rs112359670	13:28733132:G:A	13	28733132	G	A	a	g	0.9044	0.0008	0.9034	0.9053	-0.0348	0.0359	0.3327	---	0	0.002	2	0.999
rs2491218	13:28604041:A:G	13	28604041	A	G	a	g	0.7739	0.005	0.7643	0.778	-0.0244	0.0253	0.3354	-+-	0	1.322	2	0.5162
rs60653567	13:28231641:C:T	13	28231641	C	T	t	c	0.9482	0.003	0.9449	0.9514	-0.0459	0.0477	0.3357	--+	50.7	4.057	2	0.1315
rs1933438	13:28693173:C:A	13	28693173	C	A	a	c	0.9117	0.0007	0.9111	0.913	-0.0361	0.0375	0.3359	---	0	0.665	2	0.7173
rs74694176	13:28281871:T:C	13	28281871	T	C	t	c	0.0055	0.0002	0.0053	0.0059	0.2008	0.2087	0.3361	-++	61.8	5.235	2	0.07299
rs77238301	13:28788043:A:G	13	28788043	A	G	a	g	0.0956	0.0009	0.0946	0.0968	0.0345	0.0359	0.3361	+++	0	0.035	2	0.9829
rs9512808	13:28280337:C:A	13	28280337	C	A	a	c	0.3614	0.0059	0.3577	0.3734	-0.0213	0.0222	0.3375	---	0	0.707	2	0.7023
rs9507919	13:28260351:C:T	13	28260351	C	T	t	c	0.5376	0.0065	0.5326	0.5504	-0.0203	0.0212	0.3382	---	0	0.172	2	0.9174
	13:28434737:CA:C	13	28434737	CA	C	ca	c	0.3518	0.0053	0.3457	0.358	0.0212	0.0222	0.3383	++-	71.6	7.055	2	0.02938
	13:28357147:G:A	13	28357147	G	A	a	g	0.9929	0.0009	0.9921	0.9941	0.1602	0.1675	0.3389	+-+	0	1.103	2	0.576
rs522071	13:28211580:A:G	13	28211580	A	G	a	g	0.3639	0.0054	0.3553	0.3699	0.0209	0.0219	0.3393	-++	0	1.623	2	0.4442
rs11619415	13:28366242:C:A	13	28366242	C	A	a	c	0.9575	0.0023	0.9549	0.9601	0.0515	0.0539	0.3394	-++	0	1.99	2	0.3696
rs12853986	13:28706644:C:G	13	28706644	C	G	c	g	0.0956	0.0008	0.0948	0.0969	0.0343	0.0359	0.3402	+++	0	0.009	2	0.9957
rs1756955	13:28441190:T:A	13	28441190	T	A	a	t	0.4318	0.0082	0.423	0.4413	-0.0202	0.0212	0.3405	--+	23.1	2.602	2	0.2723
rs144937240	13:28697891:G:C	13	28697891	G	C	c	g	0.9786	0.0009	0.9777	0.9802	-0.0863	0.0906	0.3412	--+	80.3	10.174	2	0.006178
rs9554277	13:28728026:G:A	13	28728026	G	A	a	g	0.9044	0.0008	0.9033	0.9053	-0.0341	0.0359	0.3417	---	0	0.003	2	0.9987
rs9554279	13:28732301:G:A	13	28732301	G	A	a	g	0.9044	0.0008	0.9033	0.9053	-0.0341	0.0359	0.3421	---	0	0.003	2	0.9987
rs471392	13:28213550:C:T	13	28213550	C	T	t	c	0.1254	0.003	0.1219	0.1285	-0.0306	0.0322	0.3426	--+	53.9	4.335	2	0.1145
rs7330014	13:28227130:T:G	13	28227130	T	G	t	g	0.854	0.0031	0.8497	0.8575	0.0284	0.03	0.3431	++-	24	2.631	2	0.2683
rs2996449	13:28440007:A:G	13	28440007	A	G	a	g	0.5686	0.0089	0.5582	0.5781	0.02	0.0212	0.3442	++-	25.5	2.685	2	0.2612
	13:28595774:G:A	13	28595774	G	A	a	g	0.9931	0.0005	0.9924	0.9937	-0.1244	0.1316	0.3448	---	0	0.013	2	0.9934
rs9581899	13:28330992:C:T	13	28330992	C	T	t	c	0.8532	0.0028	0.8486	0.8561	-0.0284	0.0301	0.3451	---	0	0.074	2	0.9638
rs475916	13:28205077:G:T	13	28205077	G	T	t	g	0.1132	0.0025	0.1104	0.116	-0.0314	0.0333	0.3454	--+	52.4	4.2	2	0.1225
rs1535799	13:28779395:T:G	13	28779395	T	G	t	g	0.0963	0.0011	0.0952	0.0984	0.0338	0.0358	0.3454	+++	0	0.039	2	0.9809
rs523152	13:28211749:G:A	13	28211749	G	A	a	g	0.1254	0.003	0.1219	0.1283	-0.0304	0.0322	0.3465	--+	57.7	4.728	2	0.09406
rs9512900	13:28429738:T:C	13	28429738	T	C	t	c	0.3501	0.0052	0.3452	0.3562	0.0207	0.0221	0.3477	-+-	66.6	5.98	2	0.05028
rs9551410	13:28452067:C:T	13	28452067	C	T	t	c	0.8854	0.0014	0.8842	0.8883	0.0418	0.0445	0.3477	++-	27.2	2.748	2	0.253
rs685412	13:28219706:T:A	13	28219706	T	A	a	t	0.1462	0.003	0.1429	0.1503	-0.0281	0.03	0.3478	--+	18.1	2.442	2	0.295
	13:28227327:G:A	13	28227327	G	A	a	g	0.9854	0.0008	0.9845	0.9862	-0.0955	0.1019	0.3487	-+-	0	0.517	2	0.7722
rs9554275	13:28709392:C:T	13	28709392	C	T	t	c	0.9043	0.0008	0.903	0.9052	-0.0337	0.0359	0.3487	---	0	0.016	2	0.9922
rs510928	13:28208938:A:G	13	28208938	A	G	a	g	0.8747	0.0029	0.8719	0.8782	0.0302	0.0322	0.3488	++-	57.9	4.746	2	0.09318
rs1974378	13:28440454:A:G	13	28440454	A	G	a	g	0.5686	0.0086	0.5586	0.5778	0.0198	0.0212	0.3491	++-	23.1	2.601	2	0.2724
rs35263155	13:28652999:C:T	13	28652999	C	T	t	c	0.8705	0.0037	0.8641	0.8744	0.0361	0.0386	0.3493	++-	0	1.964	2	0.3745
rs113489137	13:28337017:A:G	13	28337017	A	G	a	g	0.1981	0.0021	0.1958	0.2017	0.0252	0.0269	0.3504	+-+	0	0.256	2	0.8797
rs9512809	13:28280525:C:T	13	28280525	C	T	t	c	0.3616	0.0059	0.3578	0.3735	-0.0208	0.0223	0.351	---	0	0.666	2	0.7168
rs9512812	13:28280815:C:A	13	28280815	C	A	a	c	0.3639	0.0058	0.3602	0.3755	-0.021	0.0226	0.3511	---	0	0.622	2	0.7326
	13:28663007:T:TG	13	28663007	T	TG	t	tg	0.1997	0.0037	0.1923	0.2023	-0.0272	0.0292	0.3517	-+-	0	0.203	2	0.9035
rs9512897	13:28426828:A:G	13	28426828	A	G	a	g	0.7256	0.0015	0.7232	0.7274	-0.0219	0.0236	0.3518	-+-	0	0.957	2	0.6198
rs7322302	13:28687654:T:C	13	28687654	T	C	t	c	0.0853	0.0015	0.083	0.087	0.0351	0.0377	0.352	+++	0	0.597	2	0.7418
rs1231052	13:28362245:A:T	13	28362245	A	T	a	t	0.5379	0.002	0.536	0.5414	0.0199	0.0214	0.3524	+-+	0	1.483	2	0.4765
rs9554085	13:28217690:G:A	13	28217690	G	A	a	g	0.1458	0.0031	0.1423	0.1501	-0.0279	0.03	0.353	--+	26.7	2.727	2	0.2558
rs531950	13:28215504:T:C	13	28215504	T	C	t	c	0.8543	0.0031	0.85	0.8579	0.0279	0.03	0.3535	++-	26.5	2.723	2	0.2563
rs9554278	13:28730292:G:T	13	28730292	G	T	t	g	0.9043	0.0007	0.9033	0.9051	-0.0332	0.0359	0.3548	---	0	0.001	2	0.9993
rs9551437	13:28677034:T:C	13	28677034	T	C	t	c	0.086	0.0016	0.083	0.0875	0.0351	0.0379	0.355	+++	0	0.103	2	0.9498
	13:28726137:A:G	13	28726137	A	G	a	g	0.009	0.0017	0.0073	0.0111	0.1169	0.1264	0.355	-++	0	1.491	2	0.4745
rs9581900	13:28331010:A:G	13	28331010	A	G	a	g	0.1465	0.0028	0.1436	0.1511	0.0278	0.0301	0.3552	+++	0	0.091	2	0.9556
	13:28338864:AC:A	13	28338864	AC	A	a	ac	0.7883	0.0021	0.786	0.7907	-0.0241	0.0261	0.3554	--+	48.9	3.912	2	0.1414
rs9581982	13:28655100:C:T	13	28655100	C	T	t	c	0.9687	0.0014	0.9675	0.9705	0.066	0.0715	0.3558	+-+	0	1.68	2	0.4318
rs78376332	13:28446926:G:T	13	28446926	G	T	t	g	0.8534	0.0066	0.8456	0.8597	-0.0289	0.0313	0.3564	+--	0	1.273	2	0.5291
rs7324609	13:28676835:G:A	13	28676835	G	A	a	g	0.9143	0.0018	0.9127	0.9179	-0.0351	0.038	0.3567	---	0	0.096	2	0.9533
rs1933439	13:28693019:G:A	13	28693019	G	A	a	g	0.9113	0.0005	0.9108	0.9122	-0.0345	0.0374	0.3567	---	0	0.392	2	0.8221
rs9512971	13:28582310:C:T	13	28582310	C	T	t	c	0.6272	0.0068	0.62	0.6352	-0.021	0.0228	0.3573	--+	36.8	3.162	2	0.2058
rs1778793	13:28444088:C:G	13	28444088	C	G	c	g	0.5712	0.0078	0.5623	0.5797	0.0195	0.0212	0.3576	++-	15.4	2.363	2	0.3069
	13:28660219:G:GAA	13	28660219	G	GAA	g	gaa	0.0072	0.0005	0.0062	0.0076	-0.1359	0.1478	0.3579	--+	0	1.398	2	0.4971
rs33963562	13:28734779:C:G	13	28734779	C	G	c	g	0.0955	0.0007	0.0949	0.0968	0.033	0.0359	0.3579	+++	0	0.006	2	0.9971
rs1231060	13:28372992:T:C	13	28372992	T	C	t	c	0.2549	0.0024	0.2524	0.2587	-0.0228	0.0249	0.3581	--+	0	0.929	2	0.6285
rs9512935	13:28515327:A:G	13	28515327	A	G	a	g	0.1743	0.0038	0.1701	0.1786	0.0277	0.0302	0.3583	+-+	0	1.072	2	0.5851
rs1923826	13:28257857:G:A	13	28257857	G	A	a	g	0.2957	0.0057	0.2928	0.3073	-0.0212	0.0231	0.3585	---	0	0.612	2	0.7363
rs9554281	13:28739100:A:G	13	28739100	A	G	a	g	0.0955	0.0007	0.0949	0.0968	0.033	0.0359	0.3585	+++	0	0.006	2	0.9971
rs9507916	13:28238760:A:G	13	28238760	A	G	a	g	0.3246	0.0006	0.3243	0.3259	-0.0206	0.0225	0.3603	+--	19.4	2.482	2	0.2891
	13:28305698:C:T	13	28305698	C	T	t	c	0.9945	0.0004	0.9941	0.995	0.1755	0.1919	0.3606	+-+	0	0.334	2	0.8462
rs2387100	13:28426759:A:G	13	28426759	A	G	a	g	0.2749	0.0023	0.2721	0.2772	0.0214	0.0235	0.3615	+-+	0	1.244	2	0.537
rs9512810	13:28280663:G:A	13	28280663	G	A	a	g	0.3617	0.0059	0.3579	0.3736	-0.0204	0.0224	0.362	---	0	0.637	2	0.7274
rs41291682	13:28240947:T:C	13	28240947	T	C	t	c	0.0514	0.003	0.0483	0.0548	0.0436	0.0479	0.3622	+--	49.2	3.936	2	0.1398
rs9554259	13:28677292:T:C	13	28677292	T	C	t	c	0.0862	0.0015	0.0833	0.0874	0.0345	0.0379	0.3625	+++	0	0.122	2	0.9407
	13:28438373:TA:T	13	28438373	TA	T	t	ta	0.5659	0.006	0.5587	0.5717	-0.0194	0.0213	0.3627	--+	27.3	2.751	2	0.2527
rs58678412	13:28700864:T:C	13	28700864	T	C	t	c	0.0959	0.0008	0.095	0.0973	0.0328	0.036	0.3629	+++	0	0.018	2	0.9908
rs79981203	13:28223875:T:C	13	28223875	T	C	t	c	0.0533	0.0031	0.0502	0.0568	0.0429	0.0472	0.3636	++-	51	4.083	2	0.1299
rs547450315	13:28647490:A:G	13	28647490	A	G	a	g	0.2223	0.0058	0.214	0.2284	-0.0307	0.0338	0.3638	---	0	0.015	2	0.9924
rs9507928	13:28280411:G:A	13	28280411	G	A	a	g	0.5388	0.0064	0.5335	0.5513	-0.0196	0.0216	0.364	---	0	0.153	2	0.9262
rs74745736	13:28278083:T:A	13	28278083	T	A	a	t	0.9509	0.0029	0.9476	0.9539	-0.0445	0.0491	0.3645	-++	44.2	3.585	2	0.1666
rs78147149	13:28278287:A:T	13	28278287	A	T	a	t	0.0491	0.0029	0.0461	0.0524	0.0445	0.0491	0.3645	+--	44.3	3.588	2	0.1663
rs7327508	13:28730023:T:G	13	28730023	T	G	t	g	0.0957	0.0007	0.0949	0.0968	0.0325	0.0359	0.3645	+++	0	0.005	2	0.9974
	13:28583179:T:TTATA	13	28583179	T	TTATA	t	ttata	0.0118	0.0015	0.0098	0.013	-0.1047	0.1155	0.3649	---	0	0.35	2	0.8394
rs75012421	13:28229495:C:T	13	28229495	C	T	t	c	0.9473	0.0032	0.9436	0.9506	-0.0428	0.0473	0.365	--+	51.4	4.115	2	0.1278
rs9512811	13:28280702:T:C	13	28280702	T	C	t	c	0.6383	0.0059	0.6264	0.642	0.0203	0.0224	0.3652	+++	0	0.627	2	0.7307
rs9551433	13:28640012:A:G	13	28640012	A	G	a	g	0.1947	0.0035	0.193	0.2018	0.0243	0.0268	0.3654	+-+	0	0.614	2	0.7357
	13:28334951:CT:C	13	28334951	CT	C	ct	c	0.0377	0.0013	0.0362	0.039	0.0669	0.0739	0.3655	+-+	23.5	2.613	2	0.2708
rs12859471	13:28275648:A:G	13	28275648	A	G	a	g	0.0491	0.0029	0.0461	0.0524	0.0444	0.0491	0.3656	+--	43.9	3.567	2	0.168
	13:28228562:T:C	13	28228562	T	C	t	c	0.0528	0.0032	0.0495	0.0564	0.0428	0.0473	0.3659	++-	50.4	4.033	2	0.1331
rs74936534	13:28228335:C:T	13	28228335	C	T	t	c	0.9472	0.0032	0.9436	0.9505	-0.0428	0.0473	0.366	--+	50.2	4.014	2	0.1344
rs369848663	13:28236499:A:C	13	28236499	A	C	a	c	0.0492	0.0024	0.0463	0.0512	0.0542	0.06	0.3661	-++	65.7	5.832	2	0.05414
rs12875129	13:28688337:G:A	13	28688337	G	A	a	g	0.9135	0.0013	0.9121	0.9155	-0.0341	0.0377	0.3663	---	0	0.545	2	0.7616
	13:28450230:A:AAAAAG	13	28450230	A	AAAAAG	a	aaaaag	0.9943	0.0002	0.9941	0.9946	0.2074	0.2296	0.3664	?++	0	0.271	1	0.6028
rs75276271	13:28272108:T:C	13	28272108	T	C	t	c	0.0491	0.0029	0.0461	0.0524	0.0442	0.049	0.3671	+--	43.6	3.545	2	0.1699
	13:28507468:G:A	13	28507468	G	A	a	g	0.9939	0.0006	0.9931	0.9948	-0.1525	0.1691	0.3671	++-	9.7	2.214	2	0.3305
rs4769564	13:28266402:A:C	13	28266402	A	C	a	c	0.0491	0.0029	0.0461	0.0524	0.0442	0.049	0.3675	+--	43.5	3.543	2	0.1701
rs75588930	13:28267343:A:C	13	28267343	A	C	a	c	0.0491	0.0029	0.0461	0.0524	0.0442	0.049	0.3675	+--	43.5	3.543	2	0.1701
	13:28630611:C:T	13	28630611	C	T	t	c	0.9935	0.0005	0.9926	0.994	-0.1218	0.1353	0.3679	---	0	0.023	2	0.9886
rs7321161	13:28253829:G:C	13	28253829	G	C	c	g	0.2953	0.0056	0.2924	0.3066	-0.0208	0.0231	0.368	---	0	0.544	2	0.7619
rs75436500	13:28215212:T:G	13	28215212	T	G	t	g	0.053	0.0031	0.0499	0.0565	0.0426	0.0473	0.3681	++-	47	3.774	2	0.1516
	13:28224706:G:GCTAA	13	28224706	G	GCTAA	g	gctaa	0.0529	0.0031	0.0499	0.0565	0.0425	0.0473	0.3683	++-	47.4	3.801	2	0.1495
	13:28221528:A:ATTG	13	28221528	A	ATTG	a	attg	0.053	0.0031	0.0499	0.0565	0.0425	0.0473	0.3684	++-	47.3	3.792	2	0.1502
rs78182899	13:28224315:G:A	13	28224315	G	A	a	g	0.9471	0.0031	0.9435	0.9501	-0.0425	0.0473	0.3684	--+	47.4	3.799	2	0.1496
rs1231061	13:28373083:C:T	13	28373083	C	T	t	c	0.7452	0.0024	0.741	0.7475	0.0223	0.0248	0.3684	++-	0	1.111	2	0.5738
rs9581903	13:28333812:T:A	13	28333812	T	A	a	t	0.8544	0.0028	0.8493	0.8568	-0.0271	0.0302	0.3687	---	0	0.087	2	0.9572
rs685413	13:28219705:T:G	13	28219705	T	G	t	g	0.8528	0.0029	0.8485	0.8559	0.0269	0.03	0.3689	++-	6.4	2.136	2	0.3437
rs11616646	13:28372742:T:C	13	28372742	T	C	t	c	0.0513	0.0045	0.0471	0.0564	-0.0437	0.0487	0.3692	+--	71.7	7.055	2	0.02938
rs492553	13:28236975:A:C	13	28236975	A	C	a	c	0.8546	0.003	0.8506	0.858	0.0269	0.03	0.3696	++-	27.7	2.767	2	0.2507
rs17085884	13:28244545:A:G	13	28244545	A	G	a	g	0.0495	0.003	0.0464	0.0529	0.0438	0.0489	0.3698	+--	49.4	3.949	2	0.1388
rs1756957	13:28446006:C:T	13	28446006	C	T	t	c	0.4309	0.0068	0.4235	0.4385	-0.019	0.0213	0.3712	--+	4.8	2.1	2	0.3499
	13:28372786:A:AT	13	28372786	A	AT	a	at	0.0513	0.0045	0.047	0.0564	-0.0435	0.0487	0.3717	+--	71.6	7.054	2	0.0294
rs2093618	13:28267757:C:G	13	28267757	C	G	c	g	0.7023	0.0058	0.6906	0.7053	0.0206	0.0231	0.3728	++-	0	0.705	2	0.7029
rs9554123	13:28269600:C:T	13	28269600	C	T	t	c	0.2977	0.0058	0.2947	0.3094	-0.0206	0.0231	0.3729	--+	0	0.705	2	0.7029
rs4771150	13:28266542:T:C	13	28266542	T	C	t	c	0.7029	0.0056	0.6915	0.7057	0.0206	0.0231	0.373	++-	0	0.721	2	0.6974
rs4142558	13:28752115:A:C	13	28752115	A	C	a	c	0.0951	0.0005	0.0946	0.096	0.0321	0.036	0.373	+++	0	0.001	2	0.9994
rs11616666	13:28372902:T:C	13	28372902	T	C	t	c	0.0513	0.0045	0.0471	0.0564	-0.0434	0.0487	0.3732	+--	71.8	7.09	2	0.02887
	13:28240021:C:T	13	28240021	C	T	t	c	0.9732	0.0005	0.9723	0.9736	-0.0596	0.0671	0.3743	-+-	0	0.315	2	0.8542
	13:28718854:T:TC	13	28718854	T	TC	t	tc	0.9817	0.0011	0.9806	0.9829	-0.0857	0.0966	0.3747	---	0	0.424	2	0.8088
rs78136132	13:28226335:G:A	13	28226335	G	A	a	g	0.947	0.0031	0.9435	0.9502	-0.0419	0.0473	0.3756	--+	48	3.848	2	0.146
rs12429719	13:28330676:A:G	13	28330676	A	G	a	g	0.1462	0.0028	0.1436	0.1511	0.0266	0.0301	0.3758	+++	0	0.074	2	0.9635
rs113523304	13:28677412:T:C	13	28677412	T	C	t	c	0.0862	0.0014	0.0834	0.0874	0.0335	0.0378	0.3758	+++	0	0.147	2	0.9289
rs11616828	13:28252573:C:G	13	28252573	C	G	c	g	0.0491	0.0029	0.0461	0.0524	0.0433	0.0489	0.376	+--	42.9	3.501	2	0.1737
	13:28224069:AT:A	13	28224069	AT	A	a	at	0.947	0.0031	0.9435	0.9501	-0.0419	0.0473	0.3761	--+	47.5	3.807	2	0.1491
rs2504231	13:28609072:T:A	13	28609072	T	A	a	t	0.2254	0.0047	0.2217	0.2346	0.0223	0.0253	0.377	+-+	0	1.177	2	0.5553
rs9512782	13:28244919:C:A	13	28244919	C	A	a	c	0.9372	0.001	0.9363	0.9384	0.0386	0.0437	0.3771	-++	48.8	3.904	2	0.142
	13:28300998:T:TCA	13	28300998	T	TCA	t	tca	0.3138	0.0013	0.3131	0.3164	0.0223	0.0253	0.3771	+++	0	0.006	2	0.9968
rs7489641	13:28329780:T:C	13	28329780	T	C	t	c	0.147	0.0028	0.1444	0.152	0.0266	0.0301	0.3771	+++	0	0.071	2	0.9653
rs1231034	13:28338168:G:T	13	28338168	G	T	t	g	0.7894	0.0027	0.7866	0.7925	-0.0231	0.0261	0.3775	--+	39.7	3.315	2	0.1906
rs7336334	13:28272451:T:C	13	28272451	T	C	t	c	0.7047	0.0058	0.6929	0.7078	0.0204	0.0231	0.3776	++-	0	0.69	2	0.7083
rs61944128	13:28330050:C:T	13	28330050	C	T	t	c	0.853	0.0028	0.848	0.8556	-0.0265	0.0301	0.3778	---	0	0.07	2	0.9657
rs111274810	13:28251456:T:C	13	28251456	T	C	t	c	0.0491	0.0029	0.0461	0.0524	0.0431	0.0489	0.3784	+--	43.1	3.517	2	0.1723
rs78078718	13:28255050:A:G	13	28255050	A	G	a	g	0.0491	0.0029	0.0461	0.0524	0.0431	0.0489	0.3784	+--	43.2	3.523	2	0.1718
rs11618104	13:28256819:C:T	13	28256819	C	T	t	c	0.9509	0.0029	0.9476	0.9539	-0.0431	0.0489	0.3784	-++	43.2	3.522	2	0.1718
rs11618662	13:28258072:C:T	13	28258072	C	T	t	c	0.9509	0.0029	0.9476	0.9539	-0.0431	0.0489	0.3784	-++	43.2	3.523	2	0.1718
rs11616408	13:28258179:G:A	13	28258179	G	A	a	g	0.9509	0.0029	0.9476	0.9539	-0.0431	0.0489	0.3784	-++	43.2	3.523	2	0.1718
rs77885340	13:28258819:C:T	13	28258819	C	T	t	c	0.9509	0.0029	0.9476	0.9539	-0.0431	0.0489	0.3784	-++	43.2	3.523	2	0.1718
rs34995315	13:28260869:T:C	13	28260869	T	C	t	c	0.0491	0.0029	0.0461	0.0524	0.0431	0.0489	0.3784	+--	43.2	3.522	2	0.1718
rs35378161	13:28260897:A:C	13	28260897	A	C	a	c	0.0491	0.0029	0.0461	0.0524	0.0431	0.0489	0.3784	+--	43.2	3.522	2	0.1718
rs78250813	13:28263579:C:T	13	28263579	C	T	t	c	0.9509	0.0029	0.9476	0.9539	-0.0431	0.0489	0.3784	-++	43.2	3.522	2	0.1719
rs112563249	13:28264733:G:A	13	28264733	G	A	a	g	0.9509	0.0029	0.9476	0.9539	-0.0431	0.0489	0.3784	-++	43.2	3.522	2	0.1719
rs77714701	13:28702755:T:C	13	28702755	T	C	t	c	0.0961	0.0008	0.0953	0.0975	0.0316	0.0359	0.3787	+++	0	0.025	2	0.9875
	13:28328859:A:AC	13	28328859	A	AC	a	ac	0.0138	0.0011	0.0118	0.0148	-0.0871	0.099	0.379	-+-	53.3	4.286	2	0.1173
	13:28191987:GT:G	13	28191987	GT	G	g	gt	0.9947	0.0004	0.9943	0.995	0.2151	0.2449	0.3798	+?-	77.6	4.471	1	0.03447
rs607604	13:28217606:C:T	13	28217606	C	T	t	c	0.146	0.0029	0.1428	0.1502	-0.0263	0.03	0.3801	--+	29.7	2.846	2	0.2409
rs13378625	13:28334034:C:T	13	28334034	C	T	t	c	0.8563	0.0033	0.8503	0.8594	-0.0266	0.0304	0.3813	-+-	0	0.207	2	0.9016
	13:28531481:C:T	13	28531481	C	T	t	c	0.9862	0.0007	0.9855	0.9871	0.0965	0.1104	0.3822	-++	44	3.575	2	0.1674
rs74500690	13:28246760:G:T	13	28246760	G	T	t	g	0.9509	0.003	0.9474	0.954	-0.0428	0.049	0.3831	-++	45.9	3.694	2	0.1577
	13:28535835:A:T	13	28535835	A	T	a	t	0.0072	0	0.0072	0.0072	-0.2997	0.3436	0.3831	?-?	0	0	0	1
rs7335722	13:28753645:A:G	13	28753645	A	G	a	g	0.0951	0.0006	0.0946	0.0961	0.0314	0.036	0.3831	+++	0	0	2	0.9998
rs79490353	13:28623048:T:C	13	28623048	T	C	t	c	0.0228	0.0024	0.0198	0.0252	0.074	0.085	0.3838	++-	44.6	3.607	2	0.1647
rs80343701	13:28250406:C:T	13	28250406	C	T	t	c	0.9509	0.003	0.9475	0.9539	-0.0426	0.0489	0.3842	-++	43.7	3.551	2	0.1694
	13:28617014:GA:G	13	28617014	GA	G	g	ga	0.1948	0.0047	0.1916	0.2042	0.0236	0.0271	0.3844	+-+	0	0.631	2	0.7295
rs146390093	13:28250197:C:T	13	28250197	C	T	t	c	0.9509	0.003	0.9475	0.9539	-0.0425	0.0489	0.3854	-++	43.8	3.558	2	0.1688
rs7331489	13:28279823:A:G	13	28279823	A	G	a	g	0.7049	0.0058	0.6931	0.7079	0.0201	0.0232	0.3856	++-	0	0.663	2	0.7178
rs1075082	13:28331516:T:A	13	28331516	T	A	a	t	0.8538	0.0028	0.8489	0.8564	-0.026	0.0301	0.3865	---	0	0.073	2	0.964
rs508999	13:28208712:A:G	13	28208712	A	G	a	g	0.3628	0.005	0.354	0.3679	0.0189	0.0219	0.3872	-++	0	1.537	2	0.4636
rs11618640	13:28249024:A:G	13	28249024	A	G	a	g	0.0492	0.003	0.0461	0.0525	0.0422	0.0489	0.3877	+--	44	3.572	2	0.1676
rs11617509	13:28249080:C:G	13	28249080	C	G	c	g	0.0492	0.003	0.0461	0.0525	0.0422	0.0489	0.3877	+--	44	3.572	2	0.1676
	13:28303346:GA:G	13	28303346	GA	G	g	ga	0.9932	0.0013	0.9918	0.9948	-0.1394	0.1615	0.388	-+-	22.6	2.582	2	0.275
	13:28336887:C:T	13	28336887	C	T	t	c	0.9943	0.0004	0.994	0.9948	0.1859	0.2154	0.388	++?	0	0.166	1	0.6836
	13:28664305:G:A	13	28664305	G	A	a	g	0.9939	0.0001	0.9937	0.9939	-0.1843	0.2137	0.3884	?--	0	0.048	1	0.8271
	13:28562029:T:TGATAGATA	13	28562029	T	TGATAGATA	t	tgatagata	0.0819	0.0029	0.0782	0.0855	0.042	0.0487	0.3886	-++	0	0.625	2	0.7316
rs77479516	13:28248910:A:G	13	28248910	A	G	a	g	0.0492	0.003	0.0461	0.0525	0.0421	0.0489	0.3892	+--	44.2	3.581	2	0.1669
rs9512907	13:28448497:T:A	13	28448497	T	A	a	t	0.6676	0.0088	0.6568	0.6756	0.0207	0.024	0.3902	++-	24.9	2.664	2	0.2639
rs9551443	13:28682970:G:A	13	28682970	G	A	a	g	0.9147	0.0014	0.9132	0.9169	-0.0324	0.0378	0.3907	---	0	0.436	2	0.8041
	13:28587073:CA:C	13	28587073	CA	C	ca	c	0.3227	0.0011	0.3217	0.3246	0.0202	0.0236	0.3915	-++	15.6	2.371	2	0.3056
rs634035	13:28210009:A:G	13	28210009	A	G	a	g	0.3628	0.0051	0.3539	0.368	0.0187	0.0219	0.3918	-++	0	1.554	2	0.4599
rs12430441	13:28567014:C:G	13	28567014	C	G	c	g	0.018	0.0014	0.0162	0.0195	-0.0992	0.1161	0.393	-+-	44.8	3.626	2	0.1632
rs75314566	13:28240075:G:T	13	28240075	G	T	t	g	0.9484	0.003	0.945	0.9516	-0.0407	0.0477	0.3938	-++	50.1	4.006	2	0.1349
	13:28264531:G:T	13	28264531	G	T	t	g	0.9949	0	0.9949	0.9949	-0.4229	0.496	0.3939	?-?	0	0	0	1
	13:28389501:A:C	13	28389501	A	C	a	c	0.0189	0.0003	0.0187	0.0193	-0.091	0.1068	0.3939	-+-	75.2	8.068	2	0.01771
rs17072022	13:28292778:G:C	13	28292778	G	C	c	g	0.9461	0.001	0.9449	0.9474	-0.0396	0.0464	0.3942	+--	2.5	2.05	2	0.3587
rs9579104	13:28249504:A:G	13	28249504	A	G	a	g	0.7045	0.0058	0.6929	0.7074	0.0196	0.0231	0.3952	+++	0	0.553	2	0.7585
rs1778792	13:28443643:G:A	13	28443643	G	A	a	g	0.4319	0.0057	0.4256	0.4384	-0.018	0.0212	0.3967	--+	5.9	2.126	2	0.3455
rs41291678	13:28239838:T:C	13	28239838	T	C	t	c	0.0516	0.003	0.0485	0.055	0.0404	0.0477	0.397	+--	50.2	4.017	2	0.1342
rs666466	13:28214369:A:G	13	28214369	A	G	a	g	0.3624	0.0051	0.3538	0.3677	0.0186	0.0219	0.3972	-++	0	1.503	2	0.4717
rs9554090	13:28244118:C:T	13	28244118	C	T	t	c	0.7429	0.0005	0.7424	0.7435	-0.0203	0.024	0.3972	---	0	0.372	2	0.8301
rs1778796	13:28447730:A:G	13	28447730	A	G	a	g	0.5545	0.0072	0.5462	0.5623	0.019	0.0225	0.3983	++-	18.5	2.453	2	0.2933
rs8002175	13:28680073:C:G	13	28680073	C	G	c	g	0.0865	0.001	0.0845	0.0872	0.0316	0.0376	0.4	+++	0	0.25	2	0.8826
rs11617198	13:28239486:A:C	13	28239486	A	C	a	c	0.0516	0.003	0.0485	0.055	0.0402	0.0478	0.4001	+--	50.4	4.033	2	0.1331
	13:28661912:TC:T	13	28661912	TC	T	t	tc	0.9905	0.0013	0.9887	0.992	-0.105	0.1247	0.4001	--+	0	1.259	2	0.5329
rs12585848	13:28680254:C:T	13	28680254	C	T	t	c	0.9135	0.001	0.9128	0.9155	-0.0316	0.0376	0.4002	---	0	0.253	2	0.881
	13:28266822:A:G	13	28266822	A	G	a	g	0.0081	0.001	0.0069	0.0095	-0.104	0.1239	0.4013	---	0	0.087	2	0.9574
	13:28218904:TCTC:T	13	28218904	TCTC	T	t	tctc	0.8565	0.0024	0.8527	0.859	0.0254	0.0303	0.4014	++-	27	2.738	2	0.2544
rs1231049	13:28358700:C:T	13	28358700	C	T	t	c	0.5042	0.0022	0.5018	0.5067	-0.0181	0.0216	0.4017	-+-	0	0.771	2	0.6802
	13:28446814:ACCACGC:A	13	28446814	ACCACGC	A	a	accacgc	0.9744	0.0008	0.9728	0.9749	-0.064	0.0763	0.4017	+--	0	1.702	2	0.4271
rs1028682	13:28337237:G:A	13	28337237	G	A	a	g	0.7887	0.0031	0.7854	0.7922	-0.0218	0.0261	0.4036	--+	44.1	3.578	2	0.1672
	13:28282658:C:T	13	28282658	C	T	t	c	0.9943	0	0.9943	0.9943	0.34	0.4075	0.404	?+?	0	0	0	1
rs9581895	13:28321581:G:A	13	28321581	G	A	a	g	0.8459	0.0022	0.8415	0.8473	-0.0242	0.029	0.4042	---	0	0.345	2	0.8417
rs61944126	13:28320214:T:G	13	28320214	T	G	t	g	0.1545	0.0024	0.153	0.1592	0.0241	0.029	0.4054	+++	0	0.582	2	0.7475
rs6491247	13:28606521:C:T	13	28606521	C	T	t	c	0.7748	0.0051	0.765	0.7791	-0.0211	0.0253	0.4055	-+-	0	1.355	2	0.5078
rs59102252	13:28681955:C:G	13	28681955	C	G	c	g	0.0856	0.0013	0.0837	0.0871	0.0313	0.0377	0.4062	+++	0	0.344	2	0.8419
rs9554265	13:28685062:G:A	13	28685062	G	A	a	g	0.914	0.002	0.9117	0.9162	-0.0313	0.0377	0.407	--+	0	0.516	2	0.7728
rs78565132	13:28440523:C:T	13	28440523	C	T	t	c	0.9327	0.0016	0.9296	0.9339	0.0359	0.0433	0.4071	+-+	0	0.377	2	0.8282
rs34374211	13:28608459:T:C	13	28608459	T	C	t	c	0.0406	0.0009	0.0397	0.0423	0.0438	0.0529	0.4073	+-+	0	1.735	2	0.4199
rs76551010	13:28235557:C:G	13	28235557	C	G	c	g	0.0517	0.003	0.0486	0.0551	0.0395	0.0478	0.408	++-	48.8	3.905	2	0.1419
	13:28235666:TGACA:T	13	28235666	TGACA	T	t	tgaca	0.9483	0.003	0.9449	0.9514	-0.0395	0.0478	0.4082	--+	48.8	3.906	2	0.1419
rs73165583	13:28291687:A:T	13	28291687	A	T	a	t	0.0539	0.001	0.0525	0.055	0.0384	0.0465	0.4086	-++	4.2	2.089	2	0.3519
	13:28760918:G:A	13	28760918	G	A	a	g	0.9911	0.0017	0.9891	0.9928	-0.1047	0.1268	0.4091	+--	0	1.674	2	0.433
rs9551438	13:28678052:T:A	13	28678052	T	A	a	t	0.9137	0.001	0.9131	0.9159	-0.0311	0.0377	0.4092	---	0	0.19	2	0.9092
rs79915170	13:28373468:G:C	13	28373468	G	C	c	g	0.9481	0.0043	0.9433	0.9522	0.0401	0.0486	0.4096	-++	72.2	7.195	2	0.0274
	13:28337054:T:C	13	28337054	T	C	t	c	0.0199	0.0001	0.0198	0.02	-0.0821	0.0996	0.4102	-+-	0	0.394	2	0.8212
	13:28544701:TA:T	13	28544701	TA	T	t	ta	0.0954	0.0021	0.0932	0.0978	0.0296	0.036	0.4102	-++	35.8	3.113	2	0.2108
	13:28337050:C:G	13	28337050	C	G	c	g	0.0199	0.0001	0.0198	0.02	-0.082	0.0996	0.4103	-+-	0	0.394	2	0.8212
	13:28523840:C:T	13	28523840	C	T	t	c	0.9893	0.0005	0.9887	0.9899	-0.1116	0.1356	0.4104	---	0	0.222	2	0.8948
rs9551439	13:28678114:A:C	13	28678114	A	C	a	c	0.0864	0.001	0.0842	0.087	0.0309	0.0376	0.4117	+++	0	0.201	2	0.9045
	13:28770171:T:TG	13	28770171	T	TG	t	tg	0.0292	0.0004	0.0288	0.0296	0.0513	0.0625	0.4118	+++	0	0.411	2	0.8144
	13:28499709:C:T	13	28499709	C	T	t	c	0.9865	0.0016	0.9849	0.9886	-0.0877	0.1071	0.4127	--+	51.3	4.106	2	0.1284
rs7984661	13:28679683:G:A	13	28679683	G	A	a	g	0.9133	0.0011	0.9127	0.9156	-0.0308	0.0376	0.413	---	0	0.257	2	0.8792
rs66976696	13:28611630:T:C	13	28611630	T	C	t	c	0.0409	0.001	0.04	0.0428	0.0431	0.0527	0.4139	+-+	0	1.951	2	0.377
rs9554224	13:28611984:C:G	13	28611984	C	G	c	g	0.0407	0.0009	0.0398	0.0424	0.0432	0.0529	0.4142	+-+	0	1.64	2	0.4405
rs9554261	13:28678753:C:T	13	28678753	C	T	t	c	0.9136	0.001	0.9129	0.9156	-0.0307	0.0376	0.4148	---	0	0.217	2	0.897
rs9551441	13:28678784:T:C	13	28678784	T	C	t	c	0.0864	0.001	0.0844	0.0871	0.0307	0.0376	0.4148	+++	0	0.218	2	0.8967
rs9551442	13:28678790:A:C	13	28678790	A	C	a	c	0.0864	0.001	0.0844	0.0871	0.0307	0.0376	0.4148	+++	0	0.218	2	0.8966
	13:28712109:GA:G	13	28712109	GA	G	g	ga	0.8217	0.0009	0.8208	0.8227	-0.0255	0.0313	0.4151	--+	0	1.079	2	0.5831
rs1970617	13:28439309:A:G	13	28439309	A	G	a	g	0.6044	0.0065	0.5972	0.6117	0.0175	0.0216	0.4159	++-	0	1.736	2	0.4197
rs1970618	13:28439314:A:G	13	28439314	A	G	a	g	0.6044	0.0065	0.5972	0.6117	0.0175	0.0216	0.4159	++-	0	1.736	2	0.4198
rs66520040	13:28606231:G:A	13	28606231	G	A	a	g	0.9588	0.0009	0.9569	0.9594	-0.0428	0.0526	0.4164	-+-	13.9	2.324	2	0.3129
rs11149484	13:28269905:T:C	13	28269905	T	C	t	c	0.0645	0.0009	0.0634	0.0654	-0.0348	0.0429	0.4173	+--	35.9	3.119	2	0.2102
rs76520208	13:28620898:C:T	13	28620898	C	T	t	c	0.964	0.0046	0.9588	0.9686	-0.054	0.0666	0.4176	---	0	1.35	2	0.5092
rs117984024	13:28380922:G:A	13	28380922	G	A	a	g	0.8739	0.0027	0.8709	0.8766	-0.0269	0.0333	0.4181	---	0	0.235	2	0.8892
rs111890852	13:28281297:G:T	13	28281297	G	T	t	g	0.916	0.0011	0.9148	0.9171	-0.0322	0.0398	0.419	---	0	0.528	2	0.7681
rs138806969	13:28505655:G:A	13	28505655	G	A	a	g	0.9895	0.001	0.9879	0.9906	-0.1134	0.1406	0.4198	++-	12.3	2.28	2	0.3198
rs9554264	13:28681355:C:T	13	28681355	C	T	t	c	0.9136	0.0012	0.9127	0.9159	-0.0303	0.0376	0.4209	---	0	0.397	2	0.82
rs4366576	13:28678488:G:T	13	28678488	G	T	t	g	0.9136	0.001	0.913	0.9157	-0.0302	0.0376	0.4214	---	0	0.201	2	0.9046
rs7329786	13:28514663:T:C	13	28514663	T	C	t	c	0.2029	0.0011	0.2016	0.204	-0.0212	0.0264	0.4215	--+	21.8	2.558	2	0.2783
rs2491239	13:28613144:C:G	13	28613144	C	G	c	g	0.8173	0.0044	0.8087	0.8207	-0.0219	0.0272	0.4217	-+-	0	0.194	2	0.9075
rs2481970	13:28568082:A:G	13	28568082	A	G	a	g	0.4438	0.004	0.4367	0.4478	-0.0182	0.0227	0.4225	--+	0	1.012	2	0.603
rs9512790	13:28264635:T:G	13	28264635	T	G	t	g	0.0644	0.0009	0.0633	0.0654	-0.0344	0.0428	0.4226	+--	37.6	3.204	2	0.2015
rs9554143	13:28282522:T:C	13	28282522	T	C	t	c	0.1349	0.0025	0.1325	0.138	0.0247	0.0308	0.4228	-++	0	0.994	2	0.6085
rs7985828	13:28679261:A:T	13	28679261	A	T	a	t	0.0865	0.001	0.0844	0.0871	0.0301	0.0376	0.4231	+++	0	0.214	2	0.8984
rs1218957	13:28194314:G:T	13	28194314	G	T	t	g	0.4595	0.0031	0.4568	0.4653	-0.017	0.0212	0.424	---	0	0.153	2	0.9263
	13:28603395:G:C	13	28603395	G	C	c	g	0.9589	0.0011	0.9568	0.9597	-0.042	0.0527	0.4258	-+-	14.7	2.344	2	0.3098
rs2491232	13:28610355:T:A	13	28610355	T	A	a	t	0.0407	0.0009	0.0398	0.0423	0.0421	0.0529	0.426	+-+	0	1.734	2	0.4202
rs9507998	13:28658489:T:G	13	28658489	T	G	t	g	0.818	0.0059	0.8089	0.8249	-0.0234	0.0294	0.426	-+-	0	0.711	2	0.7007
	13:28239304:G:T	13	28239304	G	T	t	g	0.9902	0.0003	0.99	0.9906	-0.1037	0.1303	0.4263	-+-	0	0.433	2	0.8052
rs73436978	13:28607571:C:A	13	28607571	C	A	a	c	0.9886	0.0013	0.9872	0.9905	0.0799	0.1006	0.4271	++-	77.1	8.727	2	0.01273
rs9554166	13:28397996:A:G	13	28397996	A	G	a	g	0.2255	0.0043	0.2205	0.2309	0.0199	0.0251	0.4273	+-+	0	1.609	2	0.4472
	13:28679978:G:GA	13	28679978	G	GA	g	ga	0.0868	0.0009	0.0849	0.0875	0.0298	0.0376	0.4281	+++	0	0.272	2	0.8728
rs9512794	13:28272721:T:C	13	28272721	T	C	t	c	0.0644	0.001	0.0633	0.0654	-0.0339	0.0429	0.4289	+--	35.2	3.088	2	0.2135
rs4503658	13:28544919:T:G	13	28544919	T	G	t	g	0.9047	0.002	0.9023	0.9068	-0.0284	0.0359	0.4292	+--	34.8	3.065	2	0.216
	13:28268028:G:GTA	13	28268028	G	GTA	g	gta	0.0644	0.001	0.0633	0.0654	-0.0339	0.0429	0.4293	+--	35.3	3.09	2	0.2133
rs79383765	13:28267250:G:A	13	28267250	G	A	a	g	0.9356	0.001	0.9346	0.9367	0.0339	0.0429	0.4294	-++	35.3	3.09	2	0.2133
rs12428172	13:28645757:A:G	13	28645757	A	G	a	g	0.525	0.0057	0.5204	0.5324	0.0171	0.0216	0.4296	-++	5.9	2.125	2	0.3456
	13:28337045:T:C	13	28337045	T	C	t	c	0.02	0.0001	0.0199	0.02	-0.0785	0.0994	0.4297	-+-	0	0.562	2	0.7551
rs9551440	13:28678254:G:T	13	28678254	G	T	t	g	0.9135	0.001	0.9129	0.9156	-0.0296	0.0376	0.431	---	0	0.201	2	0.9043
rs9554122	13:28269532:T:A	13	28269532	T	A	a	t	0.3313	0.0067	0.3272	0.3448	-0.0182	0.0232	0.4321	---	0	0.316	2	0.8538
rs1970619	13:28439389:T:C	13	28439389	T	C	t	c	0.6025	0.0065	0.5952	0.6096	0.0169	0.0215	0.4325	++-	0	1.596	2	0.4502
	13:28727696:G:C	13	28727696	G	C	c	g	0.9841	0.0015	0.9815	0.9854	-0.0884	0.1127	0.4329	++-	0	1.471	2	0.4793
rs1320533	13:28641570:C:G	13	28641570	C	G	c	g	0.7994	0.0045	0.7914	0.8039	-0.0206	0.0263	0.4336	-+-	0	1.127	2	0.5692
rs73432869	13:28196321:A:G	13	28196321	A	G	a	g	0.0924	0.0019	0.09	0.094	-0.0289	0.0369	0.4337	---	0	0.047	2	0.9766
rs1231047	13:28357346:T:C	13	28357346	T	C	t	c	0.5658	0.001	0.5646	0.567	0.0172	0.0219	0.4339	+-+	0	0.503	2	0.7775
rs79877292	13:28277938:T:C	13	28277938	T	C	t	c	0.0645	0.001	0.0633	0.0655	-0.0337	0.0431	0.4343	+--	34.5	3.054	2	0.2171
	13:28226793:A:AG	13	28226793	A	AG	a	ag	0.7594	0.0039	0.7523	0.763	0.0192	0.0246	0.4348	++-	35.3	3.093	2	0.213
rs8000945	13:28612687:T:G	13	28612687	T	G	t	g	0.8158	0.0044	0.8074	0.8194	-0.0211	0.0271	0.4359	-+-	0	0.199	2	0.9054
rs655885	13:28226678:G:A	13	28226678	G	A	a	g	0.2409	0.0039	0.2374	0.2479	-0.0191	0.0246	0.4365	--+	30	2.858	2	0.2395
rs9554089	13:28242893:A:G	13	28242893	A	G	a	g	0.7428	0.0046	0.7352	0.7476	0.0189	0.0243	0.4371	++-	0	1.188	2	0.552
rs9273	13:28241287:G:A	13	28241287	G	A	a	g	0.7222	0.0054	0.716	0.7278	-0.0183	0.0236	0.4374	--+	73	7.418	2	0.0245
	13:28649938:A:AT	13	28649938	A	AT	a	at	0.726	0.0033	0.7221	0.7291	0.0199	0.0256	0.4378	+++	0	0.096	2	0.9531
rs74429755	13:28722725:C:G	13	28722725	C	G	c	g	0.0216	0.0037	0.017	0.0254	-0.0842	0.1086	0.4378	-++	46.7	3.751	2	0.1533
rs117965401	13:28436900:G:T	13	28436900	G	T	t	g	0.9318	0.0017	0.9288	0.9335	0.033	0.0426	0.438	+-+	0	0.496	2	0.7802
rs525811	13:28212006:C:G	13	28212006	C	G	c	g	0.7796	0.003	0.7752	0.7829	0.0198	0.0256	0.4389	++-	53.7	4.317	2	0.1155
rs2996448	13:28439873:G:A	13	28439873	G	A	a	g	0.3976	0.0064	0.3906	0.4049	-0.0166	0.0215	0.4391	--+	0	1.584	2	0.453
rs2491236	13:28611738:G:A	13	28611738	G	A	a	g	0.1843	0.0043	0.1805	0.1925	0.021	0.0271	0.4391	+-+	0	0.192	2	0.9085
rs1075084	13:28331600:G:A	13	28331600	G	A	a	g	0.8553	0.0033	0.8495	0.8585	-0.0234	0.0303	0.4396	-+-	0	0.194	2	0.9075
	13:28352596:TC:T	13	28352596	TC	T	t	tc	0.8297	0.0032	0.8265	0.8335	-0.0216	0.0281	0.4408	-+-	0	0.914	2	0.6333
rs2491240	13:28613167:G:A	13	28613167	G	A	a	g	0.1841	0.0043	0.1806	0.1924	0.0209	0.0271	0.441	+-+	0	0.189	2	0.9097
rs2504234	13:28612246:C:T	13	28612246	C	T	t	c	0.1841	0.0043	0.1806	0.1923	0.0209	0.0271	0.4411	+-+	0	0.187	2	0.9108
rs2491237	13:28612351:A:G	13	28612351	A	G	a	g	0.8159	0.0043	0.8077	0.8194	-0.0209	0.0271	0.4416	-+-	0	0.187	2	0.9109
	13:28678132:C:T	13	28678132	C	T	t	c	0.9152	0.0014	0.9138	0.9177	-0.0293	0.038	0.4416	---	0	0.237	2	0.8881
rs6491252	13:28612691:A:G	13	28612691	A	G	a	g	0.8159	0.0043	0.8076	0.8194	-0.0209	0.0271	0.4419	-+-	0	0.188	2	0.9105
	13:28768836:A:C	13	28768836	A	C	a	c	0.0107	0.0012	0.0091	0.0121	0.0937	0.1218	0.442	++-	60.4	5.054	2	0.07988
rs6491249	13:28612477:C:A	13	28612477	C	A	a	c	0.1841	0.0043	0.1806	0.1924	0.0208	0.0271	0.4421	+-+	0	0.187	2	0.9109
rs9554223	13:28607549:C:T	13	28607549	C	T	t	c	0.959	0.001	0.9572	0.9598	-0.0405	0.0527	0.4424	-+-	9.7	2.215	2	0.3303
rs4769593	13:28641449:C:T	13	28641449	C	T	t	c	0.202	0.0043	0.198	0.21	0.0201	0.0262	0.443	+-+	0	1.085	2	0.5812
rs6491250	13:28612651:G:A	13	28612651	G	A	a	g	0.1844	0.0044	0.1806	0.1928	0.0208	0.0271	0.4431	+-+	0	0.165	2	0.9209
	13:28676939:G:A	13	28676939	G	A	a	g	0.993	0.0004	0.9926	0.9935	0.1104	0.144	0.4432	--+	0	0.907	2	0.6355
rs1231051	13:28358840:T:G	13	28358840	T	G	t	g	0.5385	0.0015	0.5371	0.5412	0.0163	0.0212	0.4437	+-+	0	1.481	2	0.4769
	13:28509741:A:G	13	28509741	A	G	a	g	0.0165	0.0011	0.015	0.0174	0.0684	0.0895	0.4446	-+-	66.1	5.892	2	0.05255
	13:28445055:CA:C	13	28445055	CA	C	ca	c	0.0792	0.0013	0.0779	0.0814	-0.0315	0.0412	0.445	-+-	0	0.442	2	0.8019
	13:28578427:TTTTG:T	13	28578427	TTTTG	T	t	ttttg	0.9927	0.0005	0.9923	0.9933	-0.1203	0.1575	0.445	-?+	47.3	1.899	1	0.1682
rs2211526	13:28392105:G:A	13	28392105	G	A	a	g	0.7498	0.0031	0.7469	0.7535	-0.0215	0.0282	0.4451	++-	0	1.449	2	0.4847
rs2491238	13:28612868:G:A	13	28612868	G	A	a	g	0.1841	0.0043	0.1805	0.1924	0.0207	0.0271	0.4459	+-+	0	0.184	2	0.9122
	13:28538552:G:C	13	28538552	G	C	c	g	0.9921	0.0004	0.9917	0.9926	0.1029	0.1351	0.4461	+-+	45.4	3.666	2	0.16
rs1218952	13:28217060:A:C	13	28217060	A	C	a	c	0.3645	0.0051	0.3557	0.3698	0.0167	0.0219	0.4463	-++	0	1.495	2	0.4735
rs9319391	13:28285968:G:T	13	28285968	G	T	t	g	0.8539	0.0009	0.8522	0.8547	-0.0234	0.0307	0.4464	--+	0	1.639	2	0.4408
rs554226	13:28222151:T:C	13	28222151	T	C	t	c	0.3645	0.0051	0.3557	0.3698	0.0167	0.0219	0.4468	-++	0	1.494	2	0.4737
rs1974377	13:28440392:C:T	13	28440392	C	T	t	c	0.3975	0.0063	0.3906	0.4046	-0.0163	0.0215	0.4468	--+	0	1.591	2	0.4514
rs74043638	13:28521864:G:A	13	28521864	G	A	a	g	0.9813	0.0011	0.9804	0.9828	-0.0609	0.08	0.4468	+-+	66.6	5.979	2	0.05031
rs112961934	13:28338332:T:C	13	28338332	T	C	t	c	0.0261	0.0006	0.0253	0.0266	0.0546	0.0718	0.447	++-	0	1.932	2	0.3806
rs1231018	13:28331678:G:A	13	28331678	G	A	a	g	0.7961	0.002	0.7941	0.7986	-0.0202	0.0266	0.4474	--+	0	0.544	2	0.762
rs11619605	13:28236844:C:T	13	28236844	C	T	t	c	0.9484	0.0029	0.9451	0.9514	-0.0363	0.0478	0.4475	--+	52.3	4.194	2	0.1229
rs78691612	13:28344004:G:A	13	28344004	G	A	a	g	0.9739	0.0006	0.9734	0.9747	-0.0543	0.0715	0.4479	--+	0	1.309	2	0.5198
	13:28661663:G:A	13	28661663	G	A	a	g	0.9905	0.0012	0.9889	0.992	-0.0947	0.1248	0.448	--+	0	1.227	2	0.5413
rs35842324	13:28421253:C:T	13	28421253	C	T	t	c	0.8831	0.0031	0.8795	0.8862	0.0282	0.0372	0.4482	+++	0	0.324	2	0.8505
rs7490037	13:28524416:C:G	13	28524416	C	G	c	g	0.8562	0.0031	0.8533	0.8598	-0.0228	0.0301	0.4483	+--	61.7	5.221	2	0.07351
	13:28245923:TA:T	13	28245923	TA	T	t	ta	0.3604	0.0033	0.3579	0.3669	-0.0176	0.0233	0.449	--+	0	0.53	2	0.7672
rs503699	13:28214734:G:C	13	28214734	G	C	c	g	0.6361	0.0052	0.6307	0.6449	-0.0166	0.0219	0.4492	+--	0	1.723	2	0.4226
rs79847913	13:28250874:T:C	13	28250874	T	C	t	c	0.0643	0.0009	0.0633	0.0653	-0.0324	0.0428	0.4497	+--	38.3	3.24	2	0.1979
rs17085918	13:28253219:C:G	13	28253219	C	G	c	g	0.0643	0.0009	0.0633	0.0653	-0.0324	0.0428	0.4497	+--	38.3	3.239	2	0.198
rs61943964	13:28418014:G:T	13	28418014	G	T	t	g	0.7261	0.0019	0.7239	0.7284	-0.0179	0.0237	0.4501	-+-	0	0.959	2	0.619
	13:28585821:C:CT	13	28585821	C	CT	ct	c	0.9246	0.0007	0.9238	0.9258	-0.0397	0.0527	0.4513	-++	7.2	2.155	2	0.3404
rs9581912	13:28354409:G:A	13	28354409	G	A	a	g	0.8298	0.0033	0.8267	0.8337	-0.0212	0.0282	0.4525	-+-	0	0.862	2	0.6498
rs542503134	13:28336809:T:C	13	28336809	T	C	t	c	0.2104	0.0027	0.2074	0.2133	0.0197	0.0262	0.4529	++-	37.5	3.201	2	0.2018
	13:28521676:A:C	13	28521676	A	C	a	c	0.0189	0.0011	0.0175	0.0197	0.0598	0.0797	0.4531	-+-	65.3	5.768	2	0.05591
rs73158103	13:28785225:A:G	13	28785225	A	G	a	g	0.1468	0.0054	0.1419	0.1566	-0.0225	0.03	0.4535	--+	64.2	5.59	2	0.06111
	13:28281827:G:GT	13	28281827	G	GT	g	gt	0.0861	0.001	0.0851	0.0872	0.0301	0.0402	0.4541	-++	0	0.739	2	0.691
rs4769576	13:28439194:C:T	13	28439194	C	T	t	c	0.3973	0.0063	0.3904	0.4044	-0.016	0.0215	0.4553	--+	0	1.603	2	0.4486
rs7985206	13:28657064:T:C	13	28657064	T	C	t	c	0.8179	0.0058	0.8085	0.8244	-0.0214	0.0288	0.4562	-+-	0	0.645	2	0.7244
	13:28758758:T:C	13	28758758	T	C	t	c	0.0066	0.0007	0.0057	0.0073	-0.1207	0.1622	0.4571	+--	66.3	5.938	2	0.05135
rs142846916	13:28488690:G:A	13	28488690	G	A	a	g	0.9876	0.0013	0.9857	0.9892	0.1092	0.1469	0.4572	--+	73.5	7.559	2	0.02283
rs2504232	13:28610924:G:C	13	28610924	G	C	c	g	0.1848	0.0041	0.1816	0.1927	0.0202	0.0271	0.4573	+-+	0	0.202	2	0.9038
rs2491233	13:28610841:G:T	13	28610841	G	T	t	g	0.1848	0.004	0.1817	0.1927	0.0201	0.0271	0.4577	+-+	0	0.206	2	0.9023
	13:28627771:A:G	13	28627771	A	G	a	g	0.0103	0.0011	0.0086	0.0112	-0.08	0.1079	0.4586	+-+	78.8	9.435	2	0.008935
	13:28783801:G:C	13	28783801	G	C	c	g	0.9934	0.0008	0.9926	0.9944	0.12	0.1619	0.4587	-++	67	6.059	2	0.04833
rs571786	13:28235896:G:A	13	28235896	G	A	a	g	0.6353	0.0051	0.6301	0.6441	-0.0162	0.0219	0.459	+--	0	1.454	2	0.4835
	13:28239940:G:C	13	28239940	G	C	c	g	0.6358	0.0051	0.6306	0.6447	-0.0162	0.0219	0.459	+--	0	1.6	2	0.4494
rs667374	13:28233524:G:A	13	28233524	G	A	a	g	0.6351	0.0051	0.6299	0.6441	-0.0162	0.0219	0.4594	+--	0	1.499	2	0.4725
	13:28268517:T:TG	13	28268517	T	TG	t	tg	0.5645	0.0073	0.5506	0.5708	0.0164	0.0222	0.4598	+++	0	0.58	2	0.7484
	13:28709145:TTTATTA:T	13	28709145	TTTATTA	T	t	tttatta	0.9918	0.0004	0.9915	0.9927	-0.125	0.1691	0.4599	---	0	0.572	2	0.7514
rs3812862	13:28545126:G:A	13	28545126	G	A	a	g	0.0957	0.0025	0.0931	0.0987	0.0264	0.0358	0.4607	-++	38.1	3.23	2	0.1989
rs2504209	13:28546766:A:G	13	28546766	A	G	a	g	0.8119	0.0059	0.8056	0.8185	0.0206	0.028	0.4614	++-	79.1	9.555	2	0.008417
rs60783479	13:28592023:G:A	13	28592023	G	A	a	g	0.9885	0.0012	0.9872	0.9902	0.0764	0.1037	0.4614	-+-	79.8	9.905	2	0.007066
rs9512795	13:28272808:A:G	13	28272808	A	G	a	g	0.0484	0.0007	0.0475	0.0492	-0.0432	0.0588	0.4625	--+	0	0.683	2	0.7106
rs1231016	13:28330842:G:A	13	28330842	G	A	a	g	0.7959	0.0021	0.7941	0.7985	-0.0195	0.0266	0.4629	--+	0	0.644	2	0.7246
	13:28736058:G:A	13	28736058	G	A	a	g	0.9821	0.0022	0.978	0.9837	-0.0614	0.0836	0.4631	-+-	28.7	2.805	2	0.246
rs2504237	13:28613331:G:T	13	28613331	G	T	t	g	0.1835	0.0042	0.18	0.1916	0.0199	0.0272	0.4637	+-+	0	0.168	2	0.9195
rs7320980	13:28613528:T:C	13	28613528	T	C	t	c	0.8162	0.0042	0.8082	0.8197	-0.0199	0.0272	0.4637	-+-	0	0.191	2	0.9088
rs9551378	13:28248753:A:T	13	28248753	A	T	a	t	0.0794	0.003	0.0767	0.0831	-0.0322	0.044	0.4643	-++	0	1.505	2	0.4712
	13:28682287:G:GA	13	28682287	G	GA	g	ga	0.0874	0.0013	0.0861	0.089	0.0275	0.0376	0.4643	+++	0	0.391	2	0.8225
rs9512844	13:28312422:A:G	13	28312422	A	G	a	g	0.5101	0.0049	0.5059	0.5161	-0.016	0.0219	0.4652	-++	53.3	4.28	2	0.1177
rs944495	13:28451759:C:T	13	28451759	C	T	t	c	0.5045	0.005	0.5003	0.5115	-0.0179	0.0246	0.4666	---	0	0.198	2	0.9055
rs7992826	13:28309226:C:T	13	28309226	C	T	t	c	0.4443	0.0038	0.4397	0.4493	0.0156	0.0214	0.467	++-	41.5	3.421	2	0.1807
	13:28731236:C:T	13	28731236	C	T	t	c	0.9948	0	0.9948	0.9948	-0.2612	0.3594	0.4674	?-?	0	0	0	1
	13:28522469:AGT:A	13	28522469	AGT	A	a	agt	0.1439	0.0032	0.1402	0.147	0.0218	0.0301	0.4675	-++	61.8	5.241	2	0.07277
rs662299	13:28235955:C:T	13	28235955	C	T	t	c	0.241	0.004	0.2372	0.2481	-0.0178	0.0246	0.4677	--+	31.6	2.924	2	0.2317
rs56403358	13:28239163:C:T	13	28239163	C	T	t	c	0.975	0.0013	0.9728	0.9764	-0.0505	0.0696	0.4682	--+	44.2	3.584	2	0.1666
rs1231056	13:28365020:T:C	13	28365020	T	C	t	c	0.6968	0.0022	0.694	0.6994	0.0174	0.024	0.4682	+-+	0	0.85	2	0.6537
rs73156291	13:28761792:C:T	13	28761792	C	T	t	c	0.8559	0.0052	0.8465	0.8606	0.0219	0.0303	0.4689	++-	64.1	5.567	2	0.06183
	13:28365013:C:T	13	28365013	C	T	t	c	0.9833	0.0009	0.9824	0.9842	0.0682	0.0945	0.4705	-++	0	1.194	2	0.5504
rs9513019	13:28642034:A:G	13	28642034	A	G	a	g	0.8091	0.0035	0.8021	0.8116	-0.0193	0.0268	0.4705	-+-	0	0.665	2	0.717
rs9554245	13:28658183:G:C	13	28658183	G	C	c	g	0.8193	0.0061	0.8099	0.8264	-0.0212	0.0294	0.4705	-+-	0	0.681	2	0.7115
	13:28730322:AAAG:A	13	28730322	AAAG	A	a	aaag	0.8575	0.005	0.8486	0.8622	0.0221	0.0307	0.4709	++-	60.5	5.068	2	0.07933
rs560686688	13:28607371:G:T	13	28607371	G	T	t	g	0.9886	0.0013	0.9873	0.9906	0.0726	0.1008	0.4712	-+-	77	8.68	2	0.01304
rs4128996	13:28590968:T:G	13	28590968	T	G	t	g	0.0114	0.0011	0.0099	0.0128	-0.0758	0.1054	0.4719	+-+	80.7	10.364	2	0.005616
	13:28607372:AGGCTGCAGT:A	13	28607372	AGGCTGCAGT	A	a	aggctgcagt	0.9886	0.0013	0.9874	0.9906	0.0724	0.1008	0.4725	-+-	76.9	8.66	2	0.01317
rs73436958	13:28592913:C:T	13	28592913	C	T	t	c	0.9885	0.0013	0.987	0.9903	0.0734	0.1024	0.4733	-+-	79.2	9.619	2	0.008151
rs878159	13:28427735:T:A	13	28427735	T	A	a	t	0.8885	0.0034	0.8853	0.8926	0.0245	0.0342	0.4738	-+-	68.6	6.37	2	0.04138
rs878160	13:28427738:T:A	13	28427738	T	A	a	t	0.8885	0.0034	0.8853	0.8926	0.0245	0.0342	0.474	-+-	68.6	6.372	2	0.04133
rs55785341	13:28428208:G:C	13	28428208	G	C	c	g	0.888	0.0031	0.8851	0.8917	0.0242	0.0338	0.474	-+-	70.2	6.709	2	0.03492
rs961341	13:28786220:A:G	13	28786220	A	G	a	g	0.0954	0.0009	0.0947	0.0971	0.0258	0.036	0.4744	+++	0	0.04	2	0.98
rs4769564	13:28266402:A:G	13	28266402	A	G	a	g	0.587	0.0059	0.5758	0.5923	0.0153	0.0214	0.4757	-++	13.1	2.3	2	0.3166
	13:28785149:C:A	13	28785149	C	A	a	c	0.9908	0.0022	0.9888	0.9939	0.0905	0.1273	0.4771	-++	0	1.856	2	0.3953
rs1320534	13:28641534:G:A	13	28641534	G	A	a	g	0.2015	0.0042	0.1976	0.2092	0.0186	0.0262	0.4776	+-+	0	1.035	2	0.5959
rs9554157	13:28337503:C:T	13	28337503	C	T	t	c	0.8412	0.0026	0.8383	0.8438	0.0219	0.0309	0.4779	+-+	0	0.521	2	0.7708
	13:28553019:AG:A	13	28553019	AG	A	a	ag	0.9936	0.0012	0.9922	0.9948	0.1268	0.1789	0.4784	++-	6.3	2.134	2	0.344
rs57076404	13:28205826:C:T	13	28205826	C	T	t	c	0.7696	0.0055	0.7626	0.7763	-0.0182	0.0257	0.4788	--+	30.1	2.862	2	0.2391
	13:28234043:G:GTATA	13	28234043	G	GTATA	g	gtata	0.5019	0.0035	0.4986	0.5083	-0.0156	0.022	0.4788	+--	11.8	2.268	2	0.3217
rs7987319	13:28521052:G:T	13	28521052	G	T	t	g	0.1439	0.0033	0.1401	0.1471	0.0212	0.0301	0.4798	-++	62.1	5.279	2	0.07138
	13:28681599:G:A	13	28681599	G	A	a	g	0.9937	0.0004	0.9933	0.994	0.1365	0.1934	0.4802	-?+	3.1	1.032	1	0.3096
rs542610	13:28235069:C:T	13	28235069	C	T	t	c	0.241	0.0041	0.2372	0.2483	-0.0173	0.0246	0.4824	--+	31.8	2.934	2	0.2306
rs9512814	13:28282256:G:A	13	28282256	G	A	a	g	0.3637	0.0058	0.3593	0.3752	-0.0164	0.0234	0.4824	---	0	0.488	2	0.7835
rs7986976	13:28524904:C:A	13	28524904	C	A	a	c	0.9813	0.001	0.9804	0.9827	-0.0562	0.08	0.4826	+-+	67.2	6.102	2	0.04732
rs9551404	13:28414265:A:G	13	28414265	A	G	a	g	0.2704	0.0017	0.2686	0.273	0.0167	0.0238	0.4829	+-+	0	0.78	2	0.6769
rs2031137	13:28314330:C:A	13	28314330	C	A	a	c	0.4433	0.0041	0.4384	0.4483	0.015	0.0214	0.483	++-	44.8	3.621	2	0.1636
	13:28414080:TC:T	13	28414080	TC	T	t	tc	0.7296	0.0017	0.727	0.7314	-0.0167	0.0238	0.483	-+-	0	0.781	2	0.6766
	13:28737086:T:C	13	28737086	T	C	t	c	0.0059	0.0002	0.0056	0.006	0.1428	0.2038	0.4836	?++	0	0.916	1	0.3386
rs2491235	13:28611710:A:G	13	28611710	A	G	a	g	0.816	0.0042	0.8081	0.8196	-0.019	0.0271	0.484	-+-	0	0.176	2	0.9157
rs7983800	13:28303665:T:C	13	28303665	T	C	t	c	0.5565	0.0037	0.5514	0.5608	-0.015	0.0214	0.4842	--+	39.9	3.326	2	0.1895
rs9551434	13:28641571:A:G	13	28641571	A	G	a	g	0.1893	0.0038	0.1862	0.1968	0.0188	0.0269	0.4844	+-+	0	0.749	2	0.6878
rs73156301	13:28784215:G:T	13	28784215	G	T	t	g	0.8562	0.005	0.847	0.8606	0.0211	0.0303	0.4849	++-	62.7	5.36	2	0.06856
	13:28294172:CA:C	13	28294172	CA	C	ca	c	0.072	0.0012	0.0697	0.073	-0.0357	0.0511	0.485	--+	0	0.77	2	0.6805
rs9507938	13:28303772:T:C	13	28303772	T	C	t	c	0.5565	0.0037	0.5514	0.5608	-0.0149	0.0214	0.4851	--+	39.9	3.327	2	0.1894
rs9507939	13:28303812:A:G	13	28303812	A	G	a	g	0.5565	0.0037	0.5514	0.5608	-0.0149	0.0214	0.4851	--+	39.9	3.328	2	0.1893
rs7983801	13:28303666:T:A	13	28303666	T	A	a	t	0.4435	0.0036	0.4392	0.4484	0.0149	0.0214	0.4852	++-	39.6	3.313	2	0.1908
	13:28660357:T:C	13	28660357	T	C	t	c	0.0097	0.0012	0.0082	0.0113	0.0844	0.1212	0.4858	++-	0	1.25	2	0.5353
rs112981954	13:28591465:T:C	13	28591465	T	C	t	c	0.0114	0.0012	0.0097	0.0127	-0.0729	0.1047	0.4866	+-+	80	9.998	2	0.006746
rs9551405	13:28416032:C:A	13	28416032	C	A	a	c	0.7296	0.0017	0.727	0.7315	-0.0165	0.0237	0.4868	-+-	0	0.78	2	0.677
	13:28519166:C:CA	13	28519166	C	CA	ca	c	0.981	0.001	0.9802	0.9823	-0.0553	0.0796	0.4869	+-+	66	5.877	2	0.05295
	13:28306285:G:GGGTT	13	28306285	G	GGGTT	g	gggtt	0.556	0.0037	0.5512	0.5605	-0.0148	0.0214	0.489	--+	40.5	3.361	2	0.1863
rs7986156	13:28348805:C:A	13	28348805	C	A	a	c	0.8299	0.0028	0.8268	0.8333	-0.0194	0.0281	0.489	-+-	0	0.596	2	0.7422
	13:28273271:CTTTTTT:C	13	28273271	CTTTTTT	C	ctttttt	c	0.6924	0.006	0.6803	0.6957	0.016	0.0232	0.4894	+++	0	0.272	2	0.873
rs4769592	13:28641141:C:A	13	28641141	C	A	a	c	0.2015	0.0042	0.1975	0.2092	0.0181	0.0262	0.4894	+-+	0	1.025	2	0.5991
rs6491251	13:28612675:T:C	13	28612675	T	C	t	c	0.8163	0.0044	0.8079	0.8201	-0.0188	0.0272	0.4896	-+-	0	0.137	2	0.9337
rs2504222	13:28517396:C:A	13	28517396	C	A	a	c	0.8572	0.0032	0.8538	0.8608	-0.0208	0.0301	0.4898	+--	66.5	5.962	2	0.05075
rs2491234	13:28611149:A:G	13	28611149	A	G	a	g	0.8181	0.0038	0.8107	0.821	-0.0188	0.0274	0.4919	-+-	0	0.169	2	0.9191
rs74043634	13:28510462:A:G	13	28510462	A	G	a	g	0.0176	0.0011	0.0161	0.0185	0.0591	0.0861	0.4921	-++	64.3	5.606	2	0.06062
rs201957452	13:28718356:T:G	13	28718356	T	G	t	g	0.0181	0.0016	0.0165	0.0199	-0.072	0.1053	0.4941	-+-	0	0.416	2	0.8122
rs4002981	13:28317550:T:A	13	28317550	T	A	a	t	0.4432	0.004	0.4383	0.4481	0.0146	0.0214	0.4951	++-	40.7	3.37	2	0.1854
	13:28787845:A:AC	13	28787845	A	AC	a	ac	0.1446	0.0051	0.1399	0.1538	-0.0205	0.0301	0.4954	--+	65.1	5.735	2	0.05685
	13:28337187:T:TATGAAAAAAAAA	13	28337187	T	TATGAAAAAAAAA	t	tatgaaaaaaaaa	0.2033	0.0028	0.2001	0.2063	0.0183	0.0268	0.4957	++-	46	3.705	2	0.1568
rs745980	13:28316531:T:A	13	28316531	T	A	a	t	0.4433	0.004	0.4384	0.4483	0.0145	0.0214	0.4964	++-	42.4	3.474	2	0.176
	13:28493449:A:G	13	28493449	A	G	a	g	0.0074	0.001	0.0063	0.0084	-0.0995	0.1463	0.4964	++-	0	1.688	2	0.4299
rs9507944	13:28314979:T:C	13	28314979	T	C	t	c	0.5567	0.004	0.5517	0.5615	-0.0145	0.0214	0.4976	--+	43	3.508	2	0.1731
	13:28223208:C:CA	13	28223208	C	CA	ca	c	0.9749	0.0014	0.9727	0.9764	-0.0469	0.0692	0.4977	--+	38.7	3.265	2	0.1954
rs9512847	13:28314694:G:A	13	28314694	G	A	a	g	0.4433	0.004	0.4385	0.4483	0.0145	0.0214	0.4977	++-	43	3.512	2	0.1728
rs2504219	13:28520546:A:T	13	28520546	A	T	a	t	0.8562	0.0033	0.8529	0.8599	-0.0204	0.0301	0.4978	+--	61.6	5.203	2	0.07415
rs17086242	13:28611221:T:C	13	28611221	T	C	t	c	0.0467	0.0028	0.0435	0.0497	0.0397	0.0585	0.4979	++-	0	0.657	2	0.7199
rs74043616	13:28412665:C:G	13	28412665	C	G	c	g	0.0074	0.0004	0.0067	0.0079	0.0873	0.1288	0.498	++-	0	0.411	2	0.8141
rs7988090	13:28646626:G:A	13	28646626	G	A	a	g	0.1938	0.0067	0.1864	0.2047	0.0183	0.027	0.4981	+-+	0	1.202	2	0.5482
rs9512850	13:28316163:A:G	13	28316163	A	G	a	g	0.5567	0.004	0.5517	0.5615	-0.0145	0.0214	0.4982	--+	42.6	3.482	2	0.1753
	13:28300909:CA:C	13	28300909	CA	C	ca	c	0.5547	0.0029	0.5509	0.5582	-0.0145	0.0215	0.4993	--+	25.8	2.694	2	0.2601
rs9554170	13:28419033:C:T	13	28419033	C	T	t	c	0.7295	0.0017	0.7271	0.7314	-0.0159	0.0237	0.5015	-+-	0	0.791	2	0.6735
rs36058087	13:28232672:A:T	13	28232672	A	T	a	t	0.0251	0.0014	0.0236	0.0274	0.0465	0.0692	0.5017	++-	38.4	3.248	2	0.1971
rs35435087	13:28232675:G:C	13	28232675	G	C	c	g	0.9749	0.0014	0.9726	0.9764	-0.0465	0.0692	0.5017	--+	38.4	3.248	2	0.1971
rs9554173	13:28420532:C:A	13	28420532	C	A	a	c	0.7295	0.0016	0.7274	0.7314	-0.0159	0.0237	0.502	-+-	0	0.742	2	0.69
rs12874230	13:28392137:C:T	13	28392137	C	T	t	c	0.9562	0.0041	0.952	0.9609	-0.0386	0.0575	0.5025	--+	0	0.884	2	0.6426
	13:28284058:C:T	13	28284058	C	T	t	c	0.9948	0.0001	0.9948	0.9949	0.1332	0.1992	0.5035	+--	42	3.45	2	0.1782
	13:28614491:G:GA	13	28614491	G	GA	g	ga	0.7322	0.0071	0.7223	0.7407	0.016	0.0239	0.5035	-++	0	0.455	2	0.7964
rs765061	13:28355125:G:A	13	28355125	G	A	a	g	0.8292	0.0039	0.8254	0.8339	-0.0188	0.0282	0.5039	-+-	0	0.773	2	0.6795
rs7991781	13:28428910:C:T	13	28428910	C	T	t	c	0.8876	0.0032	0.8847	0.8914	0.0223	0.0335	0.5045	-+-	70.3	6.738	2	0.03442
rs9512813	13:28282195:A:G	13	28282195	A	G	a	g	0.6391	0.006	0.627	0.6434	0.0156	0.0233	0.5046	+++	0	0.376	2	0.8287
	13:28526942:C:T	13	28526942	C	T	t	c	0.994	0.0009	0.993	0.995	0.1114	0.1675	0.506	++-	34.9	3.074	2	0.2151
rs9512842	13:28309656:C:G	13	28309656	C	G	c	g	0.5567	0.0035	0.5521	0.5609	-0.0142	0.0214	0.5069	--+	41	3.387	2	0.1838
rs7318817	13:28617708:C:T	13	28617708	C	T	t	c	0.3947	0.0021	0.3921	0.3967	-0.0143	0.0215	0.507	---	0	0.328	2	0.8486
rs17086239	13:28611186:G:C	13	28611186	G	C	c	g	0.9534	0.0028	0.9503	0.9566	-0.0389	0.0586	0.5074	--+	0	0.808	2	0.6678
rs73436965	13:28597359:C:T	13	28597359	C	T	t	c	0.9885	0.0013	0.9871	0.9905	0.0664	0.1004	0.5083	-+-	78.7	9.386	2	0.00916
rs12870355	13:28218157:T:C	13	28218157	T	C	t	c	0.0251	0.0013	0.0237	0.0273	0.0457	0.0692	0.5085	++-	39.4	3.302	2	0.1918
rs1853967	13:28308795:C:T	13	28308795	C	T	t	c	0.4436	0.0036	0.4393	0.4484	0.0141	0.0214	0.5085	++-	40.4	3.357	2	0.1867
rs4769565	13:28300201:T:C	13	28300201	T	C	t	c	0.5542	0.0031	0.5502	0.5579	-0.0142	0.0214	0.5088	--+	31.9	2.936	2	0.2304
rs12870418	13:28391953:C:G	13	28391953	C	G	c	g	0.0378	0.0027	0.0349	0.0407	0.042	0.0636	0.5089	++-	0	0.631	2	0.7296
rs59703277	13:28619846:A:C	13	28619846	A	C	a	c	0.1823	0.0041	0.179	0.1903	0.018	0.0273	0.509	+-+	0	0.227	2	0.8928
rs9512879	13:28385757:C:T	13	28385757	C	T	t	c	0.1839	0.0138	0.171	0.2021	0.0188	0.0285	0.5094	-++	56.9	4.645	2	0.09804
	13:28573000:T:A	13	28573000	T	A	a	t	0.9947	0	0.9947	0.9947	-0.1904	0.2887	0.5096	-??	0	0	0	1
rs477793	13:28204859:A:G	13	28204859	A	G	a	g	0.4445	0.0045	0.4352	0.4469	-0.0141	0.0214	0.5112	---	0	0.289	2	0.8655
rs9507935	13:28300298:C:T	13	28300298	C	T	t	c	0.4458	0.0031	0.4421	0.4498	0.0141	0.0214	0.5118	++-	32.1	2.944	2	0.2295
rs7339100	13:28613432:A:G	13	28613432	A	G	a	g	0.8168	0.0041	0.8089	0.8203	-0.0178	0.0272	0.5118	-+-	0	0.157	2	0.9245
	13:28230959:T:TA	13	28230959	T	TA	t	ta	0.7077	0.0042	0.7006	0.7119	0.0159	0.0243	0.5127	++-	0	1.12	2	0.5712
rs7985425	13:28613868:T:C	13	28613868	T	C	t	c	0.1831	0.0042	0.1795	0.191	0.0178	0.0272	0.5128	+-+	0	0.153	2	0.9266
rs7984969	13:28312712:T:C	13	28312712	T	C	t	c	0.5565	0.0037	0.5517	0.5609	-0.014	0.0214	0.513	--+	41.7	3.432	2	0.1797
rs9512776	13:28221687:A:G	13	28221687	A	G	a	g	0.1265	0.0033	0.1229	0.1318	0.0205	0.0314	0.5139	+--	62.8	5.383	2	0.06778
rs61944703	13:28613716:C:T	13	28613716	C	T	t	c	0.8169	0.0042	0.809	0.8205	-0.0178	0.0272	0.5139	-+-	0	0.151	2	0.9274
rs118058990	13:28371974:T:C	13	28371974	T	C	t	c	0.0364	0.0011	0.0351	0.0379	-0.0403	0.0617	0.514	+--	0	1.289	2	0.525
	13:28572976:TATA:T	13	28572976	TATA	T	t	tata	0.9931	0.0005	0.9924	0.9935	0.1197	0.1835	0.5144	+--	18.5	2.453	2	0.2933
rs141535475	13:28571153:A:C	13	28571153	A	C	a	c	0.0348	0.0011	0.0333	0.036	-0.0393	0.0604	0.5148	-+-	8.6	2.188	2	0.3348
rs9512831	13:28300526:T:C	13	28300526	T	C	t	c	0.5542	0.003	0.5502	0.5579	-0.0139	0.0214	0.5154	--+	32.3	2.953	2	0.2285
rs73436963	13:28595707:A:G	13	28595707	A	G	a	g	0.0115	0.0013	0.0095	0.0128	-0.0655	0.1008	0.5159	+-+	78.4	9.248	2	0.009815
rs9512906	13:28443970:G:A	13	28443970	G	A	a	g	0.6797	0.0073	0.6708	0.6861	0.0146	0.0225	0.5163	++-	34.2	3.04	2	0.2187
rs59374216	13:28438384:T:A	13	28438384	T	A	a	t	0.9661	0.0025	0.9631	0.9686	0.0386	0.0595	0.5168	++-	0	1.122	2	0.5706
rs1319473	13:28310686:C:G	13	28310686	C	G	c	g	0.5564	0.0036	0.5516	0.5607	-0.0138	0.0214	0.5169	--+	41.2	3.399	2	0.1828
	13:28302094:CAA:C	13	28302094	CAA	C	caa	c	0.5552	0.0025	0.5514	0.558	-0.0139	0.0215	0.5175	--+	31.4	2.914	2	0.233
rs9554237	13:28642942:C:G	13	28642942	C	G	c	g	0.192	0.0036	0.1898	0.1991	0.0174	0.0269	0.5178	+-+	0	0.664	2	0.7174
rs1778797	13:28452129:T:A	13	28452129	T	A	a	t	0.492	0.0085	0.4823	0.501	0.0187	0.0289	0.5183	+--	41.9	3.44	2	0.1791
rs2185964	13:28428972:G:A	13	28428972	G	A	a	g	0.8875	0.0032	0.8847	0.8914	0.0216	0.0334	0.5187	-+-	71.4	7.004	2	0.03014
rs9512904	13:28443417:A:T	13	28443417	A	T	a	t	0.3209	0.0067	0.3152	0.3292	-0.0145	0.0225	0.5199	--+	33.9	3.028	2	0.22
rs2154071	13:28429010:A:G	13	28429010	A	G	a	g	0.1125	0.0032	0.1086	0.1153	-0.0215	0.0334	0.5203	+-+	71.5	7.022	2	0.02987
	13:28197417:C:A	13	28197417	C	A	a	c	0.9827	0.0009	0.9819	0.9845	0.0626	0.0974	0.5205	++-	0	1.564	2	0.4575
rs9581892	13:28287687:G:T	13	28287687	G	T	t	g	0.858	0.001	0.856	0.8587	-0.0196	0.0306	0.5213	--+	13	2.3	2	0.3167
rs11149513	13:28647741:T:A	13	28647741	T	A	a	t	0.1931	0.0065	0.186	0.204	0.0174	0.0271	0.5213	+-+	0	1.182	2	0.5539
	13:28652018:A:T	13	28652018	A	T	a	t	0.0153	0.0019	0.0132	0.0183	0.0766	0.1194	0.5215	+-+	0	1.584	2	0.4529
	13:28576916:A:G	13	28576916	A	G	a	g	0.0057	0	0.0057	0.0057	-0.1923	0.3002	0.5219	-??	0	0	0	1
rs4438157	13:28302011:G:T	13	28302011	G	T	t	g	0.4456	0.003	0.442	0.4496	0.0137	0.0215	0.5222	++-	32	2.942	2	0.2298
	13:28291094:G:C	13	28291094	G	C	c	g	0.9944	0.0003	0.9939	0.9946	0.1411	0.2206	0.5226	++?	0	0.001	1	0.9812
	13:28659501:A:AG	13	28659501	A	AG	a	ag	0.1871	0.0065	0.179	0.196	0.019	0.0297	0.5226	+-+	0	0.916	2	0.6325
rs9512832	13:28300761:C:T	13	28300761	C	T	t	c	0.4458	0.003	0.4422	0.4497	0.0137	0.0214	0.5229	++-	32.1	2.947	2	0.2292
	13:28609162:C:T	13	28609162	C	T	t	c	0.9866	0.0007	0.9859	0.9875	0.0745	0.1167	0.5231	+-+	0	0.911	2	0.6341
rs2387101	13:28446214:T:A	13	28446214	T	A	a	t	0.6776	0.0061	0.6701	0.6826	0.0144	0.0226	0.5234	++-	19.3	2.477	2	0.2898
	13:28618586:CA:C	13	28618586	CA	C	ca	c	0.6182	0.0011	0.6172	0.6196	0.0139	0.0218	0.5235	+++	0	0.231	2	0.8907
rs7333532	13:28656671:C:T	13	28656671	C	T	t	c	0.8188	0.006	0.8089	0.8255	-0.0182	0.0286	0.5252	-+-	0	0.625	2	0.7315
rs73436967	13:28599969:G:A	13	28599969	G	A	a	g	0.9885	0.0013	0.9872	0.9905	0.0635	0.1001	0.5263	-+-	78.1	9.151	2	0.0103
rs9554250	13:28664696:C:T	13	28664696	C	T	t	c	0.4192	0.0043	0.4146	0.4239	0.0154	0.0243	0.5263	+--	0	1.686	2	0.4304
rs9512834	13:28301237:G:A	13	28301237	G	A	a	g	0.4453	0.0031	0.4416	0.4494	0.0136	0.0215	0.5267	++-	32.6	2.967	2	0.2268
rs111931238	13:28715839:G:C	13	28715839	G	C	c	g	0.8195	0.0039	0.8119	0.8222	0.0179	0.0283	0.5268	++-	60	5.005	2	0.08188
	13:28563846:G:A	13	28563846	G	A	a	g	0.9944	0.0002	0.9942	0.9946	-0.0958	0.1514	0.5269	--+	0.2	2.003	2	0.3673
rs4442644	13:28302159:G:C	13	28302159	G	C	c	g	0.4456	0.003	0.442	0.4495	0.0136	0.0215	0.5272	++-	32.4	2.957	2	0.228
rs78712617	13:28429219:T:C	13	28429219	T	C	t	c	0.1125	0.0032	0.1086	0.1153	-0.0211	0.0334	0.5281	+-+	71.9	7.113	2	0.02854
	13:28199797:A:T	13	28199797	A	T	a	t	0.0174	0.0009	0.0157	0.0181	-0.0615	0.0976	0.5287	--+	0	1.541	2	0.4627
rs9507936	13:28301143:C:T	13	28301143	C	T	t	c	0.4458	0.003	0.4422	0.4497	0.0135	0.0214	0.5287	++-	32.5	2.962	2	0.2274
rs1756948	13:28437911:C:T	13	28437911	C	T	t	c	0.0347	0.0028	0.0319	0.0379	-0.0372	0.0591	0.5287	--+	0	1.043	2	0.5935
rs7989654	13:28625831:G:A	13	28625831	G	A	a	g	0.3956	0.0029	0.392	0.3983	-0.0136	0.0215	0.5293	+--	0	0.51	2	0.7751
rs9554236	13:28641775:A:G	13	28641775	A	G	a	g	0.1902	0.0036	0.1876	0.1973	0.0169	0.0268	0.5294	+-+	0	0.678	2	0.7124
rs56177343	13:28429436:G:A	13	28429436	G	A	a	g	0.8873	0.0032	0.8845	0.8912	0.021	0.0334	0.5298	-+-	72.2	7.2	2	0.02733
rs9554235	13:28641731:A:C	13	28641731	A	C	a	c	0.1902	0.0036	0.1876	0.1973	0.0168	0.0268	0.5299	+-+	0	0.678	2	0.7124
rs56109481	13:28429466:T:C	13	28429466	T	C	t	c	0.1127	0.0032	0.1088	0.1155	-0.021	0.0334	0.5301	+-+	72.3	7.211	2	0.02718
rs9512836	13:28301486:A:G	13	28301486	A	G	a	g	0.5542	0.003	0.5503	0.5578	-0.0135	0.0214	0.5303	--+	32.6	2.967	2	0.2268
rs12429639	13:28612382:G:A	13	28612382	G	A	a	g	0.8169	0.0042	0.8089	0.8205	-0.0171	0.0272	0.5306	-+-	0	0.141	2	0.932
rs9512837	13:28301642:A:G	13	28301642	A	G	a	g	0.5542	0.003	0.5503	0.5578	-0.0134	0.0214	0.5309	--+	32.6	2.968	2	0.2267
	13:28532969:G:A	13	28532969	G	A	a	g	0.9811	0.0009	0.9801	0.9821	-0.0542	0.0864	0.5309	-+-	11.6	2.263	2	0.3226
rs9554174	13:28423679:G:A	13	28423679	G	A	a	g	0.7298	0.0015	0.7279	0.7316	-0.0148	0.0237	0.5326	-+-	0	0.742	2	0.6899
rs9512833	13:28301230:T:C	13	28301230	T	C	t	c	0.5541	0.003	0.5502	0.5578	-0.0134	0.0215	0.5327	--+	33.5	3.006	2	0.2224
	13:28612457:T:C	13	28612457	T	C	t	c	0.8168	0.0042	0.8089	0.8204	-0.017	0.0272	0.5327	-+-	0	0.148	2	0.9285
rs73447479	13:28347165:T:C	13	28347165	T	C	t	c	0.1702	0.003	0.1667	0.1734	0.0175	0.028	0.5331	+-+	0	0.779	2	0.6773
	13:28293868:A:T	13	28293868	A	T	a	t	0.0056	0.0003	0.0054	0.006	-0.1373	0.2205	0.5334	--?	0	0.004	1	0.9516
	13:28529901:A:G	13	28529901	A	G	a	g	0.0108	0.0005	0.0102	0.0114	0.0837	0.135	0.5354	+++	0	0.27	2	0.8738
rs9513020	13:28643881:T:G	13	28643881	T	G	t	g	0.8072	0.0076	0.7954	0.8161	-0.0167	0.027	0.5358	-+-	0	1.292	2	0.524
rs35613052	13:28577554:A:G	13	28577554	A	G	a	g	0.0732	0.0017	0.0722	0.0769	0.027	0.0437	0.5366	+-+	63.5	5.474	2	0.06477
	13:28748745:G:A	13	28748745	G	A	a	g	0.9856	0.001	0.9845	0.9869	0.0657	0.1064	0.5371	-++	35.1	3.082	2	0.2141
rs12870672	13:28692972:C:A	13	28692972	C	A	a	c	0.9705	0.0019	0.9687	0.9731	0.0451	0.0732	0.5374	+-+	0	0.61	2	0.737
	13:28664742:C:T	13	28664742	C	T	t	c	0.9748	0.0005	0.9743	0.9757	-0.0475	0.0772	0.5382	+--	0	0.805	2	0.6687
rs17760834	13:28780390:A:T	13	28780390	A	T	a	t	0.018	0.0016	0.0159	0.0203	-0.0572	0.0929	0.5382	---	0	0.621	2	0.7329
	13:28602226:AAGAGAG:AAGAG	13	28602226	AAGAGAG	AAGAG	aagag	aagagag	0.1857	0.004	0.1826	0.1935	0.0167	0.0272	0.5384	+-+	0	0.286	2	0.8667
rs9554175	13:28425945:C:A	13	28425945	C	A	a	c	0.7298	0.0015	0.728	0.7316	-0.0146	0.0237	0.5385	-+-	0	0.743	2	0.6898
rs112644024	13:28361471:C:T	13	28361471	C	T	t	c	0.9467	0.004	0.9422	0.9504	0.0293	0.0477	0.5394	-++	55.7	4.518	2	0.1045
rs9579117	13:28426234:A:G	13	28426234	A	G	a	g	0.2681	0.0013	0.2667	0.2703	0.0146	0.0239	0.5394	+-+	0	0.886	2	0.642
	13:28557658:G:A	13	28557658	G	A	a	g	0.9879	0.0007	0.9872	0.9888	0.0632	0.1029	0.5394	++-	5.7	2.12	2	0.3464
rs79280521	13:28361694:C:T	13	28361694	C	T	t	c	0.9467	0.004	0.9421	0.9504	0.0293	0.0477	0.5396	-++	55.7	4.52	2	0.1044
rs12874529	13:28583166:T:C	13	28583166	T	C	t	c	0.2481	0.0025	0.2454	0.2508	-0.0155	0.0253	0.5397	++-	45.9	3.694	2	0.1577
rs9507983	13:28620036:T:C	13	28620036	T	C	t	c	0.3947	0.0019	0.3923	0.3965	-0.0132	0.0216	0.5397	+--	0	0.359	2	0.8355
rs9554234	13:28641246:G:A	13	28641246	G	A	a	g	0.8098	0.0036	0.8027	0.8125	-0.0164	0.0268	0.5398	-+-	0	0.675	2	0.7135
rs9554171	13:28419516:A:T	13	28419516	A	T	a	t	0.2699	0.0018	0.2678	0.2724	0.0146	0.0238	0.5403	+-+	0	0.867	2	0.6483
rs9581970	13:28640952:A:G	13	28640952	A	G	a	g	0.1902	0.0036	0.1875	0.1973	0.0164	0.0268	0.5404	+-+	0	0.69	2	0.7083
rs9554233	13:28641209:G:T	13	28641209	G	T	t	g	0.8098	0.0036	0.8027	0.8125	-0.0164	0.0268	0.5407	-+-	0	0.675	2	0.7137
rs113903128	13:28226895:T:C	13	28226895	T	C	t	c	0.1265	0.0033	0.1229	0.1317	0.0191	0.0314	0.5417	+--	62.2	5.287	2	0.07111
rs12585779	13:28639490:C:T	13	28639490	C	T	t	c	0.2015	0.0044	0.197	0.2094	0.016	0.0262	0.5426	+-+	0	0.929	2	0.6285
	13:28611215:GT:G	13	28611215	GT	G	g	gt	0.8165	0.0042	0.8086	0.82	-0.0165	0.0272	0.5431	-+-	0	0.168	2	0.9195
rs113497775	13:28227173:T:C	13	28227173	T	C	t	c	0.1265	0.0033	0.1229	0.1317	0.0191	0.0314	0.5433	+--	62.1	5.278	2	0.07145
	13:28389405:C:T	13	28389405	C	T	t	c	0.9809	0.0008	0.9797	0.9818	0.0536	0.0884	0.5441	+-+	30.3	2.871	2	0.238
	13:28626716:C:T	13	28626716	C	T	t	c	0.9937	0	0.9937	0.9937	-0.1216	0.2004	0.5442	??-	0	0	0	1
	13:28604739:C:G	13	28604739	C	G	c	g	0.8142	0.0041	0.8063	0.8177	-0.0165	0.0272	0.5445	-+-	0	0.292	2	0.864
rs9554232	13:28641053:T:C	13	28641053	T	C	t	c	0.1902	0.0036	0.1875	0.1973	0.0162	0.0268	0.5448	+-+	0	0.673	2	0.7144
rs577504	13:28202336:G:A	13	28202336	G	A	a	g	0.5555	0.0047	0.5528	0.5651	0.0129	0.0213	0.545	++-	0	0.477	2	0.7879
	13:28570797:C:T	13	28570797	C	T	t	c	0.9811	0.001	0.9801	0.9828	-0.0515	0.0853	0.5459	-+-	0	1.086	2	0.5809
	13:28254810:G:A	13	28254810	G	A	a	g	0.9939	0	0.9939	0.9939	-0.1472	0.2441	0.5465	-??	0	0	0	1
rs55896931	13:28645341:A:T	13	28645341	A	T	a	t	0.1822	0.0058	0.1764	0.1923	0.0167	0.0277	0.5475	+-+	0	0.905	2	0.6359
	13:28228550:T:C	13	28228550	T	C	t	c	0.0069	0.0009	0.0059	0.0078	-0.0983	0.1635	0.5476	-+-	0	0.534	2	0.7655
	13:28427203:G:A	13	28427203	G	A	a	g	0.9944	0	0.9944	0.9944	0.1545	0.257	0.5477	??+	0	0	0	1
rs56185810	13:28430882:C:T	13	28430882	C	T	t	c	0.8889	0.0026	0.8865	0.8921	0.0204	0.034	0.5484	-+-	69.9	6.634	2	0.03627
rs9554178	13:28431736:C:T	13	28431736	C	T	t	c	0.6849	0.0037	0.6808	0.689	-0.0136	0.0227	0.5494	-+-	49.9	3.988	2	0.1361
rs56401390	13:28645436:T:C	13	28645436	T	C	t	c	0.1822	0.0058	0.1764	0.1923	0.0166	0.0277	0.5499	+-+	0	0.905	2	0.636
rs79066514	13:28439916:C:T	13	28439916	C	T	t	c	0.9664	0.0025	0.9634	0.9688	0.0355	0.0594	0.5506	++-	0	1.1	2	0.5769
rs9512780	13:28236941:T:C	13	28236941	T	C	t	c	0.1263	0.0033	0.1227	0.1316	0.0187	0.0314	0.5507	+--	61.6	5.21	2	0.0739
rs6491258	13:28632042:C:T	13	28632042	C	T	t	c	0.3958	0.0031	0.392	0.3986	-0.0128	0.0216	0.5512	+--	0	0.419	2	0.8109
	13:28368814:T:A	13	28368814	T	A	a	t	0.9879	0.0003	0.9875	0.9882	0.0695	0.1168	0.5515	+++	0	0.015	2	0.9923
rs2185049	13:28640837:G:A	13	28640837	G	A	a	g	0.8098	0.0036	0.8026	0.8125	-0.016	0.0268	0.5518	-+-	0	0.665	2	0.7171
rs34328626	13:28243237:C:T	13	28243237	C	T	t	c	0.8221	0.0009	0.8214	0.8239	-0.017	0.0285	0.5525	--+	49.3	3.946	2	0.1391
rs9512996	13:28618941:A:G	13	28618941	A	G	a	g	0.6057	0.0026	0.6033	0.609	0.0128	0.0216	0.5539	-++	0	0.418	2	0.8112
	13:28233561:G:A	13	28233561	G	A	a	g	0.9934	0.0002	0.9932	0.9936	0.1004	0.1703	0.5554	+--	0	1.403	2	0.4957
	13:28322094:A:G	13	28322094	A	G	a	g	0.0056	0.0003	0.0054	0.006	-0.1297	0.22	0.5554	--?	0	0.007	1	0.9351
	13:28322086:T:C	13	28322086	T	C	t	c	0.0056	0.0003	0.0054	0.006	-0.1296	0.22	0.5556	--?	0	0.007	1	0.9353
	13:28322062:T:C	13	28322062	T	C	t	c	0.0056	0.0003	0.0054	0.006	-0.1295	0.22	0.5559	--?	0	0.007	1	0.9352
	13:28321983:A:G	13	28321983	A	G	a	g	0.0056	0.0003	0.0054	0.006	-0.1295	0.22	0.5561	--?	0	0.007	1	0.9354
	13:28321990:C:T	13	28321990	C	T	t	c	0.9944	0.0003	0.994	0.9946	0.1295	0.22	0.5561	++?	0	0.007	1	0.9353
	13:28438676:GT:G	13	28438676	GT	G	g	gt	0.2681	0.0044	0.2639	0.2734	-0.0145	0.0246	0.5564	--+	38.5	3.251	2	0.1968
[truncated: 941 more rows]

## Sheet: Table S2
Table S2: SuSiE fine-mapping model (L = 1 inferred credible set) summary statistics
A1	Allele used for modeling
A2	Other allele
GWAS P	GWAS P-value
GWAS OR	GWAS Odds Ratio
CS PIP	Credible set posterior inclusion probability
CS_ID	Credible set ID
CS_coverage	Credible set summed posterior inclusion probability
CS_min_abs_corr	Credible set minimum absolute correlation between SNPs
CS_mean_abs_corr	Credible set mean absolute correlation between SNPs
r2_lead	r2 with the lead GWAS SNP
rsID	Chromosome	Position	A1	A2	GWAS P	GWAS OR	CS PIP	CS_ID	CS_coverage	CS_min_abs_corr	CS_mean_abs_corr	r2_lead
rs2297316	13	28490211	A	G	4.82827e-13	1.16649	0.0689236	1	0.972583	0.985602	0.998328	1
rs9581931	13	28468222	A	G	5.17369e-13	1.16626	0.0645491	1	0.972583	0.985602	0.998328	0.992903
rs9581929	13	28464203	T	C	5.69687e-13	1.16509	0.0589101	1	0.972583	0.985602	0.998328	0.995196
rs7985481	13	28466090	A	C	5.89754e-13	1.16498	0.0570063	1	0.972583	0.985602	0.998328	0.9943
rs4424773	13	28470544	C	G	6.54211e-13	1.16463	0.0516626	1	0.972583	0.985602	0.998328	0.994597
rs9554193	13	28471366	A	G	6.54211e-13	1.16463	0.0516626	1	0.972583	0.985602	0.998328	0.994597
rs7995917	13	28472724	T	C	6.54211e-13	1.16463	0.0516626	1	0.972583	0.985602	0.998328	0.9943
rs9551414	13	28474237	T	C	6.54211e-13	1.16463	0.0516626	1	0.972583	0.985602	0.998328	0.9943
rs61652270	13	28461726	T	C	8.08984e-13	1.16474	0.0422342	1	0.972583	0.985602	0.998328	0.995194
rs61652270	13	28476277	A	G	8.32711e-13	1.16474	0.0410914	1	0.972583	0.985602	0.998328	0.99373
rs11618581	13	28476911	A	G	8.32711e-13	1.16381	0.0410914	1	0.972583	0.985602	0.998328	0.99373
rs9554197	13	28476978	T	C	8.32711e-13	1.16381	0.0410914	1	0.972583	0.985602	0.998328	0.98879
rs11618036	13	28477058	T	C	8.32711e-13	1.16381	0.0410914	1	0.972583	0.985602	0.998328	0.99373
rs9579127	13	28477268	A	G	8.32711e-13	1.16381	0.0410914	1	0.972583	0.985602	0.998328	0.992775
rs7999100	13	28477401	A	C	8.32711e-13	1.16381	0.0410914	1	0.972583	0.985602	0.998328	0.992775
rs8000004	13	28477590	A	G	8.32711e-13	1.16381	0.0410914	1	0.972583	0.985602	0.998328	0.992775
rs9579128	13	28481938	T	C	8.37159e-13	1.16463	0.0408842	1	0.972583	0.985602	0.998328	0.996521
rs9554188	13	28462132	A	G	8.66296e-13	1.16451	0.0395782	1	0.972583	0.985602	0.998328	0.995194
rs60004782	13	28461789	A	G	8.96428e-13	1.16439	0.0383148	1	0.972583	0.985602	0.998328	0.995192
rs9581927	13	28462645	T	G	8.96428e-13	1.16439	0.0383148	1	0.972583	0.985602	0.998328	0.995194
rs9581943	13	28493997	A	G	1.17753e-12	1.16346	0.0295779	1	0.972583	0.985602	0.998328	0.984379

## Sheet: Table S3
Table S3: Luciferase reporter assay results
	MIA PaCa-2			PANC-1
	Mean	Standard Error	P(t-test)	Mean	Standard Error	P(t-test)
rs9581943-G (forward)	1.10768	0.057829		1.15851	0.11096
rs9581943-A (forward)	1.45914	0.0777193	0.00112292	1.4422	0.154544	0.146216
rs9581943-G (reverse)	1.1113	0.0480813		1.05915	0.103482
rs9581943-A (reverse)	1.64026	0.103058	0.000136753	1.54219	0.159451	0.0166235
rs2297316-G (forward)	2.2017	0.243625		1.74879	0.20619
rs2297316-A (forward)	2.50709	0.362437	0.490087	1.78461	0.320985	0.925867
rs2297316-G (reverse)	1.9304	0.420484		1.07209	0.256694
rs2297316-A (reverse)	3.27582	0.483191	0.0438096	2.02323	0.3434	0.0342243
rs9579128-G (forward)	2.21467	0.136635		2.28883	0.224018
rs9579128-A (forward)	2.34086	0.456899	0.794583	2.55711	0.49045	0.623358
rs9579128-G (reverse)	3.03106	0.372012		2.06532	0.312991
rs9579128-A (reverse)	3.82783	0.489185	0.204596	3.16939	0.419754	0.0475535
SNP Cluster-Ref (forward)	0.827826	0.0916929		0.618496	0.0138782
SNP Cluster-Alt (forward)	1.46452	0.25788	0.0322404	0.688601	0.0374872	0.0937008
SNP Cluster-Ref (reverse)	2.89146	0.181403		0.967019	0.0231046
SNP Cluster-Alt (reverse)	2.96281	0.265657	0.826037	0.985321	0.0635521	0.789411

## Sheet: Table S4
Table S4: Gene sets scored for exocrine cell subtyping of Tosti et al. (2021) snRNA-seq datasets
Exocrine subtype	Marker set (descriptive)	Key genes	Supporting citations
Acinar	Acinar enzymes	PRSS1, PRSS3, CPA1, CPB1, CTRB1, CTRB2, CTRC	Tosti et al. 2021, Gastroenterology (acinar functional states)
			Muraro et al. 2016, Cell Systems (human pancreas scRNA-seq)
			Baron et al. 2016, Cell Systems (single-cell atlas: acinar markers)
	Acinar transcription factors	PTF1A, RBPJL, NR5A2, GATA6	Masui et al. 2010, Gastroenterology (Rbpjl replaces rbpj in the PTF1 complex)
			Flandez et al. 2014, Gut (NR5A2 maintains acinar identity)
			Martinelli et al. 2013, Gut (Gata6 is required for complete acinar differentiation)
Acinar-REG+	REG+ / Injury-responsive acinar	REG1A, REG1B, REG3A, REG3G	Tosti et al. 2021, Gastroenterology (Acinar-REG+ cluster validated in situ)
			Li et al. 2016, Oncotarget (Reg proteins promote ADM)
			Zhang et al. 2021, Commun Biol (REG3A/REG3B promote ADM)
Acinar-stress	ER-stress / Unfolded-protein-response (UPR)	DDIT3, ATF4, HSPA1A/B, XBP1, HERPUD1, HSP90AA1	Tosti et al. 2021, Gastroenterology ("Acinar-s" subtype enriched with ER-stress markers)
			Logsdon & Ji 2013, Nat Rev Gastroenterol Hepatol (ER stress in pancreatitis)
			Sah et al. 2014, J Biol Chem (ER stress in pancreatitis)
Ductal	Core ductal program	KRT19, KRT7, KRT8, KRT18, MUC1, EPCAM	Tosti et al. 2021, Gastroenterology (classic ductal markers)
			Muraro et al. 2016, Cell Systems (human pancreas scRNA-seq)
			Baron et al. 2016, Cell Systems (single-cell atlas: duct markers)
Ductal-CFTRhi	CFTR-high / bicarbonate-secreting duct	CFTR, SLC4A4, SLC26A6, KCNJ1	Tosti et al. 2021, Gastroenterology (ductal heterogeneity; CFTR-dependent epithelial fluid/ion transport)
			Saint-Criq and Gray 2017, Cellular and Molecular Life Sciences (CFTR epithelial functions)
			Wang et al. 2006, EMBO J (Slc26a6 regulates CFTR activity in pancreatic ducts)
Ductal-MUC5B	MUC5B+ / secretory mucinous duct	MUC5B, MUC6, AGR2, TFF1	Tosti et al. 2021, Gastroenterology (MUC5B+ duct population)
			Qu et al. 2024, Biomolecules (AGR2 in mucinous metaplasia)
			Yamaguchi et al. 2018, J Clin Invest (early expression of TFF1 in pancreatic neoplasms)
Ductal-injury	Injured / inflammatory duct	KLF6, MMP7, LCN2, S100A8, S100A9, IL32	Mao et al. 2022, Genes (Basel) (markers of ductal cells in chronic pancreatitis)
			Gumpper et al. 2020, Pancreatology (LCN2 as marker of pancreatitis)
			Xiang et al. 2021, Theranostics (S100A8/9 important for ductal cell injury)
			Nishida et al. 2009, J Biol Chem (IL32 elevated in inflamed ducts)

## Sheet: Table S5
Table S5: Summary statistics for hurdle models associating gene expression to residualized PDX1 activities for the Tosti et al. (2021) snRNA-seq datasets
beta_cont	Continuous (linear) model effect size (beta)
p_cont	Continuous (linear) model P-value
logOR_det	Detection (logistic) model effect size (logOR)
OR_det	Detection (logistic) model odds ratio (OR)
p_det	Detection (logistic) model P-value
p_combined	Combined hurdle model P-value
n_pos	Number of cells with gene detected
FDR_det	FDR for detection (logistic) model
FDR_cont	FDR for continuous (linear) model
FDR_comb	FDR for combined hurdle model
Gene	beta_cont	p_cont	logOR_det	OR_det	p_det	p_combined	n_pos	note	FDR_det	FDR_cont	FDR_comb
CELA3A	-0.142605	3.30348e-125	-0.369297	0.69122	6.75757e-217	0	29535		3.37499e-214	9.29847e-122	0
NBAS	0.0339625	6.37481e-14	0.568156	1.76501	0	0	11948		0	1.7089e-12	0
ARHGEF3	0.0470309	2.54312e-27	0.643792	1.90369	0	0	18642		0	3.53494e-25	0
PLD1	-0.00273813	0.660314	0.575004	1.77714	0	0	11402		0	0.768551	0
FRYL	0.0240259	1.54519e-07	0.599394	1.82102	0	0	12140		0	1.39067e-06	0
ARHGEF28	0.0817928	2.0649e-82	0.702321	2.01843	0	0	23604		0	3.57673e-79	0
DST	0.0145255	0.00282757	0.586404	1.79751	0	0	13187		0	0.00952592	0
BACH2	0.0367666	4.67302e-14	0.638096	1.89287	0	0	11273		0	1.28639e-12	0
SYNE1	0.0419371	1.59765e-20	0.648834	1.91331	0	0	14244		0	1.12074e-18	0
CHN2	0.112566	4.60084e-143	0.759596	2.13741	0	0	27147		0	2.07203e-139	0
CPA1	-0.150706	2.9444e-144	-0.415892	0.659752	7.78111e-254	0	29734		4.54967e-251	2.01162e-140	0
PRSS1	-0.168113	3.57335e-144	-0.428359	0.651577	2.1001e-273	0	28993		1.25864e-270	2.01162e-140	0
DMD	0.0636387	9.68599e-50	0.627822	1.87353	0	0	17115		0	6.05859e-47	0
GLIS3	0.0463161	8.80657e-17	0.602246	1.82622	0	0	19036		0	3.73458e-15	0
PRSS3	-0.187494	1.18573e-191	-0.462992	0.629398	0	0	29788		0	1.33501e-187	0
FAM107B	0.0485996	6.4497e-22	0.613922	1.84766	0	0	13214		0	5.3395e-20	0
SORBS1	0.0439101	3.75464e-19	0.613105	1.84615	0	0	10890		0	2.19034e-17	0
NAV2	0.0189568	0.000104302	0.551297	1.7355	0	0	10397		0	0.000509473	0
MALAT1	0.12324	2.3684e-113	0.413768	1.51251	0	0	46928		0	5.33317e-110	0
ITPR2	0.0597205	7.27118e-53	0.704078	2.02198	0	0	23867		0	4.96159e-50	0
PLA2G1B	-0.204229	6.56952e-199	-0.404156	0.66754	7.41733e-245	0	28180		4.04126e-242	1.47932e-194	0
MBNL2	0.0777985	4.66581e-76	0.72133	2.05717	0	0	22313		0	7.00431e-73	0
DAAM1	0.0472775	1.4723e-25	0.614329	1.84842	0	0	13373		0	1.7729e-23	0
SYNE2	0.0356241	1.1683e-15	0.616589	1.8526	0	0	18025		0	4.12995e-14	0
FTO	0.0386249	1.55182e-22	0.625439	1.86907	0	0	18671		0	1.37035e-20	0
CMIP	0.0168943	0.000313464	0.595619	1.81415	0	0	11769		0	0.0013653	0
DYM	0.069443	1.93447e-67	0.700889	2.01554	0	0	23101		0	1.98002e-64	0
NEDD4L	0.0785968	2.3946e-73	0.746549	2.10971	0	0	23586		0	2.99565e-70	0
MACROD2	0.0366378	3.09098e-14	0.640003	1.89649	0	0	16884		0	8.68948e-13	0
RALGAPA2	0.0303565	5.78167e-14	0.644811	1.90563	0	0	18690		0	1.56293e-12	0
RBPJL	0.123336	4.37237e-135	0.400001	1.49183	1.66387e-205	0	40965		7.82115e-203	1.64095e-131	0
SYCN	-0.156332	1.73887e-110	-0.38902	0.67772	1.54601e-231	0	24646		8.23612e-229	3.55962e-107	0
DYRK1A	0.00949301	0.0389329	0.575357	1.77776	0	0	11144		0	0.0879506	0
ZBTB20	0.0731518	1.72144e-81	0.31869	1.37532	3.88437e-246	0	45156		2.16558e-243	2.76881e-78	0
PRKCH	0.00279395	0.630902	0.570441	1.76905	0	0	6492		0	0.74513	6.75225e-307
SORBS2	0.0708761	8.34061e-61	0.310572	1.36421	1.29764e-250	7.7355e-308	41843		7.40673e-248	7.22361e-58	4.20143e-305
RUNX1	-0.014453	0.0112542	0.537808	1.71225	3.31071e-306	2.64124e-305	7710		2.14507e-303	0.0311839	1.40267e-302
CELA3B	-0.137554	1.05629e-129	-0.326165	0.721686	2.15718e-174	1.59016e-300	29952		9.40258e-172	3.39795e-126	8.26121e-298
HNF4A	0.0219625	0.000164235	0.525329	1.69101	2.06271e-285	2.25358e-286	7211		1.3013e-282	0.000767269	1.14587e-283
GTDC1	0.0126334	0.0305531	0.532606	1.70337	8.4759e-275	1.64589e-273	6492		5.21007e-272	0.0720565	8.19445e-271
CHRM3	0.0858834	9.36557e-100	0.280862	1.32427	2.89166e-170	1.67746e-266	36085		1.1952e-167	1.75745e-96	8.18121e-264
CPB1	-0.180816	7.68435e-120	-0.29009	0.748196	2.14525e-146	1.0067e-262	26567		8.03563e-144	1.92262e-116	4.81164e-260
CELA2B	-0.0799338	1.2654e-39	-0.355627	0.700734	1.10802e-204	7.85432e-241	23193		5.10818e-202	4.45222e-37	3.68044e-238
CPA2	-0.109286	1.26329e-71	-0.328942	0.719685	3.50368e-172	2.47441e-240	23992		1.49989e-169	1.4972e-68	1.13718e-237
REG1A	-0.166227	1.77428e-74	-0.318521	0.727224	1.64934e-162	1.59001e-233	23112		6.58993e-160	2.35019e-71	7.16947e-231
USP6NL	-0.0149959	0.0114491	0.53403	1.70579	9.95707e-228	6.021e-227	5285		5.18915e-225	0.0316449	2.66463e-224
TCF4	0.0433785	4.27782e-10	0.549828	1.73296	3.6417e-219	8.18723e-226	4617		1.8575e-216	6.12773e-09	3.55743e-223
CTRB2	-0.079638	4.74486e-28	-0.352299	0.70307	7.32025e-199	1.80663e-223	26910		3.3111e-196	7.12298e-26	7.70978e-221
SDK1	0.0769354	5.27367e-68	0.260602	1.29771	1.01845e-155	2.75421e-220	33731		3.93795e-153	5.65489e-65	1.15474e-217
LHFPL2	0.0301158	2.09715e-06	0.520989	1.68369	2.01018e-214	2.13367e-217	5096		9.8347e-212	1.51844e-05	8.79144e-215
CTRC	-0.106524	2.69158e-57	-0.313745	0.730705	5.31331e-160	7.122e-214	26097		2.08813e-157	2.08996e-54	2.88477e-211
CTRB1	-0.0898465	9.14185e-39	-0.333652	0.716303	1.34027e-176	6.04726e-212	25693		5.95007e-174	3.16702e-36	2.40862e-209
BCR	-0.0115235	0.0645134	0.512934	1.67018	3.45925e-207	1.06927e-205	5204		1.65857e-204	0.132631	4.1891e-203
TRHDE	0.0863304	5.39893e-76	0.235388	1.2654	3.90528e-121	9.52085e-194	27838		1.3003e-118	7.59831e-73	3.66983e-191
INSR	0.0748951	3.86461e-62	0.233441	1.26294	1.75336e-127	2.94268e-186	31105		6.09179e-125	3.62597e-59	1.11626e-183
MECOM	0.0510261	8.05464e-24	0.279497	1.32246	2.64511e-165	9.228e-186	26582		1.07477e-162	8.5554e-22	3.44579e-183
DTNA	0.0709473	3.60583e-69	0.211129	1.23507	5.69062e-110	8.41585e-176	30130		1.66367e-107	4.0598e-66	3.09418e-173
DCDC1	-0.0290104	2.52808e-05	0.552531	1.73765	3.62921e-171	3.70702e-173	3583		1.52637e-168	0.000143647	1.34228e-170
PBX1	0.0667746	6.27019e-59	0.212172	1.23636	4.69122e-117	1.18505e-172	31461		1.47977e-114	5.04258e-56	4.2269e-170
FOXP2	0.0697973	1.54528e-61	0.224618	1.25184	6.34877e-113	3.91805e-171	28410		1.879e-110	1.39187e-58	1.37696e-168
FOXP1	0.0493163	9.93139e-35	0.229598	1.25809	3.21601e-136	1.24972e-167	32142		1.16814e-133	2.43082e-32	4.32839e-165
CTNND2	0.0497266	2.24262e-38	0.221313	1.24771	4.14714e-132	3.62912e-167	37559		1.48387e-129	7.42636e-36	1.23898e-164
ARHGAP24	0.0629198	3.16157e-52	0.216351	1.24154	1.02421e-116	1.25205e-165	28404		3.18875e-114	2.09389e-49	4.21428e-163
NR5A2	0.0646784	1.96314e-47	0.225976	1.25355	6.47732e-121	4.89931e-165	34318		2.09839e-118	1.07819e-44	1.62616e-162
RNASE1	-0.02607	4.14033e-06	-0.312263	0.731789	7.79845e-152	1.16668e-154	17836		2.96749e-149	2.81923e-05	3.81936e-152
GAREM	0.0505403	5.63034e-33	0.223886	1.25093	3.45917e-122	6.91275e-152	24294		1.16798e-119	1.21908e-30	2.23245e-149
GABRB3	-0.0391591	3.5527e-08	0.51223	1.66901	5.31048e-145	6.61005e-150	3714		1.95859e-142	3.59065e-07	2.10623e-147
AKAP13	0.0494954	2.23266e-35	0.213814	1.23839	9.36804e-116	7.2295e-148	31094		2.87923e-113	5.71308e-33	2.2733e-145
PNLIP	-0.13673	5.9667e-53	-0.244139	0.783379	4.38117e-97	8.96965e-147	19172		1.08278e-94	4.19869e-50	2.78385e-144
KLK1	-0.048751	3.56106e-16	-0.289326	0.748768	1.76158e-131	2.11808e-144	18409		6.21036e-129	1.38734e-14	6.48946e-142
FNDC3B	0.0434203	1.13975e-26	0.222912	1.24971	5.70246e-121	2.19424e-144	29111		1.87267e-118	1.51863e-24	6.63772e-142
CAMK1D	0.059257	2.42831e-46	0.199522	1.22082	9.12485e-97	7.24946e-140	27626		2.23214e-94	1.21513e-43	2.1656e-137
CACNB2	0.0532361	2.62109e-35	0.20597	1.22872	8.2617e-107	7.03543e-139	26142		2.35783e-104	6.63166e-33	2.07571e-136
PLCB1	0.058822	7.56565e-43	0.203753	1.226	6.14667e-96	1.47519e-135	28478		1.47354e-93	3.09752e-40	4.29927e-133
AMY2B	-0.0690122	3.05856e-23	-0.258257	0.772396	2.48491e-113	2.37222e-133	18967		7.44635e-111	3.02073e-21	6.83028e-131
EXOC4	0.046192	4.64045e-34	0.200003	1.22141	4.42576e-102	6.38982e-133	30821		1.21953e-99	1.09993e-31	1.8179e-130
FNDC3A	0.0477685	7.32536e-32	0.209778	1.2334	1.68948e-101	3.77133e-130	24236		4.55078e-99	1.47279e-29	1.06032e-127
RHOBTB3	0.0636423	1.53235e-44	0.188673	1.20765	2.22788e-85	1.01327e-126	25541		4.89991e-83	7.18866e-42	2.8157e-124
PARD3	0.0360099	7.65311e-21	0.202141	1.22402	5.39484e-108	1.21514e-125	30958		1.5582e-105	5.66884e-19	3.33786e-123
CD63	-0.00997629	0.0607303	-0.298665	0.741808	4.0225e-126	7.14627e-125	13852		1.37759e-123	0.126181	1.9407e-122
GMDS-AS1	0.0398128	1.90371e-24	0.198215	1.21922	4.41217e-102	2.42744e-123	28293		1.21953e-99	2.11171e-22	6.51808e-121
ERO1LB	0.052207	2.63928e-25	0.220914	1.24722	2.2116e-99	1.66213e-121	21137		5.70094e-97	3.11158e-23	4.41351e-119
RARRES2	0.0145681	0.00571546	-0.276258	0.758617	3.14434e-119	5.01448e-119	16117		1.00506e-116	0.0175821	1.31688e-116
DPP10	0.058684	1.0106e-42	0.185575	1.20391	3.0083e-79	8.46694e-119	25910		6.06033e-77	4.06369e-40	2.19938e-116
ZBTB16	0.042598	1.63268e-24	0.205487	1.22812	1.56625e-96	7.06733e-118	25765		3.7927e-94	1.82003e-22	1.81608e-115
PEX5L	0.0773616	3.75582e-59	0.168287	1.18328	1.38719e-60	1.4242e-116	22928		1.86826e-58	3.13235e-56	3.62079e-114
ZNF704	0.0373321	4.29281e-21	0.198461	1.21952	4.0905e-98	4.77874e-116	25262		1.02147e-95	3.23296e-19	1.20213e-113
CADPS2	0.0505677	1.85131e-34	0.190579	1.20995	1.78525e-84	8.97352e-116	24915		3.89071e-82	4.48256e-32	2.23385e-113
ERRFI1	0.0627188	1.19247e-28	0.209929	1.23359	4.89602e-90	1.58185e-115	19415		1.12858e-87	1.90441e-26	3.89723e-113
PAK3	0.0568546	2.56085e-40	0.179243	1.19631	1.60143e-76	1.0937e-113	22817		3.12123e-74	9.15321e-38	2.66706e-111
ZNF385D	-0.0030608	0.715461	0.496921	1.64365	6.25504e-115	1.1828e-112	2781		1.89813e-112	0.809952	2.8552e-110
LRIG1	0.0605338	7.76627e-37	0.191335	1.21086	6.17048e-79	1.26623e-112	21803		1.22252e-76	2.18601e-34	3.02605e-110
FHIT	0.0318357	1.36103e-15	0.190957	1.21041	2.08009e-99	7.43021e-112	32102		5.42021e-97	4.76634e-14	1.75809e-109
NEAT1	0.0397885	2.37846e-10	0.230596	1.25935	1.97512e-102	1.20893e-109	20072		5.57053e-100	3.57054e-09	2.83244e-107
IMMP2L	0.0248564	8.47628e-10	0.200373	1.22186	1.11991e-101	2.41434e-108	27006		3.05087e-99	1.14361e-08	5.60173e-106
DPEP1	0.0658616	5.85256e-37	-0.23887	0.787517	3.31387e-73	4.87425e-107	11837		5.97319e-71	1.68959e-34	1.12005e-104
AQP8	0.0272516	1.76308e-07	-0.267279	0.765459	2.28651e-100	9.9163e-105	13713		6.02357e-98	1.57606e-06	2.25695e-102
RP1-60O19.1	0.0226739	3.46466e-06	0.214886	1.23972	2.01511e-101	1.71354e-104	20300		5.36759e-99	2.40053e-05	3.86321e-102
MAP3K5	0.0496154	7.96881e-32	0.181304	1.19878	2.04418e-75	3.98424e-104	24906		3.95204e-73	1.58798e-29	8.89863e-102
MAGI1	0.0219618	6.51765e-08	0.200909	1.22251	1.44735e-98	2.29068e-103	33404		3.65234e-96	6.25328e-07	5.06878e-101
LGR4	0.0506323	2.08242e-32	0.176688	1.19326	1.08611e-73	5.47239e-103	24576		2.00287e-71	4.38241e-30	1.19981e-100
GPHN	0.0318059	4.41139e-16	0.186161	1.20462	1.44588e-89	1.53666e-102	28810		3.30114e-87	1.68652e-14	3.33846e-100
GULP1	0.0527672	2.85066e-31	0.184195	1.20225	2.93945e-73	1.99717e-101	20146		5.33845e-71	5.48642e-29	4.29984e-99
SLC16A10	0.0822096	3.04049e-65	0.136694	1.14648	1.5455e-38	1.11189e-100	20768		9.5245e-37	2.97677e-62	2.3725e-98
TMBIM6	0.00829332	0.0808475	-0.251749	0.77744	6.68925e-99	1.24154e-97	14632		1.70597e-96	0.159262	2.62569e-95
ARHGAP42	-0.0441896	6.51388e-07	0.472233	1.60357	1.10758e-93	1.65419e-97	2909		2.60313e-91	5.21991e-06	3.46769e-95
FAM129A	0.0652725	4.70836e-49	0.147155	1.15853	6.54198e-50	6.94672e-96	24424		6.53462e-48	2.86548e-46	1.44359e-93
ELL2	0.0502481	2.27974e-30	0.175821	1.19223	6.44029e-68	3.28832e-95	21179		1.02247e-65	4.13994e-28	6.77451e-93
DENND4A	0.0348986	2.81276e-19	0.181155	1.1986	6.0461e-79	3.80633e-95	22866		1.20786e-76	1.67118e-17	7.77467e-93
FAM160A1	0.0488792	7.31408e-33	0.163394	1.1775	8.19468e-65	1.33395e-94	22307		1.22782e-62	1.55376e-30	2.70158e-92
C10orf11	0.026177	3.29105e-11	0.184237	1.2023	4.25437e-86	3.10426e-94	25181		9.44352e-84	5.73591e-10	6.23409e-92
CATSPERB	0.0505764	6.84683e-26	0.183122	1.20096	7.70539e-71	1.1627e-93	19836		1.29176e-68	8.42497e-24	2.31551e-91
NTN4	0.0453333	2.92141e-19	0.187695	1.20647	2.51278e-77	1.61539e-93	20632		4.93761e-75	1.7221e-17	3.19046e-91
PTPRK	0.0286251	7.35435e-14	0.179415	1.19652	2.03322e-82	3.27984e-93	29652		4.3912e-80	1.9552e-12	6.42472e-91
KIAA0922	0.0420751	2.80345e-22	0.184921	1.20312	9.96761e-74	6.11178e-93	21027		1.85235e-71	2.40947e-20	1.18747e-90
LAPTM4A	0.00822965	0.178818	-0.302794	0.738751	2.42924e-94	9.48178e-93	8689		5.76596e-92	0.297783	1.82738e-90
PDIA6	0.0275445	1.95783e-06	-0.28138	0.754741	6.05275e-88	2.54745e-91	9464		1.3561e-85	1.42767e-05	4.87032e-89
FAM13A	0.039796	8.15931e-22	0.176895	1.19351	1.50134e-71	2.60476e-90	22126		2.62713e-69	6.68114e-20	4.94037e-88
ANKRD62	0.0681984	1.50669e-47	0.157072	1.17008	3.59003e-45	1.14212e-89	16225		2.95752e-43	8.48193e-45	2.14917e-87
CST3	0.00205308	0.738643	-0.273381	0.760803	8.38028e-92	1.30619e-89	11593		1.95049e-89	0.826226	2.4387e-87
PELI2	0.0465546	7.11972e-29	0.165339	1.17979	1.09095e-63	1.63724e-89	21892		1.58505e-61	1.17884e-26	3.03308e-87
ERP27	0.0617333	2.15933e-30	-0.215138	0.80643	6.1602e-61	2.7661e-88	11296		8.39083e-59	3.95316e-28	5.08495e-86
MTUS2	0.0211178	0.0190441	0.448777	1.56639	7.23229e-89	2.86363e-88	2624		1.63566e-86	0.048445	5.22404e-86
SIK2	0.0375507	1.96411e-17	0.181321	1.1988	7.85607e-74	3.20638e-88	20361		1.47136e-71	9.21414e-16	5.80501e-86
ROR1	0.0513916	1.98443e-35	0.149819	1.16162	1.16791e-52	4.64651e-85	22216		1.29622e-50	5.13625e-33	8.34904e-83
RORA	0.0286763	6.3783e-13	0.16704	1.1818	5.44521e-75	6.94901e-85	29370		1.03602e-72	1.44059e-11	1.23931e-82
CNKSR3	0.0210528	7.12415e-07	0.190847	1.21027	6.66421e-81	9.48432e-85	19027		1.37725e-78	5.65662e-06	1.67894e-82
PPIB	0.0228461	7.04274e-06	-0.239698	0.786865	9.05625e-82	1.27225e-84	13277		1.92129e-79	4.56238e-05	2.2356e-82
PLXNA2	0.0521455	7.37973e-28	0.16497	1.17936	4.21735e-59	6.15882e-84	21156		5.52473e-57	1.07907e-25	1.07433e-81
SNTB1	0.0611095	1.11798e-46	0.134977	1.14451	3.03796e-40	6.71803e-84	20332		2.04003e-38	5.85459e-44	1.16339e-81
NRG4	0.06932	6.6748e-47	0.139567	1.14978	7.46954e-40	9.84269e-84	19115		4.90595e-38	3.57865e-44	1.69224e-81
PRDX4	0.0440427	8.1817e-16	-0.23128	0.793517	6.34729e-71	1.025e-83	11281		1.07157e-68	2.97154e-14	1.74967e-81
UST	0.061525	4.83029e-41	0.145858	1.15703	1.9729e-45	1.87514e-83	20764		1.64224e-43	1.78309e-38	3.17816e-81
FAF1	0.0274765	8.92127e-13	0.172217	1.18794	2.77318e-73	4.84449e-83	25265		5.07492e-71	1.95798e-11	8.15308e-81
PDK4	0.0974128	2.66018e-42	0.148225	1.15977	1.23298e-43	6.41334e-83	18919		9.75516e-42	1.01529e-39	1.07179e-80
FBXO2	0.0972323	2.3732e-42	-0.245871	0.782023	1.86116e-43	8.62331e-83	5345		1.46046e-41	9.21373e-40	1.43111e-80
FKBP5	0.0486783	1.54465e-22	0.173146	1.18904	4.61307e-63	1.38775e-82	23209		6.6221e-61	1.36939e-20	2.2872e-80
AKAP9	0.026907	2.91259e-12	0.170729	1.18617	6.09833e-73	3.44302e-82	27193		1.09101e-70	5.89799e-11	5.6357e-80
GRB10	0.0484167	1.89197e-27	0.16237	1.17629	1.22996e-57	4.50452e-82	20971		1.54376e-55	2.66271e-25	7.32306e-80
UBE2H	0.0350334	3.42132e-18	0.165416	1.17988	3.74515e-66	2.45846e-81	24010		5.83004e-64	1.71967e-16	3.96975e-79
CLPS	-0.0708453	4.94262e-10	-0.236967	0.789017	2.83727e-74	2.68938e-81	12310		5.35573e-72	6.97356e-09	4.31348e-79
PHACTR1	0.0573786	1.16923e-36	0.155712	1.16849	1.40473e-47	3.14723e-81	16902		1.29521e-45	3.25045e-34	5.01416e-79
PITPNC1	0.0101642	0.0215776	0.188162	1.20703	3.50057e-81	1.43585e-80	21205		7.29732e-79	0.0537781	2.27244e-78
RBFOX3	0.00270907	0.743611	0.507681	1.66143	2.63649e-82	3.70811e-80	1826		5.64326e-80	0.830176	5.83003e-78
C4orf19	0.0282623	3.89347e-12	0.170176	1.18551	6.32878e-71	4.65492e-80	23632		1.07157e-68	7.75183e-11	7.2708e-78
AZGP1	0.0113782	0.0342294	-0.23384	0.791488	1.76306e-80	1.13464e-79	13843		3.61247e-78	0.0790866	1.76076e-77
CAMKMT	0.0239003	1.46621e-09	0.172214	1.18793	9.84082e-73	2.70022e-79	23767		1.74751e-70	1.88555e-08	4.16322e-77
TENM4	-0.00330342	0.729979	0.541778	1.71906	2.41804e-81	3.29973e-79	1562		5.08488e-79	0.819998	5.05494e-77
UTRN	0.0254196	1.30364e-10	0.172142	1.18785	1.82264e-71	4.43478e-79	23025		3.16624e-69	2.0557e-09	6.75047e-77
TMEM97	0.047101	2.28894e-15	-0.254823	0.775054	1.38386e-66	5.90298e-79	8394		2.18258e-64	7.71593e-14	8.92844e-77
PRKG1	0.034818	1.48388e-16	0.159689	1.17315	3.52418e-65	9.71923e-79	26068		5.34716e-63	6.08635e-15	1.46082e-76
WWOX	0.0286211	5.8761e-11	0.163588	1.17773	1.82343e-70	1.98369e-78	27993		3.03563e-68	9.87787e-10	2.96288e-76
SLC8A1	-0.0109127	0.279876	0.535085	1.70759	4.02006e-80	2.08247e-78	1587		8.1672e-78	0.416265	3.09111e-76
LRBA	0.0259521	3.914e-12	0.166827	1.18155	5.23232e-69	3.77822e-78	25072		8.41842e-67	7.78582e-11	5.57358e-76
TMED2	0.0411712	6.28696e-11	-0.271493	0.762241	6.00229e-70	6.93889e-78	7664		9.7225e-68	1.051e-09	1.01733e-75
MED13L	0.0317512	7.05938e-16	0.161885	1.17573	5.02184e-64	6.43929e-77	24302		7.38581e-62	2.61453e-14	9.3833e-75
EGF	0.0620145	1.06042e-38	0.143763	1.15461	3.64825e-41	7.02363e-77	18464		2.59524e-39	3.61796e-36	1.01728e-74
FOXN3	0.0326749	1.18198e-15	0.164803	1.17916	8.26219e-64	1.76393e-76	23782		1.20774e-61	4.17175e-14	2.53943e-74
ACTG1	-0.0635988	1.29604e-18	-0.227255	0.796717	7.70412e-61	1.80329e-76	10302		1.04345e-58	6.9321e-17	2.58054e-74
FGFR1	0.0646989	5.14276e-44	0.129665	1.13845	2.81914e-35	2.613e-76	19461		1.50185e-33	2.31609e-41	3.71699e-74
TMED9	0.0316397	6.50774e-09	-0.242027	0.785035	3.99244e-70	4.66754e-76	10081		6.55553e-68	7.55368e-08	6.60029e-74
REG1B	-0.191927	4.99362e-56	-0.12918	0.878816	6.26121e-23	5.61107e-76	13920		1.62095e-21	3.74821e-53	7.88784e-74
PTPRD	0.0505102	8.95357e-21	0.173683	1.18968	2.02004e-57	3.21409e-75	15743		2.50914e-55	6.44142e-19	4.49184e-73
N4BP2L2	0.0200733	5.51098e-07	0.175979	1.19241	3.56795e-71	3.49258e-75	22620		6.1096e-69	4.46872e-06	4.85266e-73
IMPDH2	0.0699497	1.9215e-28	-0.235618	0.790082	1.16634e-49	3.9778e-75	6822		1.1554e-47	3.00474e-26	5.49488e-73
PSD3	0.0444905	8.30795e-25	0.158635	1.17191	4.55929e-53	6.70323e-75	18495		5.18008e-51	9.54482e-23	9.20653e-73
EPHX1	0.0489506	6.62172e-20	-0.220497	0.80212	6.16461e-58	7.22081e-75	9692		7.81926e-56	4.26023e-18	9.86073e-73
MAGI3	0.0288603	1.28965e-12	0.164487	1.17879	1.40594e-64	3.18033e-74	21933		2.08054e-62	2.75003e-11	4.31838e-72
GPHA2	0.094701	4.7503e-37	-0.237398	0.788678	7.7309e-40	6.41553e-74	5306		5.06374e-38	1.40746e-34	8.66206e-72
RERE	0.014737	0.000193811	0.174974	1.19121	3.29057e-72	1.1106e-73	22656		5.80035e-70	0.000889027	1.49107e-71
P4HB	-0.00568885	0.318483	-0.221418	0.801382	3.86409e-75	2.13501e-73	15044		7.41071e-73	0.457986	2.85041e-71
HLA-C	-0.0267016	4.22767e-05	-0.255139	0.774808	3.12924e-71	2.29417e-73	9471		5.39693e-69	0.000228635	3.04589e-71
SDF2L1	0.0586927	2.46214e-18	-0.262205	0.769354	7.44569e-58	3.17311e-73	6520		9.3945e-56	1.26871e-16	4.18955e-71
GSTA2	0.0663151	1.02423e-23	-0.23754	0.788566	3.16781e-52	5.59742e-73	7383		3.4519e-50	1.07774e-21	7.34985e-71
PNLIPRP1	0.10915	1.64247e-46	0.121238	1.12889	2.03655e-29	5.76962e-73	25957		7.86188e-28	8.4057e-44	7.53456e-71
LMAN2	0.0584379	2.30083e-25	-0.211343	0.809497	4.01437e-50	1.58377e-72	8984		4.04355e-48	2.74128e-23	2.05701e-70
CTRL	0.10489	7.36643e-50	-0.179435	0.835742	3.03013e-25	3.80774e-72	5761		9.01257e-24	4.73935e-47	4.91878e-70
CCDC91	0.0346415	4.77281e-17	0.15608	1.16892	1.73039e-56	1.37904e-70	21882		2.09508e-54	2.10734e-15	1.77184e-68
SCAPER	0.0200099	1.82193e-07	0.168315	1.18331	1.11342e-65	3.36904e-70	20549		1.71103e-63	1.62416e-06	4.30553e-68
MTUS1	0.0340082	6.34613e-15	0.161744	1.17556	3.87106e-58	4.07523e-70	20554		4.93622e-56	2.00228e-13	5.18031e-68
FCGRT	0.046905	6.21685e-12	-0.287545	0.750103	4.6949e-61	4.83681e-70	5609		6.46845e-59	1.19446e-10	6.11588e-68
KDM4C	0.0343098	6.84308e-18	0.155373	1.16809	5.25842e-55	5.95551e-70	21030		6.24059e-53	3.37922e-16	7.49078e-68
SCMH1	0.0133975	0.000550981	0.171653	1.18727	9.49254e-69	8.63674e-70	21162		1.5171e-66	0.00228028	1.08063e-67
GP2	-0.0275656	2.02452e-07	-0.199347	0.819265	9.9589e-65	3.30218e-69	31282		1.48289e-62	1.78288e-06	4.11018e-67
MEIS1	0.0325027	8.40958e-14	0.156871	1.16985	2.5711e-58	3.53977e-69	22888		3.2961e-56	2.21741e-12	4.38308e-67
NRCAM	0.0548183	1.54108e-36	0.128658	1.1373	1.58657e-35	3.99981e-69	19956		8.60515e-34	4.18097e-34	4.92719e-67
HSPA5	0.0271075	3.41444e-06	-0.236197	0.789625	1.22555e-65	6.82305e-69	9864		1.87135e-63	2.36865e-05	8.36191e-67
NUCB2	0.0421758	8.43808e-18	-0.184601	0.831436	5.72604e-54	7.87121e-69	13783		6.66361e-52	4.13062e-16	9.59726e-67
PARD3B	0.0218251	7.11281e-09	0.155839	1.16864	1.03583e-62	1.19714e-68	26225		1.47809e-60	8.16342e-08	1.45225e-66
GOLGA4	0.0352592	1.63173e-20	0.144128	1.15503	5.46689e-51	1.44776e-68	24375		5.64904e-49	1.1411e-18	1.7474e-66
MARK3	0.0170424	4.20914e-05	0.177646	1.1944	2.34024e-66	1.59769e-68	18400		3.66683e-64	0.000227785	1.91868e-66
TMEM59	-0.00480831	0.420643	-0.246186	0.781777	4.17237e-70	2.83653e-68	9732		6.80436e-68	0.559978	3.38936e-66
SSR2	0.0368705	1.32781e-10	-0.226298	0.797481	2.00723e-60	4.29637e-68	9652		2.6733e-58	2.08821e-09	5.10819e-66
KCTD16	0.0427605	3.329e-18	0.151739	1.16386	1.00003e-52	5.35912e-68	21149		1.11505e-50	1.67701e-16	6.34021e-66
DYNC1I1	-0.000273626	0.979296	0.523917	1.68863	3.8624e-70	6.08407e-68	1501		6.38575e-68	0.987762	7.16242e-66
AC011306.2	0.0836032	7.24003e-30	0.168346	1.18335	2.18043e-40	2.51669e-67	11565		1.47247e-38	1.26381e-27	2.94823e-65
SLC16A12	0.0676171	1.76871e-37	0.139277	1.14944	1.34192e-32	3.77414e-67	13199		6.21038e-31	5.53165e-35	4.39973e-65
PTMA	-0.0295061	3.75994e-07	-0.200151	0.818607	1.08863e-62	6.48645e-67	14255		1.54425e-60	3.14745e-06	7.52492e-65
RP11-475O6.1	0.0358352	1.2673e-16	0.156149	1.169	6.07658e-53	1.21548e-66	18012		6.8714e-51	5.26513e-15	1.40326e-64
C9orf3	0.0277889	1.43923e-10	0.164014	1.17823	9.86328e-59	2.2319e-66	19583		1.27812e-56	2.25216e-09	2.56432e-64
RNF144A	0.0481705	4.72451e-28	0.140156	1.15045	9.80757e-41	7.23037e-66	18143		6.73688e-39	7.12298e-26	8.26754e-64
NPHS1	0.0671544	1.74012e-43	0.11554	1.12248	5.1741e-25	1.39896e-65	15657		1.52382e-23	7.39323e-41	1.59201e-63
THRB	0.0465363	3.19365e-25	0.148056	1.15958	4.64731e-43	2.29869e-65	16455		3.54809e-41	3.74556e-23	2.59689e-63
BAZ2B	0.0111452	0.00370136	0.167778	1.18267	4.01866e-65	2.30371e-65	21160		6.05908e-63	0.0120496	2.59689e-63
HSPA8	0.0123825	0.0508146	-0.248225	0.780185	6.44422e-66	5.04574e-65	8762		9.96693e-64	0.108882	5.66118e-63
COG5	0.0262303	1.80939e-11	0.158305	1.17152	2.10484e-56	5.8626e-65	20360		2.53564e-54	3.26473e-10	6.54694e-63
BSG	0.0313958	2.15265e-08	-0.237724	0.78842	2.12632e-59	7.03757e-65	8490		2.80078e-57	2.24726e-07	7.8225e-63
PLTP	0.0835751	3.67092e-38	-0.18236	0.833301	1.41729e-29	7.99271e-65	6422		5.51572e-28	1.198e-35	8.84304e-63
MAN1A2	0.0448806	1.07996e-26	0.137151	1.147	9.46963e-41	1.56417e-64	19044		6.54223e-39	1.45619e-24	1.7226e-62
GATA4	0.0721569	4.32452e-46	0.108942	1.1151	2.44075e-21	1.61405e-64	14308		5.5939e-20	2.11695e-43	1.76938e-62
NEBL	0.0339174	1.98247e-14	0.161502	1.17527	1.59231e-52	4.79255e-64	16577		1.7591e-50	5.74534e-13	5.22979e-62
C19orf10	0.0414792	3.27911e-13	-0.217532	0.804502	1.33008e-53	6.60753e-64	9256		1.54038e-51	7.82193e-12	7.17758e-62
MYRIP	0.0422142	6.1777e-23	0.143216	1.15398	7.99095e-44	7.47268e-64	19200		6.36435e-42	5.91955e-21	8.08064e-62
LRRC59	0.0702037	5.93691e-26	-0.230824	0.793879	8.81132e-41	7.91565e-64	5627		6.12272e-39	7.42708e-24	8.52109e-62
LUC7L3	0.0146582	0.000340317	0.165622	1.18013	2.14764e-62	1.10349e-63	20970		2.99334e-60	0.00147201	1.18257e-61
CTA-445C9.15	0.0948425	5.00785e-49	-0.13515	0.873585	1.4752e-17	1.11531e-63	6756		2.47827e-16	2.96755e-46	1.18989e-61
EIF2AK3	0.0415757	1.27603e-19	0.157277	1.17032	5.93625e-47	1.14339e-63	15645		5.29033e-45	7.98156e-18	1.21443e-61
IGFBP2	0.0447224	6.35834e-15	-0.19925	0.819345	1.38718e-51	1.33002e-63	11301		1.45855e-49	2.00248e-13	1.40641e-61
PAN3	0.0154483	8.45825e-05	0.165184	1.17961	2.28309e-61	2.89683e-63	19768		3.16373e-59	0.000423628	3.04971e-61
SETBP1	0.0164863	1.61585e-05	0.160001	1.17351	1.48611e-60	3.59699e-63	21912		1.9903e-58	9.63604e-05	3.77021e-61
EXT1	0.0129876	0.00156964	0.160088	1.17361	1.60585e-62	3.77445e-63	25096		2.25129e-60	0.00571559	3.93894e-61
TBC1D5	0.0170876	9.07694e-06	0.15662	1.16955	6.55349e-60	8.85651e-63	23575		8.67993e-58	5.7382e-05	9.2023e-61
PDE4D	0.0204816	0.000153574	0.192853	1.2127	5.01722e-61	1.14519e-62	12875		6.87302e-59	0.000723469	1.18475e-60
RPA3-AS1	0.0362977	7.59266e-19	0.144989	1.15603	1.18777e-46	1.33895e-62	20178		1.03922e-44	4.23558e-17	1.37923e-60
RBM6	0.00631691	0.141892	0.179718	1.19688	1.13099e-63	2.37336e-62	16606		1.63333e-61	0.248609	2.43427e-60
SPCS1	0.0308032	3.33153e-06	-0.257843	0.772717	6.19666e-59	3.04795e-62	7091		8.0735e-57	2.31685e-05	3.11281e-60
EEF2	0.0132255	0.0225474	-0.20519	0.814493	1.12439e-62	3.73779e-62	14030		1.58559e-60	0.0558181	3.80109e-60
KSR1	0.0480813	2.10556e-22	0.154	1.16649	1.96481e-42	6.07917e-62	14377		1.47195e-40	1.83771e-20	6.15593e-60
CLU	-0.0935343	2.20008e-37	-0.140404	0.869007	1.97387e-27	6.37925e-62	11246		6.7025e-26	6.69478e-35	6.43254e-60
FOXO3	0.0466176	5.41337e-24	0.129376	1.13812	8.38488e-41	6.66571e-62	23145		5.84334e-39	5.77717e-22	6.69316e-60
ADK	0.019646	2.44436e-07	0.154294	1.16683	2.2102e-57	7.92432e-62	22292		2.73119e-55	2.12063e-06	7.92366e-60
INADL	0.0170193	3.84048e-06	0.152	1.16416	1.79827e-58	1.0113e-61	25146		2.31774e-56	2.62752e-05	1.007e-59
POMC	0.0782658	4.39443e-20	-0.285915	0.751327	2.21739e-44	1.42351e-61	4040		1.78381e-42	2.90187e-18	1.41158e-59
CDKAL1	0.0260064	1.77056e-11	0.149351	1.16108	9.6385e-53	2.48352e-61	21922		1.08481e-50	3.20236e-10	2.45252e-59
ZNF98	0.0370766	8.36223e-16	0.157972	1.17113	2.12879e-48	2.58986e-61	16063		2.02513e-46	3.02734e-14	2.54701e-59
COBLL1	0.0329186	4.93764e-16	0.146638	1.15793	3.93534e-48	2.82529e-61	20297		3.69969e-46	1.87814e-14	2.76716e-59
WDFY2	0.0355469	1.50899e-17	0.144715	1.15571	5.01546e-46	1.09012e-60	18157		4.29413e-44	7.15355e-16	1.06334e-58
ABCA5	0.0425475	4.6422e-22	0.147695	1.15916	3.39906e-41	2.26121e-60	15250		2.42517e-39	3.92982e-20	2.19668e-58
CEL	0.0794507	1.28992e-37	-0.118666	0.888104	1.29579e-25	2.39431e-60	28819		3.93214e-24	4.09104e-35	2.31657e-58
AKR7A3	0.0469516	5.76709e-12	-0.236314	0.789533	2.94143e-51	2.42971e-60	7351		3.06587e-49	1.11662e-10	2.34134e-58
STAG1	0.0207895	5.41843e-08	0.151069	1.16308	4.1312e-55	3.19998e-60	22824		4.92723e-53	5.29107e-07	3.07121e-58
TC2N	0.0458042	1.20966e-21	0.141712	1.15224	1.97492e-41	3.41359e-60	18666		1.41327e-39	9.69363e-20	3.26312e-58
MAML3	0.0172617	1.48224e-05	0.149223	1.16093	1.65999e-57	3.51507e-60	26676		2.07265e-55	8.91607e-05	3.34674e-58
RP4-765H13.1	0.0315927	8.25845e-13	0.162068	1.17594	4.45113e-50	5.2367e-60	16896		4.46473e-48	1.82139e-11	4.96614e-58
SPAG4	0.114521	6.92573e-38	-0.223574	0.799656	5.36059e-25	5.28854e-60	3386		1.5768e-23	2.22791e-35	4.99548e-58
GJB1	0.0395727	5.11804e-10	-0.252207	0.777084	9.89914e-53	7.20129e-60	6377		1.10894e-50	7.18056e-09	6.77545e-58
KRT8	-0.0237644	3.6354e-05	-0.202139	0.816981	2.25944e-57	1.16354e-59	12519		2.77772e-55	0.000199226	1.09045e-57
PPIC	0.0453046	4.93796e-10	-0.29439	0.744986	1.68372e-52	1.17763e-59	4517		1.85155e-50	6.97134e-09	1.09934e-57
PYCR1	0.101868	6.18661e-46	-0.14947	0.861165	1.43353e-16	1.25561e-59	4927		2.20436e-15	2.96404e-43	1.16757e-57
LRPAP1	0.0370899	3.56863e-10	-0.227444	0.796567	2.84707e-52	1.43707e-59	7944		3.11657e-50	5.18776e-09	1.33113e-57
AGPAT2	0.0371302	2.52641e-10	-0.227269	0.796706	8.36177e-52	2.97253e-59	7852		8.86977e-50	3.78005e-09	2.74276e-57
ALCAM	0.0296523	1.20501e-11	0.150242	1.16212	2.24644e-50	3.80226e-59	20813		2.28194e-48	2.23512e-10	3.49487e-57
C12orf39	0.101682	3.50417e-37	-0.209435	0.811043	9.46139e-25	4.65019e-59	3911		2.72618e-23	1.05209e-34	4.25787e-57
SLC7A2	0.0482544	2.90686e-19	0.157457	1.17053	1.14789e-42	4.67988e-59	13603		8.65357e-41	1.71802e-17	4.2687e-57
HSD17B10	0.0766554	1.45302e-22	-0.271411	0.762303	2.52524e-39	5.14271e-59	3792		1.61865e-37	1.29838e-20	4.67302e-57
BCAP31	0.044892	1.84963e-15	-0.211568	0.809314	2.42476e-46	6.27694e-59	8078		2.09851e-44	6.37825e-14	5.68206e-57
STXBP5	0.0390949	7.51992e-21	0.136912	1.14673	8.97347e-41	9.4167e-59	18686		6.21737e-39	5.58857e-19	8.49209e-57
TIMM13	0.0631021	1.75264e-21	-0.215032	0.806516	4.281e-40	1.04624e-58	6435		2.82723e-38	1.37993e-19	9.39964e-57
MKNK1	0.0421268	2.13659e-19	0.152213	1.16441	6.01902e-42	1.78632e-58	15315		4.43982e-40	1.29332e-17	1.59886e-56
ZDHHC12	0.0683686	5.93768e-21	-0.245769	0.782103	3.95307e-40	3.24623e-58	4862		2.61787e-38	4.44202e-19	2.88701e-56
MBNL1	0.0203641	7.24573e-07	0.152351	1.16457	3.24289e-54	3.24967e-58	21901		3.79229e-52	5.74505e-06	2.88701e-56
NCOA1	0.0134387	0.000512312	0.156784	1.16974	5.80665e-57	4.10718e-58	20832		7.06614e-55	0.00213042	3.63531e-56
PPP1R9A	0.0170507	1.35396e-05	0.156785	1.16974	2.87342e-55	5.36097e-58	20110		3.44422e-53	8.21349e-05	4.72754e-56
SLC43A1	0.0651711	5.71165e-31	-0.157165	0.854563	8.46446e-30	6.65142e-58	9444		3.34297e-28	1.08996e-28	5.84395e-56
CMTM8	0.0473354	9.87085e-27	0.125146	1.13331	5.38871e-34	7.31292e-58	19063		2.68016e-32	1.33899e-24	6.40162e-56
UBE2E2	0.0494867	1.24925e-24	0.142166	1.15277	5.92104e-36	1.01451e-57	14193		3.27062e-34	1.40653e-22	8.84842e-56
BRAF	0.0115562	0.0024206	0.158341	1.17157	3.45142e-57	1.14484e-57	20004		4.22148e-55	0.00831535	9.94886e-56
DNAJB9	0.0674561	3.98719e-17	-0.274601	0.759875	2.28604e-43	1.24824e-57	4141		1.78512e-41	1.77789e-15	1.08081e-55
ATF6	0.0397884	9.96767e-19	0.142756	1.15345	1.03274e-41	1.40847e-57	16830		7.43482e-40	5.47444e-17	1.21515e-55
ATP8A1	0.045463	2.47851e-17	0.171554	1.18715	4.23401e-43	1.43563e-57	11210		3.24288e-41	1.14133e-15	1.23413e-55
NFIB	0.0277784	8.10925e-12	0.142448	1.15309	2.86684e-48	3.16192e-57	22047		2.70577e-46	1.53578e-10	2.70802e-55
ANKRD17	0.02709	2.35052e-12	0.14314	1.15389	9.92495e-48	3.17284e-57	21139		9.25801e-46	4.82489e-11	2.70802e-55
SDCCAG8	0.0221929	5.05362e-08	0.158334	1.17156	4.7897e-52	3.29116e-57	17521		5.19563e-50	4.96066e-07	2.79901e-55
GPT2	0.0628172	2.65055e-32	0.128932	1.13761	1.09678e-27	3.94739e-57	13249		3.79411e-26	5.52641e-30	3.3452e-55
LAMP1	0.035593	7.83247e-11	-0.204337	0.815188	4.71129e-49	5.00182e-57	9367		4.60995e-47	1.2844e-09	4.22011e-55
RNF186	0.104909	1.39327e-33	-0.232368	0.792654	2.65561e-26	5.01511e-57	3379		8.4099e-25	3.16905e-31	4.22011e-55
RP11-624L4.1	0.055477	1.0645e-20	0.154957	1.16761	6.34113e-39	9.10879e-57	14327		4.02159e-37	7.63385e-19	7.63796e-55
JMJD1C	0.0218202	5.3824e-08	0.149755	1.16155	1.52686e-51	1.10736e-56	20778		1.5984e-49	5.26045e-07	9.25307e-55
STARD13	0.0204476	1.50446e-07	0.147838	1.15932	5.70779e-52	1.1567e-56	20728		6.16364e-50	1.35781e-06	9.63167e-55
CUTA	0.0355715	1.9439e-08	-0.237871	0.788305	5.31354e-51	1.38943e-56	7076		5.51435e-49	2.04833e-07	1.15294e-54
FOXO1	0.0393421	7.59914e-19	0.137894	1.14785	2.09168e-40	2.1313e-56	18146		1.4205e-38	4.23558e-17	1.76241e-54
SLC1A2	0.0683802	3.23855e-43	0.0997251	1.10487	5.65722e-16	2.45402e-56	11871		8.28976e-15	1.35047e-40	2.02228e-54
NOB1	0.0816661	1.30216e-26	-0.232696	0.792394	1.71972e-32	2.99499e-56	4203		7.92823e-31	1.72483e-24	2.4596e-54
HS6ST3	0.0434901	1.72236e-18	0.144053	1.15495	1.31946e-40	3.03911e-56	16105		9.03755e-39	9.01958e-17	2.48728e-54
MSRB1	0.0651048	1.21739e-21	-0.218503	0.803721	2.1841e-37	3.55154e-56	5790		1.28208e-35	9.72097e-20	2.89674e-54
SHMT2	0.0910588	1.11563e-24	-0.27625	0.758624	3.00232e-34	4.46624e-56	3107		1.5089e-32	1.2624e-22	3.63042e-54
ARHGAP18	0.0339557	3.88109e-14	0.151441	1.16351	9.84426e-45	5.08947e-56	15921		8.02709e-43	1.0843e-12	4.12299e-54
SYBU	0.0359951	1.23042e-13	0.160104	1.17363	4.1737e-45	6.82564e-56	14294		3.42658e-43	3.1449e-12	5.51078e-54
ZCCHC7	0.0333719	6.72167e-17	0.132197	1.14133	9.16722e-42	8.17879e-56	21959		6.67981e-40	2.89959e-15	6.58103e-54
FKBP2	0.0296378	5.70255e-08	-0.191986	0.825319	1.52919e-50	1.15443e-55	11553		1.57336e-48	5.54687e-07	9.2579e-54
MON2	0.0197498	1.48194e-06	0.160338	1.17391	6.23319e-52	1.22233e-55	16948		6.70082e-50	1.10388e-05	9.76964e-54
ALDOA	0.0330406	6.89438e-08	-0.226586	0.797251	1.90318e-50	1.73169e-55	7696		1.94149e-48	6.58667e-07	1.37946e-53
FAAH2	0.0286658	2.56604e-08	0.160112	1.17364	6.98986e-50	2.36154e-55	15611		6.95303e-48	2.64448e-07	1.87495e-53
BCAT1	0.071624	9.55675e-54	0.0405586	1.04139	0.000213828	2.68786e-55	17536		0.000784766	6.9419e-51	2.12697e-53
AC010967.2	0.0453746	7.28044e-16	0.154357	1.16691	3.56026e-42	3.4032e-55	15918		2.65062e-40	2.68756e-14	2.68414e-53
CHPF	0.077609	9.01041e-29	-0.197815	0.820522	3.32303e-29	3.9269e-55	5252		1.2585e-27	1.45969e-26	3.08701e-53
STXBP6	0.0384699	5.55053e-20	0.131695	1.14076	5.78774e-38	4.21096e-55	20113		3.48617e-36	3.60193e-18	3.29946e-53
RAP1GAP2	0.0266288	1.76237e-09	0.147958	1.15946	2.32206e-48	5.35435e-55	19978		2.20027e-46	2.23578e-08	4.18164e-53
RP11-133O22.6	0.0688823	1.5753e-26	-0.183491	0.832359	4.08747e-31	8.39548e-55	6847		1.72516e-29	2.06236e-24	6.53535e-53
PSAT1	0.0973622	4.22633e-48	-0.100597	0.904297	1.70463e-09	9.38525e-55	5938		1.3469e-08	2.44022e-45	7.2821e-53
LSR	0.0353722	1.60192e-10	-0.208948	0.811438	4.77922e-47	9.96893e-55	8204		4.29109e-45	2.47408e-09	7.70995e-53
GADD45GIP1	0.0648412	5.38008e-20	-0.224172	0.799178	1.72566e-37	1.20712e-54	5406		1.01895e-35	3.51156e-18	9.30574e-53
RAB3D	0.0738622	1.4224e-31	-0.168408	0.845009	7.07592e-26	1.3078e-54	6509		2.18035e-24	2.78518e-29	1.00495e-52
PEX6	0.0736204	1.80756e-29	0.133457	1.14277	6.5637e-28	1.53967e-54	12929		2.2971e-26	3.10707e-27	1.17933e-52
EMC4	0.0744503	9.25191e-22	-0.244328	0.783231	1.75356e-35	2.10035e-54	4172		9.48942e-34	7.54835e-20	1.60364e-52
ESRRG	0.0165425	0.00122107	0.156973	1.16996	1.43842e-53	2.27247e-54	23726		1.64991e-51	0.00461033	1.72954e-52
PTPRM	0.0165725	3.16971e-05	0.148973	1.16064	6.86567e-52	2.81096e-54	21334		7.3478e-50	0.000176149	2.13258e-52
ASH1L	0.0127062	0.000717819	0.14774	1.15921	3.40749e-53	3.15652e-54	22563		3.88989e-51	0.00289105	2.38717e-52
ATXN1	0.0116283	0.0027364	0.149266	1.16098	1.40858e-53	4.95663e-54	22269		1.62345e-51	0.00926451	3.73671e-52
JAGN1	0.0710206	3.39802e-17	-0.281982	0.754287	1.32974e-39	5.8034e-54	3536		8.59243e-38	1.53648e-15	4.36131e-52
DAD1	0.0373164	1.75052e-10	-0.212632	0.808454	5.43079e-46	1.21394e-53	8034		4.61675e-44	2.67787e-09	9.09425e-52
PRELID1	0.0483097	1.10169e-13	-0.219876	0.802619	1.25477e-42	1.76e-53	6718		9.42965e-41	2.83194e-12	1.31439e-51
EPB41L4B	0.0416028	1.34697e-19	0.139513	1.14971	1.23005e-36	2.10646e-53	15530		7.03768e-35	8.37875e-18	1.56823e-51
LDHB	0.071161	7.00336e-27	-0.176825	0.837927	2.4858e-29	2.21246e-53	6887		9.51233e-28	9.55767e-25	1.64203e-51
GCAT	0.0791917	1.19957e-36	-0.140209	0.869176	2.21532e-19	3.36602e-53	6892		4.3142e-18	3.29414e-34	2.49044e-51
SRSF9	0.0546525	9.74069e-16	-0.229168	0.795195	3.20703e-40	3.95179e-53	5664		2.14755e-38	3.48713e-14	2.91481e-51
ARL1	0.0685655	2.8619e-19	-0.250126	0.778702	1.84808e-36	6.66293e-53	4128		1.04e-34	1.6959e-17	4.8994e-51
CCDC85B	0.0729244	1.35869e-20	-0.251713	0.777468	4.10581e-35	7.02468e-53	3915		2.16327e-33	9.62109e-19	5.14957e-51
SMCHD1	0.0229959	5.95249e-08	0.153966	1.16645	1.00031e-47	7.49401e-53	16520		9.29474e-46	5.76508e-07	5.47681e-51
TPST2	0.0513701	2.41699e-20	-0.16236	0.850135	2.67611e-35	8.13531e-53	11163		1.43202e-33	1.63441e-18	5.92737e-51
UPK3B	0.0013568	0.726401	0.154712	1.16732	1.29263e-54	1.17749e-52	20651		1.52651e-52	0.817763	8.55309e-51
ITM2A	0.0933953	8.09969e-19	-0.351725	0.703474	1.28707e-36	1.30622e-52	2130		7.34642e-35	4.50343e-17	9.45937e-51
UBB	-0.00242162	0.724078	-0.223083	0.800048	2.18371e-54	1.97459e-52	8835		2.56618e-52	0.815955	1.42564e-50
PAM	0.045791	7.21357e-23	0.134922	1.14445	2.83951e-32	2.55264e-52	13879		1.28923e-30	6.79645e-21	1.83744e-50
ELF1	0.0152014	9.95625e-05	0.146432	1.1577	2.61767e-50	3.24166e-52	20949		2.64783e-48	0.000489568	2.32641e-50
CCSER1	0.0246044	1.28179e-08	0.141643	1.15216	2.18602e-46	3.48315e-52	20597		1.90565e-44	1.39977e-07	2.49223e-50
NDUFS6	0.0527788	1.8359e-16	-0.207958	0.812241	1.73414e-38	3.95356e-52	6570		1.06323e-36	7.44878e-15	2.82037e-50
ACTB	-0.0299391	2.63175e-05	-0.218054	0.804082	5.75869e-49	1.85838e-51	8282		5.61191e-47	0.000149161	1.32177e-49
SRPR	0.0662748	1.03529e-25	-0.176023	0.838599	1.8169e-28	2.30248e-51	6596		6.59948e-27	1.25337e-23	1.63278e-49
SNHG7	0.0358237	1.26617e-07	-0.231631	0.793239	2.32151e-46	3.58488e-51	6819		2.01643e-44	1.15739e-06	2.53466e-49
DENND5B	0.0254794	1.14138e-08	0.158083	1.17126	2.68439e-45	3.73545e-51	14056		2.21907e-43	1.2605e-07	2.63333e-49
SPCS2	0.037643	3.45377e-12	-0.179018	0.83609	1.19063e-41	5.00132e-51	10474		8.54577e-40	6.91921e-11	3.51534e-49
DIAPH2	0.0324334	1.16593e-14	0.132985	1.14223	4.99254e-39	7.05942e-51	19334		3.1747e-37	3.50527e-13	4.94739e-49
CDC42BPA	0.0186558	2.91253e-06	0.14481	1.15582	4.02958e-47	1.41509e-50	19690		3.63162e-45	2.054e-05	9.88827e-49
INS	-0.0748423	0.0111301	0.612053	1.84421	1.81164e-50	2.4203e-50	1648		1.856e-48	0.0309198	1.68631e-48
KIRREL2	0.0978022	7.01495e-44	-0.103735	0.901464	3.63608e-09	3.05568e-50	5171		2.7394e-08	3.03774e-41	2.12281e-48
ZSWIM6	0.0170135	1.75416e-05	0.139512	1.14971	1.57158e-47	3.30045e-50	22595		1.4435e-45	0.000103757	2.2862e-48
SLC38A5	0.0756923	6.6428e-36	-0.128034	0.879823	4.16735e-17	3.31409e-50	7352		6.70496e-16	1.75979e-33	2.28902e-48
XXYLT1	-0.0379023	0.000759684	0.428487	1.53493	3.75576e-49	3.41487e-50	1519		3.70522e-47	0.00304117	2.35183e-48
RP11-680B3.2	0.0813466	4.87269e-22	0.151514	1.16359	6.4529e-31	3.76023e-50	10252		2.69035e-29	4.07893e-20	2.58224e-48
FBXL17	0.0171277	1.64294e-05	0.141859	1.15241	2.67273e-47	5.23665e-50	21212		2.42702e-45	9.78208e-05	3.58583e-48
GSTA1	0.0354211	1.06573e-06	-0.242256	0.784856	4.25825e-46	5.41046e-50	6024		3.65889e-44	8.12668e-06	3.69426e-48
RAPGEF5	0.0181766	6.07358e-06	0.145548	1.15667	9.74178e-47	7.03836e-50	18886		8.55456e-45	3.99204e-05	4.7921e-48
CFL1	0.00075911	0.905197	-0.248315	0.780114	7.01008e-52	7.54396e-50	6471		7.46901e-50	0.94188	5.12175e-48
EIF4EBP1	0.050074	9.6082e-16	-0.184883	0.831202	7.7437e-37	8.83368e-50	8248		4.48405e-35	3.44518e-14	5.98037e-48
FRY	0.000869204	0.841177	0.162767	1.17676	1.12095e-51	1.11727e-49	15533		1.18381e-49	0.898696	7.54251e-48
TPI1	0.0202211	0.00134466	-0.23725	0.788794	7.10697e-49	1.13222e-49	6606		6.86997e-47	0.00500895	7.62194e-48
CRELD2	0.0598296	5.82916e-19	-0.201855	0.817213	1.91762e-33	1.3226e-49	5915		9.21265e-32	3.29802e-17	8.87851e-48
NKTR	0.0123952	0.00330104	0.15905	1.1724	4.4457e-49	1.73241e-49	15425		4.3679e-47	0.0108913	1.1597e-47
RAPGEF1	0.0139149	0.00181459	0.166072	1.18066	8.16887e-49	1.74969e-49	13925		7.86475e-47	0.00646839	1.16799e-47
ATP5B	0.0477358	2.70303e-13	-0.214747	0.806745	1.48549e-38	4.69961e-49	6100		9.20198e-37	6.53779e-12	3.12845e-47
ATP5A1	0.0359722	1.29864e-07	-0.231854	0.793062	3.66879e-44	5.56824e-49	6059		2.93173e-42	1.18392e-06	3.69638e-47
PRICKLE2	0.0373562	1.0086e-15	0.140418	1.15075	6.92695e-36	8.13849e-49	14073		3.81747e-34	3.59089e-14	5.38763e-47
B2M	-0.0710717	3.1431e-18	-0.182029	0.833577	3.10304e-33	1.13287e-48	8246		1.48186e-31	1.59048e-16	7.47883e-47
MTHFD2	0.101698	1.07175e-35	-0.170436	0.843297	1.1037e-15	1.3717e-48	3439		1.57964e-14	2.80625e-33	9.03056e-47
RNF38	0.0205871	6.00101e-06	0.14586	1.15703	2.00299e-45	1.39366e-48	18027		1.66151e-43	3.95119e-05	9.14991e-47
P4HA2	0.0636358	3.46493e-21	-0.199738	0.818945	4.43606e-30	1.77837e-48	5390		1.78133e-28	2.66291e-19	1.16437e-46
ITSN2	0.0315029	9.58834e-15	0.125331	1.13352	1.67069e-36	1.85275e-48	21494		9.44612e-35	2.93755e-13	1.20975e-46
ITM2B	-0.0235026	0.000536929	-0.215256	0.806335	3.11252e-47	1.93218e-48	8315		2.81572e-45	0.00222662	1.25818e-46
SSSCA1	0.0821477	4.23966e-21	-0.250245	0.77861	4.49331e-30	2.19999e-48	3286		1.80131e-28	3.21443e-19	1.42868e-46
C4orf29	0.0175825	3.27941e-05	0.152133	1.16432	5.98882e-46	2.2675e-48	15914		5.05528e-44	0.000181573	1.46853e-46
HSP90AB1	0.020447	0.000332776	-0.193861	0.823772	6.95752e-47	2.6693e-48	10284		6.15471e-45	0.00144299	1.72408e-46
ALKBH7	0.0666541	1.84646e-20	-0.202407	0.816763	1.29851e-30	2.76339e-48	5358		5.33946e-29	1.28329e-18	1.78004e-46
ARHGDIG	0.0930237	7.94393e-26	-0.235519	0.790161	3.56571e-25	3.25995e-48	3078		1.05532e-23	9.72182e-24	2.09366e-46
PTPRN2	0.0463948	1.31492e-24	0.115007	1.12188	2.1594e-26	3.26778e-48	16584		6.9023e-25	1.4731e-22	2.09366e-46
ATP5G1	0.0594181	1.29796e-15	-0.231587	0.793274	2.21015e-35	3.30116e-48	4705		1.18798e-33	4.56681e-14	2.10939e-46
SEC31A	0.0273224	1.61834e-11	0.133953	1.14334	2.20506e-39	4.09872e-48	19552		1.41721e-37	2.94123e-10	2.61203e-46
AC018890.6	0.0281217	2.02959e-07	-0.195023	0.822816	1.86418e-43	4.34341e-48	9195		1.46046e-41	1.78664e-06	2.76061e-46
ZNF710	0.0350354	5.00493e-10	0.153279	1.16565	7.94193e-41	4.56115e-48	13404		5.56702e-39	7.03941e-09	2.89131e-46
SLC2A14	0.0352121	9.30739e-12	0.174315	1.19043	4.39649e-39	4.69434e-48	9153		2.81059e-37	1.74945e-10	2.96786e-46
PDCD4	0.0439723	2.37264e-17	0.132376	1.14154	1.98935e-33	5.40806e-48	17807		9.53812e-32	1.09932e-15	3.41007e-46
EMC7	0.0624941	1.96562e-18	-0.221215	0.801544	2.42117e-32	5.45245e-48	4679		1.10347e-30	1.01986e-16	3.42902e-46
FAM172A	0.0264709	4.67915e-10	0.140754	1.15114	1.47273e-40	7.8696e-48	16779		1.00586e-38	6.63926e-09	4.93616e-46
IGF1R	0.0170382	5.17726e-05	0.141768	1.15231	1.67832e-45	9.9027e-48	19842		1.40189e-43	0.000274309	6.19515e-46
PDZRN3	0.0586075	1.09263e-24	0.129863	1.13867	1.03452e-25	1.28524e-47	12000		3.15528e-24	1.24261e-22	8.01952e-46
GLTSCR2	0.0303486	1.94517e-07	-0.191313	0.825874	5.92054e-43	1.30925e-47	9097		4.50581e-41	1.7204e-06	8.14805e-46
PLP2	0.0441886	1.78397e-11	-0.210051	0.810543	7.87896e-39	1.59514e-47	6550		4.96957e-37	3.22206e-10	9.90147e-46
AHI1	0.0106499	0.00816011	0.146409	1.15767	1.79928e-47	1.6656e-47	19306		1.64634e-45	0.0237648	1.0312e-45
EI24	0.0452859	9.19719e-14	-0.195949	0.822054	1.69133e-36	1.76376e-47	7002		9.5403e-35	2.4166e-12	1.08915e-45
DNPH1	0.0585432	4.17251e-19	-0.192525	0.824873	3.81657e-31	1.80524e-47	6081		1.61651e-29	2.42156e-17	1.1119e-45
PARK2	0.00559746	0.185308	0.153795	1.16625	9.00464e-49	1.8908e-47	16947		8.63473e-47	0.306206	1.1616e-45
PLEKHA5	0.0194285	8.10739e-07	0.134937	1.14446	2.436e-43	2.23459e-47	21720		1.89605e-41	6.3522e-06	1.36929e-45
DDRGK1	0.0610606	1.393e-19	-0.198453	0.819998	2.07352e-30	3.25714e-47	5571		8.46822e-29	8.64119e-18	1.98569e-45
SSH2	0.0242816	4.909e-09	0.13823	1.14824	6.53954e-41	3.61668e-47	18073		4.61095e-39	5.82407e-08	2.19928e-45
SSR4	0.0165298	0.00533193	-0.184555	0.831474	6.61702e-47	3.97149e-47	11784		5.87518e-45	0.0165766	2.4089e-45
BIRC6	0.0204361	1.82095e-07	0.131088	1.14007	2.79594e-42	5.71236e-47	24146		2.08807e-40	1.62393e-06	3.45605e-45
SLC39A8	0.0828447	3.51713e-44	-0.0664216	0.935736	1.46722e-05	5.78924e-47	6943		6.65413e-05	1.6163e-41	3.49372e-45
NDUFS7	0.0572613	8.08476e-16	-0.217773	0.804308	7.31038e-34	6.62245e-47	5044		3.606e-32	2.94108e-14	3.98648e-45
PEBP1	0.000199426	0.972429	-0.198473	0.819982	6.65101e-49	7.24115e-47	10136		6.45525e-47	0.983133	4.34797e-45
LINC-PINT	0.00730614	0.102313	0.156456	1.16936	7.00048e-48	8.01169e-47	16165		6.55556e-46	0.192487	4.79858e-45
GAS2	0.0364797	1.56784e-14	0.145244	1.15632	4.81224e-35	8.43555e-47	12277		2.51338e-33	4.61498e-13	5.03982e-45
SERPINI1	0.0859931	2.04073e-34	-0.139174	0.870076	3.98099e-15	9.07722e-47	5100		5.44417e-14	4.88863e-32	5.40966e-45
ERP29	0.0332865	9.14872e-08	-0.205732	0.814051	8.98368e-42	9.18219e-47	7698		6.56603e-40	8.57664e-07	5.45861e-45
MYT1L	-0.00345842	0.755933	0.444114	1.55911	1.18599e-48	1.00082e-46	1389		1.13274e-46	0.839685	5.93491e-45
SBDS	0.067342	4.70521e-18	-0.225189	0.798365	2.35618e-31	1.23525e-46	4338		1.00686e-29	2.32862e-16	7.30692e-45
FTX	0.0115197	0.00299659	0.139763	1.15	5.79541e-46	1.92719e-46	22327		4.9093e-44	0.0100046	1.13719e-44
PSMB6	0.0512808	6.39649e-13	-0.230047	0.794496	2.93241e-36	2.08007e-46	4952		1.63866e-34	1.44325e-11	1.22437e-44
RABGAP1L	0.0285279	1.33618e-12	0.122686	1.13053	1.46098e-36	2.16405e-46	23005		8.29957e-35	2.84119e-11	1.27068e-44
CHMP2A	0.0394061	1.69013e-09	-0.22411	0.799227	1.1619e-39	2.17681e-46	5819		7.54855e-38	2.15506e-08	1.27348e-44
GFER	0.09639	2.21239e-28	-0.209157	0.811268	8.88716e-21	2.17948e-46	3105		1.9546e-19	3.41223e-26	1.27348e-44
SMPDL3A	0.0865872	7.47352e-23	-0.247698	0.780596	3.66356e-26	3.02592e-46	2853		1.14806e-24	7.01203e-21	1.76374e-44
ZNF524	0.0656097	2.53228e-15	-0.254208	0.775531	1.30705e-33	3.65164e-46	3631		6.33011e-32	8.48843e-14	2.12328e-44
STK39	0.0101907	0.0149357	0.152227	1.16442	2.61228e-46	4.29814e-46	16438		2.25267e-44	0.0396093	2.49313e-44
TMEM163	0.0177435	0.000110791	0.150649	1.16259	3.59002e-44	4.38087e-46	15589		2.87838e-42	0.000537904	2.53497e-44
NR3C2	0.00867053	0.0425076	0.147136	1.15851	9.49477e-47	4.4448e-46	18239		8.36831e-45	0.0943227	2.56575e-44
SPIDR	0.0162472	3.67146e-05	0.136078	1.14577	1.15564e-43	4.67054e-46	21228		9.17359e-42	0.000201055	2.68955e-44
LAMP2	0.0448079	3.50051e-12	-0.206394	0.813513	1.22512e-36	4.72031e-46	6366		7.02626e-35	7.00039e-11	2.71168e-44
PRDX1	0.00600143	0.393102	-0.258709	0.772048	1.2497e-47	5.40054e-46	5510		1.15672e-45	0.533717	3.09501e-44
USP53	0.0190716	1.52922e-05	0.153013	1.16534	3.66462e-43	6.15324e-46	14472		2.81576e-41	9.16313e-05	3.51795e-44
ARID1B	0.0192711	1.17855e-06	0.133434	1.14275	1.0015e-41	1.28721e-45	21328		7.25348e-40	8.91458e-06	7.34172e-44
PSMB3	0.0482473	1.04569e-13	-0.206524	0.813407	1.46709e-34	1.66903e-45	5775		7.46719e-33	2.70387e-12	9.49677e-44
NFIA	0.0297173	3.82957e-15	0.113247	1.11991	4.4388e-33	1.8476e-45	25638		2.09884e-31	1.23722e-13	1.04879e-43
ALB	0.0343604	8.83771e-08	-0.180377	0.834955	1.97605e-40	1.89768e-45	10196		1.34579e-38	8.31277e-07	1.07466e-43
DPYD	0.00934365	0.0348425	0.149398	1.16114	6.64493e-46	2.50933e-45	17993		5.58944e-44	0.080289	1.41768e-43
PDIA4	0.0542663	1.55033e-16	-0.193585	0.824	1.50412e-31	2.52718e-45	6024		6.56798e-30	6.34735e-15	1.4244e-43
TMEM52	0.0754313	6.55121e-33	-0.123865	0.883499	3.75716e-15	2.6662e-45	6890		5.14229e-14	1.40495e-30	1.49922e-43
KMT2C	0.0226434	7.53331e-09	0.129784	1.13858	4.54755e-39	3.69953e-45	20857		2.89942e-37	8.60218e-08	2.07539e-43
YIF1A	0.0714864	2.12081e-23	-0.184881	0.831203	2.20588e-24	5.03745e-45	4868		6.19221e-23	2.15183e-21	2.81932e-43
MYO1D	0.000789098	0.854596	0.1461	1.15731	5.71621e-47	5.25804e-45	19296		5.11323e-45	0.907364	2.9359e-43
MDH2	0.0583756	4.27853e-16	-0.213977	0.807367	1.42973e-31	6.57043e-45	4871		6.25453e-30	1.64129e-14	3.66014e-43
PYURF	0.0587312	6.21384e-14	-0.238367	0.787914	1.78165e-33	1.18256e-44	4193		8.58845e-32	1.66973e-12	6.57228e-43
H1F0	0.0585823	7.94955e-16	-0.211169	0.809637	1.4277e-31	1.21205e-44	5011		6.25453e-30	2.90126e-14	6.72053e-43
RAMP1	0.0239679	1.28412e-05	-0.179969	0.835296	1.01858e-41	1.39496e-44	10155		7.35494e-40	7.82141e-05	7.71684e-43
TMEM98	0.0375339	3.46457e-07	-0.255618	0.774437	3.84888e-40	1.4219e-44	4549		2.55594e-38	2.91427e-06	7.84768e-43
ECH1	0.0404491	1.28388e-09	-0.215071	0.806484	1.0623e-37	1.454e-44	5923		6.35077e-36	1.67596e-08	8.00637e-43
FUNDC2	0.0623492	1.44025e-18	-0.197105	0.821104	9.6373e-29	1.47949e-44	5157		3.55986e-27	7.64894e-17	8.12803e-43
C19orf48	0.0672378	2.6179e-22	-0.184102	0.831851	5.73666e-25	1.5996e-44	5060		1.68536e-23	2.25862e-20	8.76774e-43
SPCS3	0.0540911	4.4867e-18	-0.172505	0.841554	4.87019e-29	2.31921e-44	7108		1.82427e-27	2.23027e-16	1.2683e-42
COX6A1P2	0.025069	0.000232648	-0.231857	0.793059	1.09091e-42	2.68996e-44	5915		8.25e-41	0.00104817	1.46769e-42
CYBA	0.00367292	0.553633	-0.214766	0.80673	5.12273e-46	3.00277e-44	8119		4.37036e-44	0.679866	1.63463e-42
ERN1	0.0371798	1.67754e-15	0.129428	1.13818	1.76163e-31	3.12765e-44	15081		7.65065e-30	5.81151e-14	1.69874e-42
REEP6	0.0815212	1.35126e-16	-0.29059	0.747822	2.70685e-30	3.86329e-44	2413		1.09985e-28	5.5933e-15	2.09353e-42
ANGPTL4	0.0757829	8.17461e-35	0.0882637	1.09228	4.54386e-12	3.92269e-44	10869		4.73197e-11	2.04529e-32	2.12091e-42
FGD4	0.00246844	0.547231	0.144893	1.15592	7.85099e-46	4.53093e-44	19150		6.58083e-44	0.673657	2.44425e-42
GJC3	0.0974845	7.11713e-22	-0.250138	0.778693	9.39136e-25	7.01943e-44	2666		2.70925e-23	5.854e-20	3.77816e-42
ARL15	0.0065505	0.134403	0.150866	1.16284	5.52761e-45	7.79433e-44	16143		4.52264e-43	0.238438	4.18582e-42
ATP6V1F	0.0483966	1.86393e-09	-0.259486	0.771448	4.02179e-37	7.86398e-44	3896		2.33449e-35	2.354e-08	4.21375e-42
RPS6KA2	0.0381483	1.60962e-14	0.140333	1.15066	5.06486e-32	8.54548e-44	11876		2.28663e-30	4.73177e-13	4.56868e-42
ORMDL3	0.0744362	4.56379e-18	-0.236632	0.789282	1.94187e-28	9.28208e-44	3450		7.03208e-27	2.2636e-16	4.95141e-42
COMMD10	0.0287816	1.32068e-11	0.128444	1.13706	8.84783e-35	1.22064e-43	17121		4.54195e-33	2.43763e-10	6.49683e-42
FUT8	0.0395262	2.24702e-19	0.115582	1.12253	7.63335e-27	1.78515e-43	16257		2.49311e-25	1.35652e-17	9.48035e-42
CUZD1	0.0885878	2.17206e-42	-0.0366478	0.964016	0.000797406	1.80245e-43	22865		0.00260474	8.58077e-40	9.551e-42
HYOU1	0.077097	4.25592e-27	-0.158122	0.853746	5.90474e-19	2.60587e-43	5056		1.11636e-17	5.87944e-25	1.37777e-41
TMEM45A	0.125463	6.74707e-37	-0.143734	0.866118	5.04272e-09	3.51776e-43	2475		3.74038e-08	1.92317e-34	1.85579e-41
HCN1	0.0822519	1.70207e-31	0.117742	1.12495	2.49872e-14	4.38777e-43	6730		3.17276e-13	3.30408e-29	2.30967e-41
MYL12A	-0.00687087	0.323945	-0.232692	0.792397	1.32567e-44	4.4301e-43	6506		1.07004e-42	0.46365	2.32682e-41
PHB	0.038279	1.31383e-07	-0.243481	0.783895	3.62117e-38	4.90303e-43	4656		2.19773e-36	1.19438e-06	2.56958e-41
TMEM70	0.0650472	6.0169e-12	-0.279303	0.756311	8.53772e-34	5.29014e-43	3029		4.17704e-32	1.15901e-10	2.76638e-41
SMPDL3B	0.0904782	3.09238e-33	-0.135747	0.873063	2.10822e-12	6.69816e-43	4222		2.26638e-11	6.76061e-31	3.49503e-41
PPP3CA	0.0161569	0.000163914	0.144381	1.15532	4.58658e-41	7.71346e-43	15793		3.24349e-39	0.000765931	4.01604e-41
C3orf52	0.0437987	1.00558e-17	0.142196	1.1528	7.88197e-28	8.12773e-43	9753		2.74643e-26	4.86958e-16	4.22253e-41
SERPINI2	0.0542023	2.94582e-33	-0.0738736	0.928789	2.8128e-12	8.4933e-43	27922		2.99561e-11	6.50333e-31	4.40288e-41
PNISR	0.0100616	0.0127655	0.139692	1.14992	6.64985e-43	8.69919e-43	19220		5.04484e-41	0.0346957	4.49985e-41
SEL1L	0.0686098	6.99021e-44	-0.0165403	0.983596	0.126511	9.05885e-43	20129		0.210614	3.03774e-41	4.67577e-41
ARHGEF4	0.0451329	2.81444e-21	0.121566	1.12926	3.20646e-24	9.24246e-43	12254		8.89681e-23	2.19293e-19	4.75499e-41
MEG3	0.038994	3.3238e-08	0.154556	1.16714	2.71967e-37	9.25793e-43	12706		1.58634e-35	3.3775e-07	4.75499e-41
ISOC2	0.0760568	1.753e-18	-0.240435	0.786286	5.1646e-27	9.272e-43	3120		1.70774e-25	9.1375e-17	4.75499e-41
TJP1	-0.000317261	0.937783	0.145103	1.15616	1.18107e-44	1.13208e-42	17704		9.59791e-43	0.96205	5.78844e-41
AAK1	0.000727441	0.866518	0.151375	1.16343	1.27989e-44	1.13356e-42	16019		1.03658e-42	0.915724	5.78844e-41
TALDO1	0.0522841	1.2704e-14	-0.197156	0.821062	9.66596e-31	1.25385e-42	5685		4.00903e-29	3.78899e-13	6.38904e-41
CXCL12	0.0806399	2.26521e-41	-0.0502289	0.951012	0.000554063	1.28126e-42	7902		0.00186957	8.50135e-39	6.51479e-41
CD59	-0.0425976	1.76291e-10	-0.180798	0.834604	8.05666e-35	1.44819e-42	8485		4.14468e-33	2.69499e-09	7.34797e-41
APRT	0.0416202	4.40669e-10	-0.203794	0.81563	3.3056e-35	1.4849e-42	6285		1.74934e-33	6.29631e-09	7.51824e-41
CTNNA2	0.0878979	2.02563e-18	0.177804	1.19459	9.66981e-27	1.99089e-42	6131		3.13686e-25	1.04858e-16	1.00589e-40
RNF181	0.0665934	3.06443e-17	-0.2118	0.809127	6.41868e-28	1.99917e-42	4256		2.24963e-26	1.39404e-15	1.00793e-40
TKT	0.0336424	1.05604e-08	-0.178494	0.836529	2.28211e-36	2.44456e-42	8857		1.27825e-34	1.17316e-07	1.2299e-40
UFC1	0.0473436	4.90417e-13	-0.190654	0.826418	5.61079e-32	2.78744e-42	6364		2.52359e-30	1.13197e-11	1.39946e-40
OS9	0.0373005	1.63405e-12	-0.159648	0.852443	1.9024e-32	3.14527e-42	9871		8.75357e-31	3.42602e-11	1.5758e-40
HEBP1	0.0677938	4.15333e-23	-0.173072	0.841077	7.65019e-22	3.21416e-42	4878		1.82486e-20	4.03795e-21	1.60694e-40
SNX29P2	-0.00486542	0.246434	0.136654	1.14643	1.52651e-43	3.79903e-42	21651		1.20378e-41	0.379509	1.89539e-40
ASNS	0.100036	1.08902e-38	-0.0855237	0.918031	4.15753e-06	4.564e-42	4543		2.06268e-05	3.66007e-36	2.2723e-40
TMEM160	0.044447	1.14313e-08	-0.247824	0.780497	4.08159e-36	4.70187e-42	4124		2.27025e-34	1.26181e-07	2.33608e-40
DCTN3	0.059325	2.30316e-12	-0.248635	0.779864	2.10698e-32	4.88835e-42	3620		9.65787e-31	4.74498e-11	2.42369e-40
ARF5	0.0281313	0.000134989	-0.249218	0.77941	3.68326e-40	5.00728e-42	4695		2.45275e-38	0.00064359	2.47752e-40
GAMT	0.0507172	1.19174e-16	-0.162395	0.850105	4.87926e-28	5.847e-42	7921		1.72778e-26	4.96957e-15	2.88702e-40
NFKBIL1	0.0815011	1.13063e-22	-0.206152	0.813709	5.88278e-22	6.67913e-42	3389		1.41736e-20	1.03917e-20	3.29109e-40
RP11-499P20.2	0.03609	3.9537e-13	0.150066	1.16191	1.89367e-31	7.50951e-42	9729		8.16493e-30	9.25462e-12	3.69264e-40
CPEB3	0.0154513	0.0002885	0.143629	1.15446	2.68704e-40	7.77271e-42	15399		1.80945e-38	0.00126834	3.81421e-40
ANK3	0.0101763	0.0104514	0.134716	1.14421	9.52159e-42	9.95295e-42	21355		6.91701e-40	0.0293117	4.87409e-40
CRAT	0.0817693	8.88396e-28	-0.153658	0.857565	1.22881e-16	1.09084e-41	4546		1.89443e-15	1.28236e-25	5.33104e-40
SHANK2	0.00338896	0.379748	0.137238	1.1471	3.41766e-43	1.29461e-41	20949		2.63446e-41	0.520778	6.314e-40
SRGAP1	0.00316766	0.447572	0.143651	1.15448	3.40038e-43	1.51569e-41	17955		2.62959e-41	0.584765	7.3772e-40
C15orf27	0.0589084	4.74286e-24	0.112687	1.11928	4.60647e-20	2.16795e-41	11735		9.52812e-19	5.11004e-22	1.05304e-39
SRSF11	0.000615921	0.887996	0.147353	1.15876	2.97475e-43	2.6162e-41	16215		2.30789e-41	0.930543	1.26819e-39
LPP	0.0209864	1.81221e-06	0.129084	1.13779	1.55336e-37	2.7862e-41	20784		9.21752e-36	1.32793e-05	1.34787e-39
NF1	0.0163686	1.93196e-05	0.129216	1.13794	1.5129e-38	2.89184e-41	20160		9.34759e-37	0.000113056	1.39614e-39
PPIF	0.0765811	2.74277e-19	-0.218076	0.804064	1.12452e-24	3.04991e-41	3449		3.22853e-23	1.63824e-17	1.46949e-39
RALGAPA1	0.00687061	0.0915123	0.147312	1.15872	4.46988e-42	4.03332e-41	15307		3.3073e-40	0.176021	1.9394e-39
SBF2	-0.0167806	4.87715e-05	0.139987	1.15026	9.65508e-39	4.63649e-41	16614		6.04337e-37	0.000260122	2.22495e-39
TTC17	0.0264654	7.43357e-11	0.119584	1.12703	7.17998e-33	5.2485e-41	20127		3.35528e-31	1.2254e-09	2.5136e-39
CNN2	0.0842725	3.02897e-23	-0.199852	0.818852	1.79851e-20	5.35588e-41	3352		3.83591e-19	3.00958e-21	2.55989e-39
PCCA	0.00581563	0.128547	0.133156	1.14243	4.38342e-42	5.53797e-41	21009		3.25337e-40	0.230648	2.64165e-39
FUOM	0.102667	1.53094e-22	-0.256232	0.773962	3.89768e-21	5.86118e-41	2092		8.79013e-20	1.36259e-20	2.79025e-39
ETV6	0.010659	0.00839962	0.136352	1.14609	7.45568e-41	6.1483e-41	18768		5.2415e-39	0.0243898	2.92111e-39
ETFB	0.0271247	5.50843e-05	-0.21795	0.804165	1.42707e-38	7.69974e-41	6080		8.88604e-37	0.000288933	3.65096e-39
SRPRB	0.0645548	3.67078e-28	-0.116669	0.88988	2.51924e-15	9.04291e-41	7628		3.50109e-14	5.58503e-26	4.27936e-39
ACYP2	0.0191263	4.17451e-06	0.134108	1.14352	2.37303e-37	9.68019e-41	17039		1.38753e-35	2.83993e-05	4.57188e-39
AKR7A2	0.0562699	3.60155e-12	-0.247801	0.780515	3.82334e-31	1.34104e-40	3529		1.61652e-29	7.1897e-11	6.32113e-39
AASS	0.0334839	1.51832e-10	0.147872	1.15936	1.10803e-32	1.63505e-40	11154		5.14784e-31	2.36116e-09	7.69181e-39
NPC2	0.0337206	2.75583e-07	-0.200261	0.818517	8.05942e-36	2.15243e-40	6672		4.43139e-34	2.36854e-06	1.01058e-38
EGFR	0.00441671	0.298291	0.144448	1.1554	8.02594e-42	2.31831e-40	16097		5.88397e-40	0.436747	1.08633e-38
SELM	0.0677885	4.89218e-17	-0.203814	0.815614	4.96799e-26	2.35315e-40	4311		1.54272e-24	2.14741e-15	1.1005e-38
USP34	-0.00373417	0.349721	0.141977	1.15255	7.59637e-42	2.56978e-40	17333		5.58613e-40	0.490441	1.19894e-38
AADAC	0.101497	4.16025e-23	-0.219452	0.802959	6.39546e-20	2.57367e-40	2721		1.30484e-18	4.03795e-21	1.19894e-38
SMYD3	0.0223714	6.42148e-08	0.120471	1.12803	4.22212e-35	2.62206e-40	21877		2.21967e-33	6.16889e-07	1.2191e-38
TRMT112	0.0582585	7.30381e-16	-0.196111	0.821921	3.78106e-27	2.67028e-40	4905		1.26069e-25	2.69177e-14	1.23911e-38
PSAP	0.0254976	3.52393e-06	-0.169878	0.843768	8.00864e-37	2.72824e-40	10191		4.62629e-35	2.4371e-05	1.26356e-38
LARP1B	0.0335951	5.22391e-15	0.114623	1.12145	5.97263e-28	3.01305e-40	17938		2.09637e-26	1.67091e-13	1.39276e-38
CLDN3	-0.0108151	0.076574	-0.206909	0.813094	4.32378e-41	3.19539e-40	7522		3.06669e-39	0.152417	1.4742e-38
PSMD6	0.0671117	4.0751e-26	-0.130486	0.877668	9.90756e-17	3.88857e-40	6713		1.54369e-15	5.21381e-24	1.79054e-38
SOD3	-0.0624279	3.80349e-13	-0.207596	0.812535	1.15989e-29	4.24505e-40	5353		4.53604e-28	8.93465e-12	1.95093e-38
ARID4B	0.00927505	0.0206601	0.137298	1.14717	2.18049e-40	4.33388e-40	18011		1.47247e-38	0.0518632	1.98793e-38
TBC1D8	0.0136221	0.000686753	0.134043	1.14344	6.59266e-39	4.35541e-40	18362		4.17007e-37	0.00277337	1.99397e-38
STOML2	0.0716694	8.39318e-19	-0.209061	0.811346	5.63075e-24	4.5443e-40	3676		1.54446e-22	4.65511e-17	2.07648e-38
COA3	0.0490593	6.56608e-13	-0.187315	0.829183	8.55176e-30	5.3896e-40	6097		3.3719e-28	1.47707e-11	2.45803e-38
TMEM14C	0.0473358	6.59229e-10	-0.228859	0.795441	9.23233e-33	5.83684e-40	4552		4.29761e-31	9.07366e-09	2.65693e-38
KRT18	-0.0471611	2.07782e-13	-0.153761	0.857477	3.12111e-29	6.21525e-40	9913		1.18577e-27	5.11907e-12	2.8238e-38
TNRC6B	0.00692128	0.0849212	0.132624	1.14182	9.73256e-41	7.90106e-40	20684		6.70456e-39	0.165606	3.58291e-38
MRFAP1	0.0481795	4.18198e-11	-0.213377	0.807851	2.14312e-31	8.56057e-40	4922		9.17446e-30	7.21056e-10	3.87463e-38
ZNF622	0.0806289	8.65571e-21	-0.210828	0.809914	1.03878e-21	8.58786e-40	3219		2.43773e-20	6.28455e-19	3.87964e-38
RASEF	0.01479	0.00112957	0.146952	1.1583	8.18879e-39	8.83211e-40	14035		5.139e-37	0.00430239	3.98245e-38
PAIP2B	0.0646738	3.19558e-36	0.0581863	1.05991	3.6839e-06	1.12122e-39	10851		1.84295e-05	8.56643e-34	5.0461e-38
RHPN2	-0.0714219	2.11827e-37	0.0657626	1.06797	6.20312e-05	1.25003e-39	6651		0.000251663	6.53413e-35	5.61528e-38
KIAA1244	0.0385914	2.53319e-15	0.131775	1.14085	5.61308e-27	1.35157e-39	11233		1.85348e-25	8.48843e-14	6.06001e-38
ANKRD12	0.0188189	1.13331e-06	0.120517	1.12808	1.30564e-35	1.40592e-39	22414		7.12986e-34	8.59258e-06	6.2919e-38
CTSF	0.0809815	6.63848e-16	-0.277647	0.757564	2.63658e-26	1.66008e-39	2260		8.36068e-25	2.47492e-14	7.41545e-38
IL22RA1	0.0699643	5.50116e-41	0.0123884	1.01247	0.339246	1.76887e-39	10400		0.459309	1.99799e-38	7.88664e-38
GUCA1C	0.0925107	1.03325e-31	-0.122264	0.884915	2.05389e-10	2.00873e-39	4242		1.80623e-09	2.04095e-29	8.9394e-38
C14orf166	0.0621479	1.57041e-16	-0.189741	0.827173	1.38036e-25	2.05138e-39	4993		4.17294e-24	6.41788e-15	9.11225e-38
LINC01091	0.0455732	5.39627e-14	0.156207	1.16907	4.098e-28	2.09225e-39	7773		1.45975e-26	1.46401e-12	9.26148e-38
CCDC88A	0.0370316	4.86833e-13	0.145886	1.15706	4.54345e-29	2.09273e-39	9537		1.70721e-27	1.12667e-11	9.26148e-38
SMURF1	0.00769223	0.0727645	0.144144	1.15505	3.29413e-40	2.26589e-39	15320		2.19973e-38	0.146243	1.00093e-37
PRSS8	0.0363776	1.91971e-08	-0.199471	0.819164	1.30595e-33	2.36883e-39	6159		6.33011e-32	2.02663e-07	1.04447e-37
MAT1A	0.118278	3.28626e-30	-0.173979	0.840315	8.6605e-12	2.68555e-39	2355		8.81232e-11	5.78125e-28	1.18194e-37
CNPY3	0.0633963	1.50506e-20	-0.165962	0.847079	2.05449e-21	2.91517e-39	5315		4.71766e-20	1.06241e-18	1.28064e-37
SH3BGRL3	0.0558128	2.9259e-14	-0.197367	0.82089	1.1875e-27	3.27162e-39	5041		4.09023e-26	8.24598e-13	1.43459e-37
GOLGA8A	0.0264712	5.5246e-08	0.151648	1.16375	8.02304e-34	4.16279e-39	10671		3.93326e-32	5.38541e-07	1.82202e-37
TCF12	0.00777689	0.040957	0.129541	1.13831	1.08917e-39	4.18928e-39	21399		7.09531e-38	0.0915404	1.83026e-37
CIRBP	-0.00371247	0.548279	-0.182401	0.833267	8.20529e-41	4.22446e-39	10367		5.73485e-39	0.674652	1.84226e-37
TMEM208	0.051385	7.50237e-13	-0.203293	0.816039	6.49191e-29	4.56961e-39	4918		2.42038e-27	1.66442e-11	1.98916e-37
CLASP2	0.00672898	0.115762	0.150831	1.1628	4.75909e-40	5.16211e-39	13213		3.13433e-38	0.212378	2.24298e-37
PRKCSH	0.0551813	2.17423e-16	-0.177855	0.837064	2.6719e-25	5.44022e-39	5535		7.95694e-24	8.71162e-15	2.35954e-37
YIPF3	0.041397	4.87443e-10	-0.202229	0.816908	1.26352e-31	5.76405e-39	5575		5.57836e-30	6.89029e-09	2.49546e-37
COPE	0.0382014	2.0415e-08	-0.200466	0.81835	3.99836e-33	7.61628e-39	5902		1.89808e-31	2.14214e-07	3.29139e-37
CLTB	0.0578925	8.86029e-17	-0.184389	0.831612	9.2562e-25	7.65192e-39	5001		2.67348e-23	3.7503e-15	3.30082e-37
B3GALNT2	0.0318202	1.04812e-12	0.126709	1.13509	8.84716e-29	8.64035e-39	13509		3.2781e-27	2.27156e-11	3.72049e-37
CTC-513N18.6	-0.0947504	5.04087e-37	0.081001	1.08437	0.000207574	9.73715e-39	3596		0.000764857	1.47416e-34	4.18522e-37
PRDX5	0.0254646	9.4927e-05	-0.202697	0.816526	1.12607e-36	9.94509e-39	6604		6.48923e-35	0.000468354	4.26693e-37
ZNF804B	0.0520914	3.09155e-19	0.107438	1.11342	3.69967e-22	1.06335e-38	15868		9.09664e-21	1.81764e-17	4.55413e-37
RB1CC1	0.0280421	1.02825e-10	0.125628	1.13386	1.20888e-30	1.1546e-38	15167		4.97947e-29	1.65151e-09	4.93607e-37
ZPLD1	-0.0340917	0.0165172	0.500588	1.64969	7.89808e-39	1.21111e-38	825		4.96957e-37	0.0431029	5.16839e-37
TTC28	0.011565	0.00444311	0.130298	1.13917	3.25041e-38	1.33928e-38	19021		1.98275e-36	0.0141353	5.70521e-37
GRN	0.0325784	6.32558e-06	-0.235137	0.790462	2.93376e-35	1.71631e-38	4687		1.55945e-33	4.14309e-05	7.2983e-37
TMEM125	0.0641078	1.32865e-22	-0.146286	0.863911	1.65621e-18	2.03141e-38	5843		3.01018e-17	1.20155e-20	8.62285e-37
ATP6V0E1	0.0191368	0.00149564	-0.190203	0.826791	1.48853e-37	2.05495e-38	7864		8.85474e-36	0.00548962	8.7073e-37
AGAP1	0.0112962	0.00273293	0.125056	1.13321	8.33046e-38	2.10091e-38	22111		4.99265e-36	0.00925414	8.8863e-37
TRIAP1	0.0651643	1.30626e-11	-0.275727	0.75902	1.94517e-29	2.34196e-38	2642		7.52123e-28	2.41497e-10	9.88838e-37
FKBP8	0.0340066	1.38667e-06	-0.221711	0.801147	2.03243e-34	2.59474e-38	4929		1.0301e-32	1.03703e-05	1.09363e-36
MACF1	0.00417953	0.312417	0.138691	1.14877	9.45078e-40	2.71699e-38	17363		6.17339e-38	0.451339	1.14315e-36
DDOST	0.0517544	1.3824e-16	-0.163306	0.849332	2.24856e-24	2.85879e-38	6529		6.28994e-23	5.69085e-15	1.20069e-36
AVL9	0.0145368	0.000261575	0.127158	1.1356	1.32792e-36	3.19072e-38	19887		7.5616e-35	0.00116245	1.33775e-36
RABGAP1	0.00432872	0.32695	0.152128	1.16431	1.20042e-39	3.60043e-38	12938		7.77773e-38	0.466675	1.50688e-36
CYCS	0.0446028	2.5503e-07	-0.270349	0.763113	1.78411e-33	4.16729e-38	3160		8.58845e-32	2.20452e-06	1.74108e-36
AC131097.4	0.0979677	6.75653e-19	-0.261569	0.769843	8.00198e-22	4.94245e-38	2098		1.90687e-20	3.81312e-17	2.06134e-36
MRPL24	0.0694249	9.85209e-23	-0.157456	0.854315	6.509e-18	5.8513e-38	4733		1.11857e-16	9.1296e-21	2.43614e-36
WWC1	-0.0119412	0.0124591	0.14595	1.15714	6.17371e-38	7.00445e-38	16528		3.70933e-36	0.0339694	2.91117e-36
TSPAN8	-0.094452	2.53599e-28	-0.139119	0.870125	3.06532e-12	7.07809e-38	4819		3.25011e-11	3.88472e-26	2.93667e-36
HLA-A	-0.0532782	4.26918e-12	-0.183813	0.832092	2.26069e-28	8.76688e-38	6610		8.13747e-27	8.44758e-11	3.63104e-36
POLR2L	0.025855	6.96508e-05	-0.186482	0.829874	1.40189e-35	8.86839e-38	7762		7.62077e-34	0.000356697	3.66673e-36
MRPL22	0.0672539	9.35294e-19	-0.192316	0.825046	1.14795e-21	9.74142e-38	3888		2.68749e-20	5.162e-17	4.02073e-36
GBE1	0.0363239	4.62963e-14	0.13095	1.13991	2.51046e-26	1.05359e-37	10792		7.9713e-25	1.28043e-12	4.34114e-36
MEF2A	0.00726499	0.0780399	0.139369	1.14955	1.62779e-38	1.15042e-37	15693		1.00059e-36	0.154733	4.73199e-36
WBSCR17	0.039088	6.95499e-19	0.101941	1.10732	1.8923e-21	1.19141e-37	16813		4.35356e-20	3.91531e-17	4.89214e-36
SURF1	0.0755274	8.23755e-21	-0.186579	0.829793	1.60594e-19	1.1975e-37	3690		3.17388e-18	6.00302e-19	4.90765e-36
NLK	0.0262151	6.40063e-09	0.129918	1.13873	2.06995e-31	1.19929e-37	14424		8.87709e-30	7.43701e-08	4.90765e-36
DMGDH	0.0506806	3.8714e-18	0.13632	1.14605	3.43135e-22	1.20244e-37	7949		8.44555e-21	1.93725e-16	4.91211e-36
HLA-B	-0.0571931	1.06004e-14	-0.160996	0.851295	1.37799e-25	1.32081e-37	7749		4.17104e-24	3.20832e-13	5.38648e-36
TMEM147	0.0543666	5.68858e-16	-0.171147	0.842698	2.66817e-24	1.37185e-37	5799		7.455e-23	2.14207e-14	5.58508e-36
PDIA3	0.0381231	5.43318e-14	-0.136327	0.872557	2.92038e-26	1.43341e-37	10956		9.22402e-25	1.47225e-12	5.82578e-36
REG4	0.0900489	2.50656e-22	-0.19911	0.81946	7.16549e-18	1.62033e-37	3044		1.22611e-16	2.17087e-20	6.5743e-36
MYO10	0.0187856	4.83828e-06	0.124484	1.13256	3.78584e-34	1.65211e-37	18118		1.89474e-32	3.25122e-05	6.69188e-36
PTPRG	-0.000397708	0.930389	0.142735	1.15342	2.07882e-39	1.74343e-37	16566		1.33967e-37	0.958	7.04985e-36
ATRAID	0.0415518	2.55805e-09	-0.203102	0.816195	7.98911e-31	1.84105e-37	5355		3.32505e-29	3.16149e-08	7.432e-36
MPST	0.0384503	1.07576e-08	-0.198789	0.819723	1.90436e-31	1.84549e-37	5657		8.19628e-30	1.1933e-07	7.43737e-36
WSB1	0.00551333	0.223787	0.144213	1.15513	9.68294e-39	1.95082e-37	14905		6.04503e-37	0.353146	7.8486e-36
PAG1	0.038706	2.22917e-15	0.11916	1.12655	1.17157e-24	2.34632e-37	13052		3.35958e-23	7.55972e-14	9.42391e-36
KIAA1324	0.0547035	9.06341e-35	0.0452944	1.04634	3.23684e-05	2.63224e-37	16716		0.000138591	2.24275e-32	1.05546e-35
TOMM22	0.0787078	1.3294e-17	-0.227865	0.796232	2.35248e-22	2.80404e-37	2826		5.88685e-21	6.32885e-16	1.12246e-35
SMC5	0.00489598	0.233103	0.138758	1.14885	1.48414e-38	3.09838e-37	16238		9.20198e-37	0.363833	1.23821e-35
PA2G4	0.0688059	1.85568e-21	-0.163732	0.84897	1.87084e-18	3.10911e-37	4474		3.38233e-17	1.45091e-19	1.24043e-35
EIF3I	0.0445609	1.27037e-10	-0.198823	0.819695	2.74327e-29	3.12086e-37	5223		1.04388e-27	2.00604e-09	1.24304e-35
CISD3	0.047617	3.8004e-10	-0.215792	0.805903	9.62021e-30	3.27234e-37	4469		3.78695e-28	5.4963e-09	1.3012e-35
TUFM	0.0353823	9.04164e-09	-0.178185	0.836788	4.10263e-31	3.31959e-37	7216		1.72851e-29	1.018e-07	1.3178e-35
ZFAND3	0.0155704	6.21418e-05	0.119824	1.1273	6.71941e-35	3.73176e-37	22818		3.47165e-33	0.000322199	1.47897e-35
KDELR1	0.0391445	5.57657e-10	-0.185184	0.830951	7.50304e-30	3.73933e-37	6245		2.97306e-28	7.77062e-09	1.47951e-35
MRPL37	0.0616094	9.49603e-11	-0.267975	0.764927	4.68997e-29	3.97738e-37	2698		1.75951e-27	1.53615e-09	1.5711e-35
LAMTOR1	0.0551021	1.68387e-13	-0.204507	0.815049	2.75558e-26	4.14199e-37	4398		8.71499e-25	4.21773e-12	1.63342e-35
ANXA2	-0.0774007	3.04854e-32	-0.0781339	0.924841	1.55778e-07	4.23811e-37	8788		9.51216e-07	6.29789e-30	1.66857e-35
CUX1	0.00943169	0.0155346	0.126827	1.13522	3.07468e-37	4.2623e-37	20432		1.78906e-35	0.0409754	1.67534e-35
AMBP	-0.0631849	5.96678e-15	-0.16739	0.845869	8.67667e-25	4.61579e-37	6704		2.50912e-23	1.89774e-13	1.8113e-35
PRADC1	0.0945565	2.82261e-18	-0.260132	0.77095	1.86366e-21	4.68915e-37	2056		4.29592e-20	1.438e-16	1.83707e-35
STC2	0.123418	1.57421e-26	-0.19517	0.822695	3.43469e-13	4.81826e-37	2179		3.93405e-12	2.06236e-24	1.88456e-35
SOX6	0.0060408	0.158389	0.136874	1.14668	3.5784e-38	5.04807e-37	19823		2.17728e-36	0.271265	1.97122e-35
CELA2A	0.0868871	1.11018e-33	-0.0608542	0.94096	5.48019e-06	5.41444e-37	10056		2.66376e-05	2.55091e-31	2.11084e-35
MLEC	0.048689	5.92448e-16	-0.153898	0.85736	1.02949e-23	5.42784e-37	7280		2.79819e-22	2.22346e-14	2.11261e-35
EPB41L4A	-0.0707974	3.77753e-32	0.0848934	1.0886	1.68204e-07	5.65195e-37	7083		1.02292e-06	7.73296e-30	2.19627e-35
RP11-383H13.1	0.0597304	2.14723e-22	0.122128	1.1299	3.18408e-17	6.07659e-37	7643		5.18913e-16	1.86685e-20	2.35744e-35
PHLPP1	0.0135591	0.00194008	0.137624	1.14754	4.01945e-36	6.92053e-37	14872		2.24089e-34	0.00686319	2.6805e-35
UNC13B	0.0164554	0.000309647	0.14215	1.15275	2.70641e-35	7.43124e-37	13440		1.44501e-33	0.0013505	2.87365e-35
PCK2	0.0832425	3.73925e-24	-0.166103	0.846959	2.57017e-15	8.50895e-37	3529		3.5698e-14	4.0481e-22	3.28509e-35
CCT7	0.0479513	3.08512e-10	-0.215327	0.806278	3.2275e-29	8.8124e-37	4347		1.22425e-27	4.53169e-09	3.39675e-35
RPH3AL	0.0375079	4.31121e-16	0.1128	1.11941	2.43813e-23	9.29707e-37	14034		6.49437e-22	1.65102e-14	3.5778e-35
AURKAIP1	0.039051	3.04903e-09	-0.184739	0.831321	4.21331e-30	1.13367e-36	6314		1.69757e-28	3.71325e-08	4.35571e-35
HSPB1	-0.00698136	0.350648	-0.186147	0.830152	4.02356e-38	1.24373e-36	8515		2.43578e-36	0.491378	4.77088e-35
ICA1	0.0311438	1.89261e-13	0.112276	1.11882	7.60591e-26	1.26869e-36	16891		2.33765e-24	4.70396e-12	4.85885e-35
LAMTOR2	0.0665521	2.74453e-18	-0.179138	0.83599	5.60717e-21	1.35527e-36	4346		1.25042e-19	1.40458e-16	5.18212e-35
AC004448.5	0.0725624	4.10535e-21	-0.16239	0.850109	3.88459e-18	1.40389e-36	4566		6.80243e-17	3.14437e-19	5.35946e-35
CGNL1	0.0443034	5.31863e-20	0.111879	1.11838	3.24317e-19	1.51712e-36	10349		6.24487e-18	3.48154e-18	5.78249e-35
PRKCDBP	0.0935406	1.11659e-19	-0.230387	0.794226	1.65818e-19	1.62715e-36	2375		3.27173e-18	7.08266e-18	6.19198e-35
NFAT5	-0.00293996	0.458999	0.13438	1.14383	4.23761e-38	1.7084e-36	17690		2.5589e-36	0.595926	6.49085e-35
MRPL51	0.0390592	8.47711e-08	-0.208533	0.811774	2.42063e-31	1.80123e-36	5150		1.03256e-29	7.99697e-07	6.83266e-35
ZHX2	0.0101819	0.0136042	0.127454	1.13593	1.54689e-36	1.84672e-36	19271		8.76681e-35	0.0365953	6.99412e-35
ARID2	-0.000811364	0.844933	0.145191	1.15626	2.4995e-38	1.85321e-36	14073		1.52858e-36	0.901195	7.0076e-35
ADI1	0.0388166	1.89751e-07	-0.231703	0.793182	1.14892e-31	1.91235e-36	4318		5.09115e-30	1.68552e-06	7.21979e-35
RP11-296O14.3	0.0351865	1.13904e-09	0.168664	1.18372	1.93691e-29	1.935e-36	6788		7.50138e-28	1.50081e-08	7.29379e-35
HDAC8	0.0149539	0.000642831	0.137186	1.14704	3.5013e-35	1.97361e-36	14264		1.84883e-33	0.00261334	7.42761e-35
TRAPPC1	0.050319	4.35303e-08	-0.284128	0.75267	5.28899e-31	2.01831e-36	2602		2.21279e-29	4.32003e-07	7.58389e-35
EPCAM	-0.020343	0.00129192	-0.184912	0.831178	1.87774e-35	2.12538e-36	8279		1.01385e-33	0.00484213	7.97366e-35
RP11-114H23.1	0.0723946	2.23322e-27	0.101893	1.10727	1.32263e-11	2.58201e-36	6784		1.32335e-10	3.12345e-25	9.6716e-35
RBM25	0.0157663	0.000132203	0.128464	1.13708	2.39966e-34	2.77091e-36	16691		1.21109e-32	0.000631512	1.03629e-34
C19orf24	0.0487932	3.49099e-08	-0.260327	0.7708	1.08458e-30	3.30037e-36	3103		4.47516e-29	3.53304e-07	1.23238e-34
KB-1507C5.2	0.0195244	2.64029e-05	0.135816	1.14547	1.53332e-33	3.52617e-36	14079		7.41096e-32	0.000149607	1.31464e-34
RABAC1	0.0289263	9.25569e-06	-0.191661	0.825587	4.64586e-33	3.74276e-36	6607		2.19242e-31	5.83319e-05	1.39322e-34
RAB13	0.0481022	2.90262e-10	-0.210614	0.810087	1.48901e-28	3.76165e-36	4448		5.42492e-27	4.29726e-09	1.39754e-34
NAALADL2	0.00376935	0.387735	0.132491	1.14167	1.11601e-37	3.76607e-36	23088		6.65525e-36	0.528544	1.39754e-34
NPM3	0.0974786	9.21247e-19	-0.249163	0.779453	4.75801e-20	3.81437e-36	2089		9.8246e-19	5.09696e-17	1.41327e-34
A1CF	0.0537197	4.98333e-23	0.110039	1.11632	9.44956e-16	4.09444e-36	8889		1.3622e-14	4.81607e-21	1.51469e-34
USP47	0.01645	6.67483e-05	0.129069	1.13777	7.8561e-34	4.55379e-36	15997		3.86724e-32	0.000343238	1.68202e-34
RTN1	-0.0118999	0.360058	0.432555	1.54119	1.69686e-37	5.29639e-36	1105		1.00442e-35	0.501409	1.95329e-34
PSMA4	0.0447892	1.5208e-09	-0.205982	0.813848	4.4249e-29	5.82711e-36	4774		1.66528e-27	1.95242e-08	2.1457e-34
HIVEP3	0.0206187	3.3009e-06	0.128432	1.13704	2.19326e-32	6.26373e-36	15290		1.00342e-30	2.29981e-05	2.30293e-34
PCMTD1	0.0360426	3.06972e-15	0.111683	1.11816	2.46965e-23	6.55559e-36	14830		6.57101e-22	1.00911e-13	2.40654e-34
MANF	0.0650767	6.1394e-20	-0.156115	0.85546	1.46839e-18	7.77992e-36	5095		2.68306e-17	3.96123e-18	2.8516e-34
H2AFJ	0.0204018	0.00122473	-0.184224	0.831749	7.69724e-35	8.13124e-36	7834		3.9683e-33	0.00461958	2.97581e-34
SGMS1	0.0125003	0.00239584	0.133545	1.14287	4.82352e-35	9.9444e-36	15428		2.51379e-33	0.0082391	3.63381e-34
SUPT4H1	0.0489013	2.09583e-07	-0.274107	0.760251	5.53812e-31	9.9874e-36	2808		2.31299e-29	1.83848e-06	3.64395e-34
DDT	0.0385236	5.30144e-08	-0.183653	0.832225	2.31183e-30	1.05392e-35	6658		9.42542e-29	5.18809e-07	3.83943e-34
CREG1	0.0492399	1.08494e-09	-0.233453	0.791795	1.24618e-28	1.16131e-35	3622		4.56101e-27	1.43879e-08	4.22419e-34
RP11-1000B6.3	0.0221655	3.22112e-08	0.117214	1.12436	4.43285e-30	1.22568e-35	18527		1.78133e-28	3.27759e-07	4.45156e-34
CDK13	-0.000603396	0.887392	0.140861	1.15126	1.85879e-37	1.41352e-35	14730		1.09486e-35	0.930231	5.126e-34
VPS13B	-0.00103951	0.795659	0.13333	1.14263	2.18733e-37	1.49048e-35	17276		1.28208e-35	0.867214	5.39689e-34
LAGE3	0.0822342	1.05524e-18	-0.207969	0.812232	1.70608e-19	1.54121e-35	2924		3.35795e-18	5.76746e-17	5.57215e-34
PSMC3	0.0540892	1.10176e-11	-0.217069	0.804875	1.9942e-26	1.87654e-35	3771		6.38278e-25	2.05887e-10	6.77424e-34
PSMB5	0.0355426	1.25225e-06	-0.213678	0.807608	1.7788e-31	1.90217e-35	4823		7.71123e-30	9.4277e-06	6.85643e-34
ADAMTS17	0.0355322	1.01997e-14	0.115469	1.1224	2.21289e-23	1.92713e-35	13027		5.92733e-22	3.09121e-13	6.93592e-34
ATP5G3	0.0186681	0.00772056	-0.217304	0.804685	2.95509e-35	1.94773e-35	5503		1.56731e-33	0.0226635	6.99952e-34
BANF1	0.0443297	1.59953e-13	-0.158599	0.853338	1.47942e-24	2.01934e-35	6811		4.20714e-23	4.0199e-12	7.24597e-34
PRKD1	0.0231851	1.33688e-06	0.134117	1.14353	1.93216e-31	2.20197e-35	12784		8.30102e-30	1.00212e-05	7.88947e-34
FMN1	-0.0795564	1.51038e-33	0.0728142	1.07553	0.000190975	2.45572e-35	4232		0.000708597	3.40108e-31	8.78544e-34
ST6GALNAC4	0.0815853	1.99903e-17	-0.227838	0.796254	1.45865e-20	2.48216e-35	2547		3.15598e-19	9.35845e-16	8.86676e-34
KANSL1	0.0126476	0.00159173	0.123362	1.13129	1.98354e-34	2.68512e-35	20029		1.00744e-32	0.00578199	9.57746e-34
ATG7	0.00976565	0.0185704	0.134703	1.1442	1.92633e-35	3.03786e-35	15386		1.03775e-33	0.0474599	1.08195e-33
SLC39A5	0.0616928	9.79303e-31	-0.06612	0.936018	4.08866e-07	3.39575e-35	10651		2.35506e-06	1.83766e-28	1.20762e-33
SNRNP25	0.0888093	2.5649e-14	-0.29608	0.743728	1.67757e-23	3.64605e-35	1747		4.51363e-22	7.26497e-13	1.2947e-33
RP11-141M1.3	0.0153165	0.00079091	0.141103	1.15154	5.88132e-34	3.93797e-35	12525		2.90707e-32	0.00315439	1.39628e-33
HNF1A-AS1	-0.0597988	5.6969e-28	0.0949272	1.09958	8.28478e-10	3.99499e-35	7003		6.83923e-09	8.43966e-26	1.4144e-33
ADIPOR1	0.0805476	2.40916e-25	-0.139311	0.869957	2.05184e-12	4.18183e-35	3901		2.20974e-11	2.85523e-23	1.47836e-33
AP2S1	0.0470177	1.13839e-10	-0.199214	0.819375	4.45427e-27	4.2884e-35	4698		1.47693e-25	1.81418e-09	1.5138e-33
BCKDHB	0.0328153	7.48059e-13	0.121004	1.12863	6.87682e-25	4.34988e-35	12185		2.00557e-23	1.66122e-11	1.53324e-33
PFN1	0.0168572	0.0101564	-0.197014	0.821179	5.69779e-35	4.88647e-35	6679		2.95656e-33	0.0286379	1.71984e-33
HNRNPA1L2	0.0542187	2.52466e-14	-0.182617	0.833087	2.41195e-23	5.13874e-35	4678		6.43177e-22	7.16901e-13	1.80596e-33
NDUFS8	0.0554004	1.57104e-17	-0.151249	0.859634	3.91992e-20	5.19628e-35	5958		8.15023e-19	7.43208e-16	1.82351e-33
YWHAH	0.0462861	2.87138e-08	-0.244267	0.783279	2.16469e-29	5.24405e-35	3409		8.30304e-28	2.94033e-07	1.83757e-33
MRPL40	0.0671753	2.72549e-15	-0.208793	0.811563	2.28534e-22	5.25491e-35	3432		5.72481e-21	9.02538e-14	1.83868e-33
CSMD3	0.0559984	2.05897e-15	0.146623	1.15792	3.22162e-22	5.59204e-35	7188		7.97027e-21	7.0355e-14	1.95378e-33
NXN	0.0364955	7.5023e-16	0.110946	1.11734	9.75718e-22	6.16391e-35	12701		2.30452e-20	2.75141e-14	2.15044e-33
ERC1	-0.00186911	0.641605	0.130967	1.13993	1.17302e-36	6.33529e-35	17635		6.74358e-35	0.753581	2.20701e-33
ALG2	0.063577	7.43087e-15	-0.209445	0.811034	1.16442e-22	7.2715e-35	3405		2.98552e-21	2.3096e-13	2.52946e-33
SLC25A45	0.0460158	1.00999e-14	0.144899	1.15592	1.0326e-22	8.74499e-35	7158		2.65039e-21	3.06725e-13	3.03761e-33
RP11-661P17.1	-0.0718623	1.56004e-33	0.0547443	1.05627	0.000671179	8.77934e-35	7727		0.00222494	3.47812e-31	3.04512e-33
QPRT	0.0761839	4.45495e-26	-0.124329	0.883089	2.39256e-11	8.93513e-35	4477		2.33347e-10	5.6676e-24	3.09466e-33
MCCC1	0.0217888	6.61918e-07	0.128839	1.13751	1.76882e-30	9.80386e-35	13821		7.24036e-29	5.29299e-06	3.39063e-33
RPL18A	0.0733658	5.47657e-20	-0.160733	0.851519	2.23982e-17	1.02657e-34	4507		3.70568e-16	3.56421e-18	3.54524e-33
BTG1	-0.00327654	0.581154	-0.173052	0.841094	2.22222e-36	1.08014e-34	9779		1.24762e-34	0.703803	3.72483e-33
SLC25A22	0.0866177	1.25835e-27	-0.12827	0.879616	1.14179e-09	1.20015e-34	3423		9.22867e-09	1.78211e-25	4.13273e-33
NCOR1	0.0182719	1.78645e-06	0.113326	1.12	1.0236e-30	1.52304e-34	21474		4.23813e-29	1.31076e-05	5.23307e-33
PIGT	0.0561101	2.87643e-11	-0.227156	0.796796	6.36156e-26	1.52407e-34	3395		1.96528e-24	5.0445e-10	5.23307e-33
WDR70	0.00500805	0.220334	0.134145	1.14356	8.54345e-36	1.56731e-34	15971		4.68678e-34	0.348964	5.37383e-33
CYC1	0.0565157	3.78271e-17	-0.156422	0.855198	5.69709e-20	1.79138e-34	5488		1.16533e-18	1.70018e-15	6.13331e-33
TACSTD2	-0.0494742	8.99152e-11	-0.176098	0.838536	2.44586e-26	1.82765e-34	6206		7.78369e-25	1.45978e-09	6.24851e-33
PARD6A	0.0977707	5.67385e-16	-0.286702	0.750735	4.39529e-21	2.06936e-34	1671		9.88447e-20	2.14009e-14	7.06478e-33
SLC20A2	0.0151609	0.000373527	0.124659	1.13276	6.97706e-33	2.16139e-34	16962		3.26682e-31	0.00160119	7.36846e-33
SH3RF1	0.00209004	0.629666	0.139603	1.14982	4.57815e-36	2.38787e-34	14769		2.54055e-34	0.744138	8.12895e-33
HIBCH	0.0228258	2.32013e-07	0.126365	1.1347	1.2697e-29	2.43956e-34	14375		4.95339e-28	2.02029e-06	8.2931e-33
CMSS1	0.0282895	1.69679e-09	0.124046	1.13207	1.82275e-27	2.55974e-34	13280		6.19812e-26	2.16232e-08	8.6893e-33
TSPO	0.0142928	0.0660489	-0.244505	0.783092	4.70213e-35	2.57027e-34	4473		2.46122e-33	0.135036	8.71268e-33
SRRM2	0.00552519	0.234035	0.14094	1.15136	1.35281e-35	2.61961e-34	14554		7.37064e-34	0.365086	8.86733e-33
APH1A	0.0423406	1.6259e-08	-0.212951	0.808195	2.24143e-28	3.01022e-34	4339		8.08028e-27	1.74177e-07	1.01751e-32
EHBP1	0.0110628	0.00495482	0.120866	1.12847	7.89752e-34	3.22941e-34	20146		3.87966e-32	0.0155314	1.09006e-32
DNAH14	0.00357792	0.386576	0.131994	1.1411	1.02477e-35	3.26889e-34	16297		5.60885e-34	0.527438	1.10183e-32
DNAJB2	0.0562343	1.07483e-14	-0.176152	0.838491	4.07619e-22	3.61082e-34	4752		1.00019e-20	3.24874e-13	1.21537e-32
RP11-125B21.2	0.0517696	3.69904e-15	0.150483	1.1624	1.25244e-21	3.8156e-34	6062		2.92639e-20	1.19849e-13	1.28249e-32
NCOA2	0.000529634	0.898405	0.133665	1.14301	5.55792e-36	4.1087e-34	16376		3.07714e-34	0.937396	1.37907e-32
ANP32B	0.0399675	8.9489e-11	-0.161435	0.850922	6.19438e-26	4.5555e-34	7107		1.9161e-24	1.45496e-09	1.52689e-32
LMF2	0.0557236	3.46025e-21	-0.117438	0.889195	1.71771e-15	4.88043e-34	7775		2.41801e-14	2.66291e-19	1.63351e-32
SLC25A4	0.0633597	2.85965e-13	-0.228701	0.795567	2.22104e-23	5.21097e-34	2945		5.94253e-22	6.90177e-12	1.7417e-32
MKLN1	0.00994346	0.0147465	0.128024	1.13658	4.43495e-34	5.3638e-34	17075		2.21038e-32	0.0391906	1.79028e-32
TNFAIP8	0.0327026	1.92318e-08	0.138613	1.14868	4.00738e-28	6.30819e-34	10231		1.4296e-26	2.0284e-07	2.10255e-32
CLPP	0.07684	2.09327e-19	-0.18845	0.828242	4.33138e-17	7.40649e-34	3044		6.95022e-16	1.27052e-17	2.46519e-32
EIF3F	0.0468573	1.39597e-14	-0.142629	0.867076	6.81868e-22	7.77105e-34	7689		1.63628e-20	4.14157e-13	2.58293e-32
PPP1R12B	0.012728	0.00454144	0.137357	1.14724	2.11531e-33	7.8419e-34	13285		1.01218e-31	0.0144064	2.60286e-32
LINC00969	-0.0181767	6.79355e-05	0.136163	1.14587	1.53869e-31	8.52416e-34	13374		6.70673e-30	0.000348944	2.82539e-32
CREB3L1	0.0317713	2.34893e-08	0.141006	1.15143	4.64731e-28	8.89702e-34	9974		1.65297e-26	2.43747e-07	2.94489e-32
TNS3	0.0158295	6.95542e-05	0.116797	1.12389	1.71409e-31	9.70644e-34	20400		7.4577e-30	0.000356364	3.20836e-32
EMC6	0.057472	8.33154e-11	-0.242551	0.784624	1.67666e-25	1.13508e-33	2897		5.04323e-24	1.36048e-09	3.74671e-32
VAMP8	0.0341848	1.02997e-07	-0.174184	0.840142	1.4223e-28	1.18965e-33	6895		5.18978e-27	9.58993e-07	3.9214e-32
EPB41	0.0163958	0.000165116	0.133815	1.14318	9.43879e-32	1.26467e-33	13384		4.1903e-30	0.000770747	4.16296e-32
PLXDC2	-0.0616561	6.5443e-21	0.131388	1.14041	2.44215e-15	1.2965e-33	6046		3.39592e-14	4.87962e-19	4.26186e-32
IMP4	0.0743709	6.50982e-23	-0.137211	0.871786	2.50564e-13	1.32286e-33	4410		2.91025e-12	6.18515e-21	4.34255e-32
H2AFZ	0.0290253	0.000311414	-0.233712	0.79159	5.46368e-32	1.37919e-33	4211		2.46205e-30	0.00135715	4.52125e-32
DUSP16	-0.00885098	0.0668342	0.15565	1.16842	2.55299e-34	1.38304e-33	10024		1.28578e-32	0.136382	4.52766e-32
FMNL2	-0.0048288	0.335968	0.150093	1.16194	5.20558e-35	1.41717e-33	11483		2.70702e-33	0.475807	4.63304e-32
MKL1	-0.0100569	0.0176519	0.133456	1.14277	1.1413e-33	1.62961e-33	14633		5.54975e-32	0.0455361	5.32028e-32
SCFD1	0.0222564	1.81381e-07	0.121751	1.12947	1.12885e-28	1.65591e-33	15073		4.13791e-27	1.6182e-06	5.39876e-32
SAMD12	0.000391733	0.925024	0.129971	1.1388	2.55598e-35	1.90874e-33	17685		1.3708e-33	0.954779	6.21457e-32
LARGE	-0.00501478	0.222404	0.12338	1.13131	1.07007e-34	1.92111e-33	20814		5.46965e-33	0.351469	6.24634e-32
ARL6IP5	0.0169497	0.00769318	-0.19995	0.818772	3.3843e-33	2.09938e-33	6162		1.61296e-31	0.0225978	6.8167e-32
HLA-E	-0.011697	0.125653	-0.233551	0.791717	2.08834e-34	2.11567e-33	4953		1.0562e-32	0.226538	6.86028e-32
CAP2	-0.0151141	0.0042707	0.175976	1.19241	6.68376e-33	2.29901e-33	7048		3.13561e-31	0.0136621	7.44468e-32
RP4-794H19.1	0.0533697	3.94743e-10	-0.189521	0.827356	8.26515e-26	2.6234e-33	5077		2.53377e-24	5.69797e-09	8.48363e-32
SND1	0.0372469	1.17941e-19	0.0826764	1.08619	2.86002e-16	2.71113e-33	21413		4.29864e-15	7.41839e-18	8.7555e-32
ARFGEF1	-0.00803079	0.0636706	0.13989	1.15015	5.46793e-34	2.79711e-33	13168		2.71393e-32	0.131114	9.02097e-32
NDUFA8	0.0690701	7.95012e-17	-0.195358	0.82254	4.39765e-19	2.80879e-33	3231		8.3737e-18	3.40344e-15	9.04643e-32
ZFHX3	-0.000699997	0.865153	0.133602	1.14294	4.24671e-35	2.94987e-33	15401		2.22771e-33	0.91484	9.48802e-32
BTG2	0.0640291	6.2683e-26	-0.0834869	0.919903	5.93064e-10	2.98432e-33	9745		4.97812e-09	7.75548e-24	9.58592e-32
SETD5	0.00697562	0.0971001	0.132681	1.14189	4.05143e-34	3.15584e-33	15406		2.02343e-32	0.184593	1.01232e-31
POMP	0.0512662	3.36722e-12	-0.182928	0.832828	1.27324e-23	3.4356e-33	4868		3.44118e-22	6.75786e-11	1.10059e-31
KANK4	0.0433243	2.59781e-15	0.130542	1.13945	1.81435e-20	3.77255e-33	8055		3.86625e-19	8.66629e-14	1.20691e-31
FNBP4	-0.00114786	0.784201	0.136418	1.14616	6.28538e-35	3.94297e-33	14648		3.25442e-33	0.859593	1.25975e-31
DPP6	-0.00770032	0.0936879	0.146951	1.1583	5.86697e-34	4.39107e-33	11724		2.90597e-32	0.179546	1.40104e-31
XBP1	0.0229179	1.12464e-05	-0.13162	0.876674	5.29157e-30	4.74939e-33	15822		2.11073e-28	6.94551e-05	1.51335e-31
RRBP1	0.0532945	9.56316e-34	-0.0192233	0.98096	0.0625113	4.77063e-33	23244		0.117822	2.22003e-31	1.51809e-31
WWC2	-0.00803577	0.0685089	0.143618	1.15444	9.20073e-34	5.02686e-33	12011		4.48311e-32	0.139118	1.5975e-31
MRPL23	0.0481118	4.3279e-14	-0.15237	0.858671	1.55571e-21	5.36504e-33	6417		3.61035e-20	1.20316e-12	1.70271e-31
NDUFB7	0.0325158	8.76775e-07	-0.177468	0.837388	7.8333e-29	5.47133e-33	6608		2.90693e-27	6.8292e-06	1.73414e-31
S100A11	-0.0622997	2.05003e-15	-0.166055	0.847	3.5353e-20	5.7697e-33	5460		7.389e-19	7.01559e-14	1.82628e-31
ALDH1L2	0.0585469	7.11264e-28	0.0714078	1.07402	1.0371e-07	5.87115e-33	9228		6.49151e-07	1.04681e-25	1.85594e-31
PCBD1	0.0480089	2.16311e-11	-0.176907	0.837858	3.98535e-24	6.84801e-33	5421		1.09943e-22	3.85051e-10	2.16187e-31
ADRM1	0.0671345	1.56699e-19	-0.158866	0.85311	5.53764e-16	6.89245e-33	4037		8.13443e-15	9.66723e-18	2.17303e-31
SOD1	-0.000100532	0.989466	-0.230139	0.794423	8.97552e-35	7.05208e-33	4825		4.59765e-33	0.99388	2.22043e-31
CHCHD10	0.0578636	7.45349e-17	-0.153581	0.857631	1.22868e-18	7.2692e-33	5239		2.26056e-17	3.19691e-15	2.28578e-31
PSMB1	0.0335796	1.86965e-07	-0.179101	0.836021	5.1356e-28	7.61696e-33	6337		1.81053e-26	1.66275e-06	2.39199e-31
SENP6	0.00112428	0.786754	0.132824	1.14205	1.26543e-34	7.89419e-33	15419		6.45449e-33	0.86126	2.47579e-31
CYB561	0.0506866	6.62042e-15	-0.154918	0.856486	1.52041e-20	7.98028e-33	5756		3.28072e-19	2.0763e-13	2.49951e-31
HIST1H2BK	0.0730064	2.05716e-11	-0.281555	0.754609	5.03992e-24	8.21676e-33	2000		1.38716e-22	3.67936e-10	2.57021e-31
CREB3L2	0.0387496	6.6632e-15	0.110108	1.1164	1.64612e-20	8.6865e-33	12318		3.5329e-19	2.08681e-13	2.71359e-31
ATP5D	0.0412124	5.0781e-11	-0.152392	0.858651	2.24525e-24	9.02512e-33	7643		6.288e-23	8.6366e-10	2.8157e-31
PDSS2	0.013829	0.00101562	0.130368	1.13925	1.16887e-31	9.39217e-33	14364		5.17e-30	0.0039174	2.92639e-31
MAP3K13	0.0284904	3.47048e-12	0.100444	1.10566	3.46057e-23	9.50036e-33	19384		9.04693e-22	6.94651e-11	2.95624e-31
MPG	0.0457324	6.91983e-10	-0.193552	0.824027	2.1854e-25	1.19278e-32	4641		6.53248e-24	9.48392e-09	3.70678e-31
NHP2	0.0627674	8.43993e-16	-0.177207	0.837607	1.82152e-19	1.21232e-32	4090		3.57636e-18	3.05057e-14	3.76261e-31
DCXR	0.0640117	9.20877e-17	-0.165403	0.847552	1.73388e-18	1.25851e-32	4438		3.14419e-17	3.88321e-15	3.90088e-31
ATHL1	0.0284371	6.54259e-06	0.140566	1.15093	2.65478e-29	1.36757e-32	11650		1.01181e-27	4.27528e-05	4.23345e-31
AOX1	0.0523578	1.34512e-22	0.0906068	1.09484	1.29788e-12	1.37448e-32	10706		1.42073e-11	1.21157e-20	4.24932e-31
ZNF593	0.0619195	1.09698e-14	-0.186145	0.830153	1.60004e-20	1.3818e-32	3918		3.44017e-19	3.31124e-13	4.26644e-31
WRN	0.0120292	0.00800226	0.141927	1.15249	2.20606e-32	1.38967e-32	11556		1.00735e-30	0.0233776	4.2852e-31
SLC17A4	-0.0765088	8.87642e-31	0.0691763	1.07163	0.0002046	1.42913e-32	5278		0.000755063	1.67966e-28	4.40119e-31
DPM3	0.054208	7.47336e-14	-0.1677	0.845607	2.48814e-21	1.46281e-32	5141		5.69706e-20	1.9845e-12	4.49912e-31
CHD2	0.00239156	0.590719	0.134699	1.14419	3.41801e-34	1.5867e-32	15220		1.71423e-32	0.711784	4.87391e-31
ATP5F1	0.0436227	1.85227e-09	-0.185489	0.830698	1.13786e-25	1.65538e-32	5165		3.46166e-24	2.34191e-08	5.07833e-31
PUM2	0.0189145	5.93029e-06	0.123089	1.13098	3.61998e-29	1.68572e-32	14860		1.3688e-27	3.90806e-05	5.16478e-31
C21orf33	0.0518057	1.48898e-10	-0.210345	0.810304	1.47576e-24	1.72496e-32	3687		4.20171e-23	2.32445e-09	5.27824e-31
TRAPPC9	0.00743304	0.0639862	0.122841	1.13071	3.81939e-33	1.91586e-32	18313		1.81671e-31	0.131632	5.8549e-31
UGGT2	0.0134368	0.00142364	0.127453	1.13593	1.84011e-31	2.05185e-32	14843		7.94828e-30	0.00525966	6.26246e-31
GHITM	0.0528084	2.53826e-11	-0.204623	0.814955	1.13346e-23	2.25073e-32	3805		3.07381e-22	4.47935e-10	6.8607e-31
RHOC	0.0216842	0.00472046	-0.234235	0.791176	6.13993e-32	2.26718e-32	4032		2.75126e-30	0.0148906	6.90205e-31
PPP1CA	0.0487075	2.12599e-12	-0.174701	0.839708	1.39809e-22	2.32431e-32	4990		3.55799e-21	4.39202e-11	7.06696e-31
TMED3	0.055721	2.13099e-23	-0.0930995	0.911103	1.4089e-11	2.3475e-32	8933		1.40732e-10	2.15183e-21	7.12233e-31
FGL1	0.0626827	4.6471e-19	-0.11073	0.895181	6.46345e-16	2.34848e-32	9920		9.41935e-15	2.66164e-17	7.12233e-31
ANKRD10	-0.0109361	0.0187914	0.145976	1.15717	1.90658e-32	2.79495e-32	11212		8.75603e-31	0.0478941	8.46562e-31
UBR2	0.0116681	0.00452215	0.12721	1.13566	7.99269e-32	2.81935e-32	15514		3.56814e-30	0.0143604	8.52872e-31
XIST	0.0488076	4.69264e-10	0.180994	1.19841	7.84426e-25	2.87064e-32	7552		2.28494e-23	6.65003e-09	8.66201e-31
DNAJC4	0.0711512	2.26157e-20	-0.153141	0.858008	1.62953e-14	2.87393e-32	3882		2.0935e-13	1.55262e-18	8.66201e-31
SF3B5	0.0481234	6.20146e-10	-0.192095	0.825229	5.94339e-25	2.87429e-32	4656		1.74198e-23	8.58823e-09	8.66201e-31
MYL12B	-0.00562449	0.429861	-0.2057	0.814078	8.73253e-34	2.92663e-32	6171		4.26365e-32	0.567985	8.80865e-31
ADCY5	-0.0825462	9.04787e-34	0.0164183	1.01655	0.437167	3.08179e-32	3703		0.55592	2.12229e-31	9.26397e-31
PHGDH	0.0601068	5.2643e-24	-0.092814	0.911363	7.81022e-11	3.20182e-32	8128		7.17613e-10	5.64484e-22	9.61271e-31
CHID1	0.0414215	2.08343e-08	-0.199601	0.819058	2.21583e-26	3.58972e-32	4532		7.07324e-25	2.18106e-07	1.07638e-30
MRPL43	0.0546304	4.88587e-13	-0.185566	0.830634	9.55429e-22	3.62932e-32	4278		2.26106e-20	1.12957e-11	1.08688e-30
SPINK1	-0.0617701	2.13503e-11	-0.117384	0.889243	2.23182e-23	3.70366e-32	17090		5.96469e-22	3.81217e-10	1.10776e-30
NALCN	0.0583012	1.86428e-23	0.0990625	1.10414	2.57787e-11	3.73503e-32	7199		2.50504e-10	1.92568e-21	1.11575e-30
CCND2	0.0729607	8.05497e-28	-0.0761902	0.92664	6.12032e-07	3.83017e-32	7138		3.44096e-06	1.17021e-25	1.14274e-30
EIF4H	0.0426729	7.05101e-13	-0.15051	0.860269	7.1526e-22	3.91713e-32	6721		1.71298e-20	1.56892e-11	1.16723e-30
TSPAN13	0.0489721	1.11517e-12	-0.163279	0.849354	4.60089e-22	3.98419e-32	5726		1.12319e-20	2.41225e-11	1.18573e-30
PM20D1	0.0889344	1.17622e-27	-0.10125	0.903707	4.93156e-07	4.49719e-32	3971		2.80751e-06	1.67633e-25	1.33674e-30
ECHS1	0.0392944	3.30559e-07	-0.214475	0.806965	1.7656e-27	4.52456e-32	4107		6.02088e-26	2.78679e-06	1.3432e-30
C1QBP	0.0515017	5.11194e-10	-0.21326	0.807946	1.21994e-24	4.83045e-32	3692		3.4941e-23	7.17647e-09	1.43223e-30
PDE3B	0.0306207	2.15474e-09	0.131375	1.1404	3.20983e-25	5.35007e-32	10438		9.52343e-24	2.69408e-08	1.58434e-30
PQBP1	0.0695934	4.52454e-19	-0.159102	0.85291	1.55445e-15	5.43926e-32	3832		2.19592e-14	2.60572e-17	1.60875e-30
MYL6	-0.0392434	6.3805e-10	-0.143968	0.865915	1.29513e-24	6.3775e-32	9137		3.70503e-23	8.80368e-09	1.88392e-30
MRPL34	0.0586902	6.85154e-12	-0.212264	0.808751	1.36447e-22	7.20342e-32	3332		3.47613e-21	1.31082e-10	2.12528e-30
UQCRFS1	0.0630706	3.80766e-18	-0.147914	0.862505	2.50832e-16	7.3571e-32	4872		3.78664e-15	1.90959e-16	2.16794e-30
GIGYF2	0.00542872	0.181492	0.130646	1.13956	5.30394e-33	7.41445e-32	15165		2.49806e-31	0.301434	2.18215e-30
RPN1	0.049375	1.88861e-15	-0.141977	0.867641	5.23775e-19	7.61653e-32	6366		9.94965e-18	6.49279e-14	2.23886e-30
POLR2K	0.0629717	1.83549e-13	-0.211604	0.809285	5.49082e-21	7.75807e-32	3069		1.2279e-19	4.57208e-12	2.27767e-30
CD164	0.0266524	5.10835e-05	-0.188615	0.828105	2.12757e-29	8.35802e-32	6075		8.17377e-28	0.000271105	2.4508e-30
PHIP	0.0131697	0.00147256	0.120103	1.12761	9.21985e-31	1.04106e-31	17338		3.83063e-29	0.00541905	3.04894e-30
PODXL	0.0766733	1.97817e-30	-0.0567082	0.94487	0.000713211	1.08129e-31	5630		0.0023528	3.68137e-28	3.16289e-30
PEAK1	0.00583428	0.188985	0.137416	1.14731	7.62777e-33	1.1045e-31	13052		3.5576e-31	0.310829	3.2268e-30
TMEM109	0.0471903	1.80099e-07	-0.259501	0.771437	8.42729e-27	1.16211e-31	2656		2.74121e-25	1.6074e-06	3.39097e-30
HIATL2	-0.0110051	0.0178414	0.147942	1.15945	8.94475e-32	1.22113e-31	10287		3.98573e-30	0.0459251	3.55884e-30
KIAA1549	0.0199	8.05202e-05	0.150666	1.16261	2.08164e-29	1.28173e-31	8962		8.01015e-28	0.000405718	3.7309e-30
POLR2E	0.0610846	9.68653e-15	-0.188172	0.828472	1.90471e-19	1.40908e-31	3591		3.73357e-18	2.9636e-13	4.09661e-30
CPEB4	0.0146102	0.0010458	0.12591	1.13418	1.76984e-30	1.41353e-31	14748		7.24036e-29	0.00402004	4.10457e-30
FAM162A	0.0523811	1.71103e-18	-0.117159	0.889444	1.1196e-15	1.46233e-31	7891		1.60144e-14	8.98111e-17	4.2411e-30
NPAS2	0.0119757	0.00588278	0.125649	1.13388	3.35872e-31	1.50767e-31	15791		1.42764e-29	0.0180229	4.3673e-30
TBL2	0.0781603	5.76229e-17	-0.198706	0.819791	3.69516e-17	1.62312e-31	2712		5.99351e-16	2.50977e-15	4.69605e-30
MACC1	0.0127885	0.00612862	0.132203	1.14134	3.51338e-31	1.64114e-31	13418		1.49073e-29	0.0186745	4.74245e-30
ARHGEF10L	0.0167694	0.000472955	0.13084	1.13979	4.68098e-30	1.68678e-31	13335		1.87341e-28	0.0019825	4.86844e-30
TMEM66	0.020234	0.00075551	-0.162181	0.850287	3.11346e-30	1.79077e-31	8864		1.2608e-28	0.00302931	5.16234e-30
VTI1A	0.0147873	0.00038932	0.123234	1.13115	6.39518e-30	1.89405e-31	15478		2.54248e-28	0.00166256	5.45348e-30
AP1S1	0.0546219	1.43724e-08	-0.271173	0.762484	1.78079e-25	1.94633e-31	2333		5.34305e-24	1.55371e-07	5.59729e-30
CACYBP	0.0716789	7.42162e-16	-0.193994	0.823662	3.57114e-18	2.01456e-31	3103		6.28106e-17	2.72626e-14	5.78652e-30
PGLS	0.0418327	4.26342e-09	-0.1894	0.827456	6.84056e-25	2.214e-31	4790		1.99743e-23	5.10115e-08	6.35175e-30
SLC3A2	0.052661	2.04927e-17	-0.134155	0.874455	1.45922e-16	2.26936e-31	6137		2.241e-15	9.53417e-16	6.50279e-30
L3MBTL4	0.00122519	0.777844	0.135646	1.14528	4.10108e-33	2.41883e-31	14023		1.94299e-31	0.854748	6.92278e-30
PSMB2	0.04907	1.22002e-10	-0.19507	0.822777	2.64126e-23	2.44306e-31	4130		6.97345e-22	1.93877e-09	6.98376e-30
MTHFD1L	0.0500762	2.16295e-20	0.097537	1.10245	1.63981e-13	2.68562e-31	9220		1.93746e-12	1.49403e-18	7.66798e-30
MYOF	-0.0711905	2.0481e-30	0.0584769	1.06022	0.00174849	2.71122e-31	4815		0.0052639	3.78026e-28	7.73182e-30
KIAA1217	0.00765847	0.076315	0.122639	1.13048	5.93923e-32	3.42088e-31	21127		2.66631e-30	0.152063	9.744e-30
ERH	0.0374935	1.34757e-07	-0.191509	0.825713	3.77818e-26	3.83673e-31	4933		1.18243e-24	1.22406e-06	1.09155e-29
FBXW11	-0.000516774	0.900966	0.13149	1.14053	5.98034e-33	4.05728e-31	14981		2.81111e-31	0.939207	1.15292e-29
CACNA1D	-0.0759575	2.00949e-29	0.0677874	1.07014	0.00029171	4.40913e-31	4902		0.00104345	3.42801e-27	1.25142e-29
PSMB7	0.0449304	3.55404e-14	-0.136545	0.872367	1.67712e-19	4.48234e-31	7223		3.30638e-18	9.95396e-13	1.27069e-29
CDIPT	0.046561	4.09417e-09	-0.217858	0.80424	1.46413e-24	4.50746e-31	3457		4.17355e-23	4.9117e-08	1.27629e-29
PCOLCE2	0.0736338	9.19854e-17	-0.182305	0.833347	6.56514e-17	4.54053e-31	3251		1.03544e-15	3.88321e-15	1.28414e-29
CLDN10-AS1	0.0350777	2.75219e-11	0.123384	1.13132	2.20776e-22	4.56813e-31	11314		5.54787e-21	4.83416e-10	1.29042e-29
PUF60	0.0426786	6.60322e-07	-0.246041	0.78189	9.27911e-27	4.60598e-31	2930		3.0142e-25	5.28211e-06	1.29957e-29
PDIA2	0.0569456	2.4962e-23	-0.0775107	0.925417	2.79153e-10	5.22922e-31	14557		2.4203e-09	2.50935e-21	1.47368e-29
IL4R	-0.064655	3.33461e-23	0.113507	1.1202	2.34753e-10	5.86542e-31	4943		2.05392e-09	3.27899e-21	1.65102e-29
SIPA1L3	-0.0137651	0.000842564	0.124323	1.13238	9.8142e-30	6.1913e-31	15545		3.85698e-28	0.00332216	1.7407e-29
ITGA6	0.0522772	2.09725e-23	0.0772514	1.08031	4.33109e-10	6.79246e-31	11035		3.68843e-09	2.14663e-21	1.90748e-29
ZNHIT1	0.0394247	6.39605e-08	-0.190229	0.82677	1.4224e-25	6.80304e-31	4871		4.28921e-24	6.15234e-07	1.90821e-29
SLC7A11	0.0788936	1.87497e-26	0.0930005	1.09746	5.33377e-07	7.46875e-31	4312		3.02356e-06	2.4405e-24	2.09248e-29
RP11-150D5.2	0.0924202	9.64207e-24	-0.136453	0.872447	1.05211e-09	7.57475e-31	3051		8.53834e-09	1.01934e-21	2.11969e-29
ZCCHC11	-0.00129461	0.762306	0.136242	1.14596	1.46709e-32	8.33977e-31	13036		6.77659e-31	0.843958	2.33104e-29
SPG11	0.000791511	0.861047	0.140469	1.15081	1.30901e-32	8.40414e-31	12226		6.0698e-31	0.912168	2.34629e-29
MRPL54	0.0522246	5.29605e-13	-0.168114	0.845257	2.30043e-20	9.07469e-31	4817		4.88469e-19	1.21319e-11	2.53054e-29
NDUFA6	0.0395619	2.98925e-07	-0.205264	0.814432	4.20981e-26	9.36926e-31	4207		1.31408e-24	2.55259e-06	2.60963e-29
GMDS	0.0303626	1.35784e-12	0.0951274	1.0998	1.02071e-20	1.03055e-30	19787		2.23059e-19	2.88179e-11	2.86707e-29
NDUFA4	0.00472188	0.511064	-0.194462	0.823277	2.80279e-32	1.06461e-30	6380		1.27498e-30	0.642805	2.95839e-29
P2RX1	0.0679622	6.88153e-32	0.0165177	1.01665	0.2435	1.24277e-30	8269		0.355686	1.39602e-29	3.44945e-29
HPN	0.0525323	9.65309e-29	0.0434947	1.04445	0.000181879	1.30132e-30	13435		0.000677365	1.55263e-26	3.60777e-29
CCT5	0.052298	6.9554e-11	-0.202274	0.816871	2.90893e-22	1.49678e-30	3630		7.21155e-21	1.15418e-09	4.14484e-29
PPT1	0.0515357	6.62581e-10	-0.224971	0.798539	3.31642e-23	1.62378e-30	3014		8.69854e-22	9.11424e-09	4.49133e-29
R3HCC1	0.0821809	1.72811e-18	-0.179586	0.835616	1.47135e-14	1.87519e-30	2771		1.89842e-13	9.02867e-17	5.18074e-29
MRPL11	0.0723545	5.39992e-16	-0.193592	0.823994	5.64586e-17	2.24288e-30	2865		8.95752e-16	2.04019e-14	6.18941e-29
CLMN	-0.00179965	0.695367	0.138056	1.14804	4.82672e-32	2.46597e-30	12755		2.18735e-30	0.795523	6.7972e-29
ZNF83	-0.0472417	1.40166e-22	0.0845512	1.08823	2.49735e-10	2.57036e-30	9955		2.17626e-09	1.25747e-20	7.07678e-29
HECTD4	-0.00164461	0.717405	0.140642	1.15101	4.88872e-32	2.57526e-30	11748		2.21127e-30	0.811214	7.0821e-29
TGFBR2	-0.00542893	0.246232	0.140435	1.15077	1.42846e-31	2.58259e-30	11720		6.25453e-30	0.379277	7.09411e-29
NBEA	-0.00377792	0.379944	0.133592	1.14293	9.2884e-32	2.59111e-30	13857		4.13118e-30	0.520909	7.10933e-29
PSME1	0.0286728	0.000100432	-0.205374	0.814342	3.7151e-28	2.7374e-30	4723		1.32929e-26	0.00049303	7.5021e-29
FITM1	0.111501	1.31262e-18	-0.241667	0.785318	2.84624e-14	2.74094e-30	1496		3.5931e-13	7.00418e-17	7.5032e-29
SCAND1	0.0270522	8.0595e-05	-0.184109	0.831845	4.8211e-28	2.84911e-30	5825		1.70971e-26	0.000406004	7.79039e-29
PIBF1	0.00424005	0.303966	0.127241	1.13569	1.28763e-31	2.86965e-30	15326		5.67434e-30	0.442428	7.83758e-29
CDK14	-0.00443953	0.312811	0.121726	1.12945	1.3329e-31	3.05433e-30	20255		5.86304e-30	0.451589	8.33247e-29
CRADD	0.0111636	0.0137516	0.129548	1.13831	3.20715e-30	3.22833e-30	13497		1.29654e-28	0.0369346	8.79711e-29
SLC3A1	-0.0815473	4.14733e-29	-0.0574304	0.944188	0.00107859	3.27375e-30	5987		0.00341438	7.02177e-27	8.9107e-29
ATP8B1	0.015142	0.000520589	0.123492	1.13144	8.95684e-29	3.41054e-30	14787		3.31362e-27	0.00216285	9.27248e-29
RP11-320N7.2	0.085138	1.38289e-28	-0.0667878	0.935394	0.000342713	3.46573e-30	4469		0.00120857	2.19295e-26	9.41181e-29
CANX	0.014819	0.00434399	-0.144986	0.865035	1.12419e-29	3.56965e-30	11239		4.40362e-28	0.0138631	9.68304e-29
PPM1L	0.0209224	4.92792e-05	0.138366	1.1484	1.00494e-27	3.61926e-30	10117		3.49151e-26	0.000262581	9.80646e-29
MMADHC	0.0547107	2.354e-12	-0.18535	0.830814	2.12671e-20	3.65818e-30	3910		4.51982e-19	4.82763e-11	9.89055e-29
FBXL15	0.0605332	6.28542e-14	-0.190029	0.826935	7.96574e-19	3.65857e-30	3365		1.48914e-17	1.68695e-12	9.89055e-29
RSU1	0.0462382	1.10948e-20	0.0840028	1.08763	4.70497e-12	3.81221e-30	11529		4.89549e-11	7.90608e-19	1.02943e-28
NANS	0.0627215	8.27976e-17	-0.15304	0.858095	6.37062e-16	3.85159e-30	4452		9.28972e-15	3.53113e-15	1.03889e-28
SYNGR2	0.023883	0.000179032	-0.177369	0.837471	3.05895e-28	3.99688e-30	6417		1.09615e-26	0.000828607	1.07686e-28
TNRC6A	0.00107539	0.796752	0.1264	1.13474	7.30767e-32	4.24576e-30	15892		3.26841e-30	0.868154	1.14262e-28
CTSL	0.0345157	1.16309e-05	-0.215916	0.805803	5.10542e-27	4.32893e-30	3916		1.6905e-25	7.16175e-05	1.1637e-28
DNASE2	0.0441791	3.74143e-07	-0.235903	0.789857	1.77898e-25	4.84466e-30	3101		5.34305e-24	3.13312e-06	1.30087e-28
MRPL41	0.0461662	2.36689e-10	-0.174838	0.839593	2.88591e-22	4.97006e-30	4906		7.16189e-21	3.55605e-09	1.33305e-28
C14orf105	-0.0667126	2.53359e-30	0.0384331	1.03918	0.0286458	5.27636e-30	6094		0.0608149	4.54293e-28	1.41361e-28
ATP13A4	-0.0749389	1.11214e-27	0.0852904	1.08903	7.74156e-05	6.24462e-30	3458		0.000308082	1.59511e-25	1.67115e-28
MAP7	0.0135461	0.000839715	0.119779	1.12725	1.04285e-28	6.34994e-30	15699		3.84029e-27	0.00331209	1.69744e-28
COX5B	0.0214642	0.000793807	-0.169567	0.84403	1.1287e-28	6.49489e-30	7280		4.13791e-27	0.00316483	1.73424e-28
VTI1B	0.0612867	2.93868e-12	-0.206468	0.813452	3.07735e-20	6.5547e-30	3082		6.46002e-19	5.93483e-11	1.74826e-28
POP7	0.0511217	7.71982e-07	-0.283542	0.753112	1.18067e-25	6.6056e-30	2102		3.58736e-24	6.07814e-06	1.75973e-28
SLC9C1	0.0424926	3.49006e-13	0.127435	1.13591	2.61516e-19	6.6145e-30	8346		5.08048e-18	8.29874e-12	1.75973e-28
LAMTOR5	0.0425713	9.37701e-09	-0.186876	0.829546	9.74131e-24	6.61979e-30	4668		2.65072e-22	1.05312e-07	1.75973e-28
CALCB	0.0543813	1.17993e-18	0.118106	1.12536	8.05163e-14	6.88124e-30	6164		9.78812e-13	6.37162e-17	1.8272e-28
SYPL1	0.0194874	0.00755363	-0.214812	0.806693	1.27074e-29	6.95147e-30	4550		4.95339e-28	0.022249	1.8438e-28
NEU1	0.0617948	6.88693e-13	-0.201615	0.817409	1.56502e-19	7.79319e-30	3116		3.09557e-18	1.53849e-11	2.06476e-28
NCOA4	0.0361618	5.26361e-06	-0.227532	0.796497	2.25402e-26	8.56708e-30	3436		7.18558e-25	3.50668e-05	2.26729e-28
NIPBL	0.00438384	0.261328	0.119242	1.12664	4.69804e-31	8.86115e-30	18051		1.96899e-29	0.396002	2.34252e-28
CBFA2T2	-0.00484903	0.291211	0.144006	1.15489	4.52565e-31	9.50272e-30	10581		1.90006e-29	0.42893	2.50935e-28
ATP9B	0.0010261	0.813521	0.136729	1.14652	1.79527e-31	1.05157e-29	12246		7.76861e-30	0.879488	2.7726e-28
TXN2	0.050653	1.43066e-10	-0.194366	0.823357	1.02155e-21	1.05228e-29	3803		2.40478e-20	2.24031e-09	2.7726e-28
TSPYL1	0.0594231	9.9198e-10	-0.241664	0.78532	1.56515e-22	1.11694e-29	2522		3.9705e-21	1.32488e-08	2.93648e-28
CBS	0.0588012	5.16414e-29	-0.0398115	0.960971	0.00304769	1.13203e-29	9601		0.00858545	8.61379e-27	2.97289e-28
NDUFB9	0.0458382	1.95068e-11	-0.153059	0.858079	8.53705e-21	1.19686e-29	6067		1.88452e-19	3.50004e-10	3.13969e-28
CALM3	0.0355688	4.84196e-07	-0.187177	0.829297	3.4483e-25	1.19994e-29	4955		1.02183e-23	3.96333e-06	3.14431e-28
EID1	0.036362	2.18934e-07	-0.175612	0.838944	8.03932e-25	1.264e-29	5697		2.33608e-23	1.91306e-06	3.30854e-28
LY6E	-0.0939737	8.69922e-21	-0.172922	0.841204	2.0757e-11	1.2963e-29	2855		2.03604e-10	6.28455e-19	3.38937e-28
RFX7	0.0122227	0.00793707	0.133796	1.14316	2.4879e-29	1.41583e-29	11872		9.51233e-28	0.0232095	3.69786e-28
SURF4	0.0436971	1.18835e-12	-0.141609	0.86796	1.69433e-19	1.44325e-29	6709		3.33757e-18	2.5558e-11	3.76537e-28
ZNF19	-0.0897726	1.70023e-28	0.0753247	1.07823	0.00118689	1.44646e-29	2920		0.00372134	2.67733e-26	3.76963e-28
TMCO1	0.0242485	0.000115777	-0.174495	0.839881	1.78089e-27	1.47746e-29	6624		6.06439e-26	0.000560058	3.84623e-28
DLGAP1	0.0307079	8.40239e-09	0.128601	1.13724	2.53134e-23	1.52343e-29	10176		6.71282e-22	9.48871e-08	3.96157e-28
SEPP1	0.0315302	1.16453e-05	-0.191478	0.825738	1.87133e-26	1.56034e-29	5161		6.00554e-25	7.16862e-05	4.05316e-28
TUSC2	0.062365	2.31258e-13	-0.191039	0.8261	1.01097e-18	1.67236e-29	3295		1.8744e-17	5.66645e-12	4.33941e-28
ARHGEF38	-0.000388648	0.930671	0.135661	1.14529	3.02907e-31	2.01123e-29	12646		1.2898e-29	0.958202	5.21305e-28
MAP4K3	-0.00186768	0.67105	0.136657	1.14643	4.47691e-31	2.14142e-29	12186		1.88289e-29	0.7767	5.54448e-28
SLC39A11	0.0195439	9.51131e-06	0.117157	1.1243	3.3282e-26	2.25476e-29	14817		1.0457e-24	5.96756e-05	5.83162e-28
POLD4	0.0394714	7.70738e-10	-0.153003	0.858127	5.17009e-22	2.8291e-29	6693		1.25491e-20	1.04614e-08	7.30917e-28
CHCHD1	0.0563344	9.24965e-10	-0.226431	0.797375	4.41689e-22	2.89957e-29	2832		1.08047e-20	1.24126e-08	7.48314e-28
COX6B1	0.024209	0.000311286	-0.166153	0.846917	1.32629e-27	2.9297e-29	7353		4.5617e-26	0.00135686	7.55275e-28
MKNK2	0.0530394	2.84343e-20	-0.0980658	0.906589	1.48857e-11	3.00253e-29	7875		1.48381e-10	1.9056e-18	7.73216e-28
APEX1	0.057299	3.53696e-15	-0.157339	0.854415	1.23446e-16	3.09593e-29	4361		1.90191e-15	1.14928e-13	7.9641e-28
PHB2	0.0590358	2.19798e-15	-0.155029	0.856391	2.00285e-16	3.12109e-29	4477		3.03696e-15	7.47646e-14	8.0202e-28
ACAT1	0.0569215	2.82058e-24	-0.0736279	0.929017	1.5904e-07	3.17955e-29	8393		9.69407e-07	3.0683e-22	8.16164e-28
MKL2	0.00447477	0.304377	0.132602	1.1418	1.72253e-30	3.70801e-29	12959		7.07092e-29	0.442906	9.50794e-28
MRPL36	0.0773175	1.10254e-15	-0.201652	0.817379	4.89858e-16	3.81808e-29	2491		7.23114e-15	3.91594e-14	9.7797e-28
TMEM117	0.0131635	0.00143426	0.116419	1.12347	3.88083e-28	3.93323e-29	16315		1.38652e-26	0.00529282	1.00638e-27
INTS6	0.0202833	3.11799e-05	0.12286	1.13073	1.90572e-26	4.19496e-29	12925		6.10774e-25	0.000173575	1.07221e-27
IMP3	0.0635341	3.73472e-13	-0.197283	0.820958	1.65976e-18	4.37357e-29	3060		3.01436e-17	8.80611e-12	1.11666e-27
HDDC3	0.0739353	1.7319e-14	-0.209325	0.811131	3.8583e-17	4.70964e-29	2468		6.24123e-16	5.06478e-13	1.20119e-27
ANKIB1	0.0120149	0.00649005	0.127531	1.13602	1.05502e-28	4.82425e-29	13032		3.87915e-27	0.0195666	1.2291e-27
SLC25A38	0.0870781	3.44186e-25	-0.103419	0.901749	2.08409e-06	5.05059e-29	3153		1.0833e-05	4.01574e-23	1.2854e-27
TRAM1	0.0342071	2.09412e-10	-0.128743	0.8792	3.71255e-21	5.46776e-29	9382		8.38841e-20	3.17331e-09	1.39009e-27
ELF2	0.0169905	5.3182e-05	0.114127	1.12089	1.46972e-26	5.49669e-29	16196		4.74206e-25	0.000280326	1.39571e-27
PPP1R14B	0.0637253	5.40769e-17	-0.142476	0.867209	1.44669e-14	5.50154e-29	4653		1.86761e-13	2.36907e-15	1.39571e-27
TMEM261	0.0569074	3.03747e-11	-0.201184	0.817762	2.58716e-20	5.52593e-29	3263		5.45967e-19	5.30627e-10	1.40041e-27
SEC11C	0.0451519	1.4622e-11	-0.148062	0.862377	5.47283e-20	5.62568e-29	6376		1.12425e-18	2.68344e-10	1.42418e-27
KIAA0319L	0.0132385	0.00162526	0.119563	1.127	4.98331e-28	5.69279e-29	15115		1.75942e-26	0.00589145	1.43964e-27
XKR6	0.00587314	0.167128	0.123591	1.13155	5.24427e-30	6.15361e-29	15246		2.09535e-28	0.282919	1.55453e-27
PPP6R3	0.00422038	0.301766	0.123403	1.13134	3.05185e-30	6.46135e-29	15587		1.23794e-28	0.440091	1.63055e-27
ANKRD11	0.00632559	0.125966	0.119072	1.12645	7.49003e-30	6.61723e-29	16852		2.97282e-28	0.226941	1.66813e-27
SDC2	0.0659267	2.90877e-30	-0.0141222	0.985977	0.331203	6.75482e-29	7468		0.451396	5.15745e-28	1.70102e-27
RP11-156K13.1	0.000433037	0.934777	0.144763	1.15577	1.06325e-30	6.96564e-29	10485		4.39471e-29	0.960279	1.75226e-27
DHRS4L2	0.0636499	7.43609e-15	-0.173872	0.840405	1.34528e-16	7.01027e-29	3494		2.07132e-15	2.3096e-13	1.76163e-27
TBC1D30	0.0300512	1.7476e-09	0.12628	1.1346	5.73971e-22	7.02896e-29	9380		1.38708e-20	2.21829e-08	1.76448e-27
RREB1	0.00923442	0.0494392	0.136639	1.14641	2.05947e-29	7.13336e-29	11447		7.93757e-28	0.106472	1.7888e-27
AC019117.2	-0.0983054	4.8376e-29	0.0534077	1.05486	0.0223334	7.56284e-29	3008		0.0491372	8.12934e-27	1.89452e-27
GSTP1	-0.027863	4.05779e-05	-0.157641	0.854156	3.01942e-26	8.56114e-29	8134		9.52428e-25	0.000220549	2.14235e-27
ITFG1	0.0241308	4.38684e-09	0.0999989	1.10517	2.82714e-22	8.66446e-29	18160		7.0306e-21	5.24047e-08	2.16593e-27
RSL1D1	0.0558234	5.99167e-17	-0.127762	0.880063	2.09904e-14	8.78465e-29	5735		2.67946e-13	2.59962e-15	2.19368e-27
RYR2	0.0198753	0.000178169	0.139533	1.14974	7.20554e-27	8.96454e-29	10418		2.36304e-25	0.000825009	2.23627e-27
LINC00339	0.0758325	1.26576e-18	-0.153843	0.857407	1.13406e-12	1.00074e-28	3323		1.24653e-11	6.8025e-17	2.49382e-27
ELN	0.0621197	8.13839e-29	-0.0333043	0.967244	0.0176852	1.00338e-28	8480		0.0402209	1.32797e-26	2.49779e-27
SCFD2	0.0211973	9.44407e-07	0.11396	1.12071	1.57255e-24	1.03486e-28	14241		4.4561e-23	7.29042e-06	2.57348e-27
UTY	-0.0110642	0.0277405	0.149109	1.1608	5.60549e-29	1.08284e-28	9900		2.09315e-27	0.0665311	2.68998e-27
CORO1B	0.0550797	5.42151e-10	-0.222949	0.800155	3.10751e-21	1.17184e-28	2789		7.05457e-20	7.5733e-09	2.90805e-27
RAN	0.0276965	0.000250606	-0.206547	0.813388	6.84168e-27	1.19228e-28	4445		2.24679e-25	0.00112103	2.95572e-27
SPDYE2	0.0210206	2.76691e-05	0.138087	1.14807	6.82245e-26	1.31087e-28	9766		2.10495e-24	0.000156075	3.24633e-27
EIF3L	0.0413781	3.87933e-13	-0.121608	0.885495	5.05904e-18	1.36209e-28	8585		8.8012e-17	9.08998e-12	3.36969e-27
VMP1	0.0117251	0.0190674	0.132291	1.14144	1.04246e-28	1.37928e-28	12471		3.84029e-27	0.0484879	3.40869e-27
MRPS18A	0.0699399	1.01084e-11	-0.245061	0.782657	2.13093e-19	1.49296e-28	2042		4.16339e-18	1.89526e-10	3.68583e-27
TSPAN6	0.0420896	2.14997e-05	-0.274332	0.76008	1.00453e-25	1.49684e-28	2251		3.06772e-24	0.000124136	3.6916e-27
STAT3	-0.000734943	0.871699	0.131712	1.14078	2.48353e-30	1.50038e-28	13165		1.01083e-28	0.919378	3.6965e-27
APBB2	0.00200232	0.637325	0.124257	1.13231	3.45892e-30	1.5274e-28	15385		1.39597e-28	0.750472	3.7592e-27
SLCO3A1	-0.0850052	2.54201e-30	-0.00295628	0.997048	0.879404	1.54857e-28	4372		0.917804	4.54293e-28	3.80509e-27
CSRP1	0.0606994	5.90258e-14	-0.176238	0.838419	3.78889e-17	1.54923e-28	3506		6.14139e-16	1.59179e-12	3.80509e-27
XKR4	0.0457347	2.40011e-13	0.123582	1.13154	9.39587e-18	1.56199e-28	7540		1.5975e-16	5.85545e-12	3.83249e-27
SERPING1	-0.0656994	1.02853e-22	-0.0900742	0.913863	2.34414e-08	1.66837e-28	6949		1.60684e-07	9.492e-21	4.0893e-27
EHF	-0.0665819	7.79241e-29	0.0351198	1.03574	0.0316079	1.70382e-28	6678		0.0661027	1.2808e-26	4.17192e-27
SDF4	0.0392952	4.89466e-09	-0.162323	0.850166	5.24746e-22	1.77568e-28	5764		1.27196e-20	5.81012e-08	4.34342e-27
CEP85L	0.0323034	5.56243e-10	0.128811	1.13748	4.88134e-21	1.87563e-28	8405		1.09365e-19	7.75572e-09	4.58322e-27
TMED1	0.0641264	5.0615e-14	-0.188573	0.82814	5.38834e-17	1.88387e-28	3023		8.57164e-16	1.38151e-12	4.59864e-27
CREBBP	-0.00588348	0.172883	0.132031	1.14114	1.62926e-29	1.94471e-28	12477		6.33036e-28	0.29041	4.74232e-27
GPX1	0.0546985	1.12322e-12	-0.175956	0.838655	2.59984e-18	2.0151e-28	3955		4.62702e-17	2.42499e-11	4.90896e-27
TMTC2	0.00594955	0.183957	0.11902	1.12639	1.68295e-29	2.13455e-28	17041		6.52838e-28	0.304584	5.19465e-27
ABL2	0.012207	0.00494693	0.126424	1.13476	6.79241e-28	2.31399e-28	12832		2.37368e-26	0.0155133	5.62561e-27
GSTM3	0.0533963	4.16879e-13	-0.161971	0.850466	9.05514e-18	2.59521e-28	4459		1.54066e-16	9.73785e-12	6.30289e-27
DLG2	0.0161852	0.000481563	0.113434	1.12012	7.89108e-27	2.61225e-28	16302		2.57378e-25	0.00201408	6.33782e-27
FBL	0.0688927	1.8452e-18	-0.137172	0.87182	2.06857e-12	2.62368e-28	4050		2.22476e-11	9.59588e-17	6.35909e-27
LINC00486	0.0972137	3.19796e-21	0.0650784	1.06724	1.19954e-09	2.63666e-28	19400		9.66609e-09	2.48316e-19	6.38409e-27
MAPK8IP1	0.0759322	8.51329e-16	-0.180353	0.834975	4.67872e-15	2.73623e-28	2878		6.32261e-14	3.07215e-14	6.61847e-27
COX5A	0.0428348	2.78138e-10	-0.152952	0.858171	1.44635e-20	2.76311e-28	6028		3.13218e-19	4.13953e-09	6.67672e-27
THADA	0.00830756	0.054717	0.126222	1.13453	7.39689e-29	2.77971e-28	13710		2.74924e-27	0.115833	6.71004e-27
TRAF5	0.0421918	1.21916e-12	0.13593	1.1456	3.33891e-18	2.79548e-28	6311		5.89423e-17	2.61707e-11	6.7413e-27
BACE1	0.0563834	1.11618e-29	0.0105951	1.01065	0.380145	2.91213e-28	12331		0.499902	1.93339e-27	7.01552e-27
TUBB	-0.00282618	0.688986	-0.199014	0.819538	6.21651e-30	2.93918e-28	5340		2.47556e-28	0.790713	7.07357e-27
SNHG18	0.0667755	2.89036e-18	-0.136313	0.87257	1.4985e-12	2.97172e-28	4179		1.63141e-11	1.46919e-16	7.14468e-27
ANKRD36	-0.0026244	0.554795	0.131699	1.14077	8.02365e-30	3.05302e-28	12620		3.17411e-28	0.680625	7.33277e-27
DENND1B	0.0242683	6.96242e-09	0.105698	1.11149	7.37907e-22	3.51624e-28	15000		1.76194e-20	7.99897e-08	8.43685e-27
C20orf24	0.0680396	1.00528e-13	-0.19531	0.82258	5.18304e-17	3.56533e-28	2850		8.2615e-16	2.61397e-12	8.54606e-27
RAPGEF2	-0.00895284	0.0400384	0.129372	1.13811	1.34641e-28	3.68691e-28	12561		4.92033e-27	0.0898977	8.82864e-27
PPFIBP1	-0.0128258	0.00388783	0.128025	1.13658	1.51518e-27	4.02365e-28	12348		5.19649e-26	0.0125857	9.62533e-27
ATRNL1	0.0432826	1.06285e-13	0.125129	1.13329	5.56106e-17	4.03698e-28	6941		8.82904e-16	2.7415e-12	9.64757e-27
TMEM167A	0.0729605	1.60132e-19	-0.133822	0.874746	3.71927e-11	4.06737e-28	3756		3.55086e-10	9.85206e-18	9.71048e-27
LFNG	0.083575	1.70584e-18	-0.16583	0.847191	3.71288e-12	4.32151e-28	2648		3.91076e-11	8.97479e-17	1.03069e-26
CLIC1	-0.0110221	0.159672	-0.21693	0.804986	4.04545e-29	4.40612e-28	4678		1.52727e-27	0.272944	1.04983e-26
PKHD1	0.0302755	2.90654e-08	0.134046	1.14344	2.23814e-22	4.4369e-28	21100		5.61832e-21	2.97498e-07	1.05611e-26
ELP4	0.0253669	1.55821e-08	0.108556	1.11467	4.21407e-22	4.478e-28	13777		1.03296e-20	1.67324e-07	1.06483e-26
ADIPOR2	0.0225025	1.02789e-05	0.129827	1.13863	6.49673e-25	4.55294e-28	10320		1.89934e-23	6.40811e-05	1.08157e-26
TMEM230	0.0460501	2.50894e-10	-0.168195	0.845189	2.80645e-20	4.79688e-28	4864		5.91725e-19	3.7614e-09	1.13839e-26
TMEM101	0.0593012	1.19703e-10	-0.220406	0.802193	6.41782e-20	5.22693e-28	2626		1.30829e-18	1.90627e-09	1.23922e-26
PERP	-0.0198921	0.00722519	-0.200975	0.817933	1.08829e-27	5.3481e-28	5253		3.77016e-26	0.0214413	1.26669e-26
TRIO	-0.00937021	0.0362424	0.129576	1.13835	2.17711e-28	5.3664e-28	12922		7.86023e-27	0.0829292	1.26976e-26
CASR	-0.0735434	5.40018e-28	0.0419657	1.04286	0.0146748	5.38935e-28	6683		0.0342716	8.05306e-26	1.27393e-26
REEP5	0.0290262	2.64732e-08	-0.123958	0.883417	3.02881e-22	5.45206e-28	11111		7.50101e-21	2.72202e-07	1.28748e-26
PPP4C	0.040657	9.69271e-09	-0.18108	0.834369	8.35625e-22	5.50649e-28	4413		1.98932e-20	1.08641e-07	1.29905e-26
NDUFAF6	0.0297536	1.3813e-09	0.115229	1.12213	6.24446e-21	5.85865e-28	11410		1.3861e-19	1.79067e-08	1.38077e-26
ICAM3	0.0988369	6.74899e-12	-0.314542	0.730123	1.29361e-18	5.92898e-28	1184		2.37637e-17	1.29229e-10	1.39597e-26
SLC25A39	0.0489265	6.55294e-12	-0.158883	0.853096	1.33889e-18	5.95783e-28	4851		2.45579e-17	1.25582e-10	1.40138e-26
COBL	-0.019035	1.96458e-05	0.122387	1.13019	4.57744e-25	6.10437e-28	12496		1.35142e-23	0.000114696	1.43444e-26
LRP4	0.0253132	1.97069e-07	0.118816	1.12616	4.82849e-23	6.45382e-28	12804		1.25546e-21	1.7416e-06	1.51506e-26
STK16	0.079068	3.23302e-15	-0.200976	0.817932	3.03199e-15	6.6456e-28	2325		4.17735e-14	1.05356e-13	1.55855e-26
HAX1	0.0569218	3.57993e-15	-0.145869	0.864271	2.74155e-15	6.65364e-28	4602		3.79245e-14	1.16157e-13	1.55891e-26
C12orf79	0.0223329	4.72976e-06	0.119621	1.12707	2.18395e-24	6.99752e-28	12601		6.13786e-23	3.1859e-05	1.63787e-26
HERC4	-0.00366566	0.410825	0.131637	1.14069	2.59072e-29	7.20689e-28	12517		9.88972e-28	0.550948	1.68523e-26
ZNF638	-0.00603874	0.1498	0.122163	1.12994	7.23995e-29	7.34168e-28	15085		2.69508e-27	0.259343	1.71507e-26
UBXN6	0.0482397	4.77577e-11	-0.165941	0.847097	2.27372e-19	7.35058e-28	4584		4.42434e-18	8.1656e-10	1.71547e-26
SCLT1	0.0183947	0.000153494	0.128664	1.13731	7.9368e-26	8.23261e-28	10940		2.43622e-24	0.000723241	1.91944e-26
LSM3	0.0465005	1.31032e-09	-0.174316	0.840031	9.88238e-21	8.74276e-28	4579		2.16554e-19	1.70652e-08	2.0364e-26
WHSC1	-0.0233738	5.31418e-06	0.142123	1.15272	2.69003e-24	9.63755e-28	7971		7.50734e-23	3.53515e-05	2.24263e-26
SPP1	-0.0986623	3.66619e-22	-0.0898751	0.914045	3.96595e-08	9.80002e-28	6825		2.63441e-07	3.1271e-20	2.27822e-26
ANKRD36C	-0.0292741	1.4908e-08	0.119279	1.12668	1.00251e-21	1.00692e-27	10877		2.36546e-20	1.60544e-07	2.33852e-26
TMEM126A	0.0801462	9.92041e-16	-0.189272	0.827561	1.52697e-14	1.02037e-27	2512		1.96595e-13	3.54022e-14	2.36746e-26
TMC5	-0.0950438	5.16316e-22	0.120395	1.12794	3.05537e-08	1.06198e-27	3673		2.06037e-07	4.30607e-20	2.46161e-26
TLE1	0.0223214	5.18205e-06	0.121094	1.12873	3.13505e-24	1.09319e-27	11757		8.70874e-23	3.4582e-05	2.53149e-26
GARS	0.0630085	2.2462e-20	-0.107824	0.897785	7.25424e-10	1.0964e-27	5112		6.03003e-09	1.54679e-18	2.53648e-26
CHCHD5	0.061202	1.34272e-13	-0.1646	0.848233	1.216e-16	1.09859e-27	3960		1.87587e-15	3.40873e-12	2.53908e-26
C16orf45	0.026208	4.89709e-07	0.129872	1.13868	3.38918e-23	1.11646e-27	9559		8.87965e-22	4.00555e-06	2.57789e-26
KIAA1958	0.00836486	0.0772398	0.136373	1.14611	2.16468e-28	1.1246e-27	10806		7.82712e-27	0.153512	2.59417e-26
HINT2	0.0472319	1.50999e-09	-0.181884	0.833698	1.17861e-20	1.19592e-27	4098		2.56861e-19	1.94075e-08	2.75604e-26
MRPS12	0.059053	8.51073e-11	-0.22537	0.798221	2.17571e-19	1.24357e-27	2440		4.24397e-18	1.38772e-09	2.86309e-26
MRPS23	0.0738911	2.16435e-14	-0.200222	0.818549	8.73605e-16	1.26944e-27	2455		1.26467e-14	6.21643e-13	2.91982e-26
REG3G	-0.0455377	1.48765e-06	-0.145241	0.864814	1.33797e-23	1.33532e-27	9836		3.61208e-22	1.10777e-05	3.0684e-26
POLDIP2	0.0561309	3.80709e-13	-0.165091	0.847817	5.332e-17	1.36142e-27	3993		8.49329e-16	8.93465e-12	3.12538e-26
ELOF1	0.0601925	5.7315e-15	-0.158902	0.85308	3.60455e-15	1.38521e-27	3793		4.94347e-14	1.82549e-13	3.17694e-26
EPC1	0.0113793	0.00648624	0.119258	1.12666	3.28721e-27	1.42893e-27	14854		1.10062e-25	0.019559	3.27407e-26
ZNF586	-0.0608752	7.12318e-22	0.102055	1.10744	3.11921e-08	1.48813e-27	4586		2.09988e-07	5.854e-20	3.40646e-26
C1GALT1C1	0.0574722	4.62578e-08	-0.267843	0.765028	4.99849e-22	1.54771e-27	2007		1.21654e-20	4.56456e-07	3.53943e-26
SRPK2	0.0106118	0.0100342	0.112974	1.1196	2.33175e-27	1.56586e-27	17364		7.88421e-26	0.0283608	3.57753e-26
RP11-673C5.2	0.0204042	0.00159844	-0.178149	0.836818	1.55788e-26	1.665e-27	6426		5.01302e-25	0.00580356	3.80039e-26
PSEN2	0.070073	1.29991e-16	-0.15724	0.854499	1.92643e-13	1.67423e-27	3337		2.26162e-12	5.3907e-15	3.81781e-26
GTF3C6	0.048456	5.90784e-08	-0.211675	0.809227	4.62953e-22	1.82616e-27	3299		1.12903e-20	5.73332e-07	4.16031e-26
FOXJ3	0.013719	0.00217705	0.123201	1.13111	1.2659e-26	1.83989e-27	12877		4.09547e-25	0.0075828	4.1876e-26
CERS4	0.0497754	4.89164e-26	0.0416498	1.04253	0.000585081	1.90963e-27	11515		0.00196527	6.18819e-24	4.34218e-26
LDHA	0.0397271	1.7396e-08	-0.16848	0.844948	1.73967e-21	2.01758e-27	5218		4.02559e-20	1.85212e-07	4.58328e-26
SPAG9	0.0151529	0.000772872	0.122379	1.13018	4.40525e-26	2.26582e-27	12818		1.37152e-24	0.00308792	5.14231e-26
ARF1	0.0285274	2.62237e-07	-0.134423	0.87422	1.31606e-22	2.29629e-27	9250		3.36352e-21	2.26248e-06	5.20653e-26
CD9	-0.000869945	0.902704	-0.198319	0.820108	4.16038e-29	2.49565e-27	5451		1.56819e-27	0.94027	5.65319e-26
UBC	-0.0238331	0.00155225	-0.165672	0.847324	2.44813e-26	2.52479e-27	7450		7.78369e-25	0.00566233	5.71378e-26
FAM173A	0.0492923	3.22622e-10	-0.189259	0.827573	1.26997e-19	2.7191e-27	3596		2.5182e-18	4.71741e-09	6.14769e-26
MDM4	0.00124299	0.810003	0.148448	1.16003	5.15138e-29	2.76839e-27	8966		1.92658e-27	0.877286	6.25321e-26
SAP18	0.0206436	0.0046757	-0.185909	0.830349	9.98166e-27	3.09124e-27	5489		3.23365e-25	0.0147751	6.97587e-26
FBXO11	0.00839665	0.0459411	0.117265	1.12442	1.027e-27	3.12454e-27	15678		3.563e-26	0.100515	7.04435e-26
MYOM1	0.0120001	0.0327299	0.12832	1.13692	1.48624e-27	3.21993e-27	12882		5.10453e-26	0.0763348	7.25258e-26
LINC00998	0.058357	4.49118e-11	-0.197117	0.821094	1.09913e-18	3.26683e-27	3097		2.03001e-17	7.70239e-10	7.35129e-26
POF1B	-0.0660002	4.66312e-20	0.12091	1.12852	1.09489e-09	3.37707e-27	3884		8.86148e-09	3.0703e-18	7.59221e-26
RNF167	0.0557731	1.278e-12	-0.176364	0.838313	4.19559e-17	3.54403e-27	3517		6.74134e-16	2.73036e-11	7.96007e-26
PDK2	0.0729837	2.35956e-20	-0.126657	0.881036	2.34924e-09	3.66195e-27	3379		1.82733e-08	1.60521e-18	8.2172e-26
PGRMC2	0.0426161	2.97628e-10	-0.151369	0.859531	1.93574e-19	3.80384e-27	5751		3.7913e-18	4.39763e-09	8.52758e-26
SEC63	0.04247	8.61389e-23	0.0544321	1.05594	7.72277e-07	4.38254e-27	15253		4.27373e-06	8.04845e-21	9.81574e-26
SYT1	0.0546837	9.45487e-12	-0.149634	0.861023	7.24635e-18	4.51164e-27	5417		1.23818e-16	1.77421e-10	1.00954e-25
GLG1	0.0138627	0.000808099	0.111906	1.11841	8.50599e-26	4.52613e-27	16636		2.60427e-24	0.00320986	1.01184e-25
PDGFD	0.0135185	0.0116022	0.119476	1.12691	6.08545e-27	4.64722e-27	18605		2.00669e-25	0.0319973	1.03794e-25
NDUFA3	0.059025	9.92468e-13	-0.171613	0.842305	7.28879e-17	4.75963e-27	3614		1.14355e-15	2.16135e-11	1.06205e-25
C11orf83	0.0559077	4.58681e-11	-0.188076	0.828551	1.58483e-18	4.78257e-27	3370		2.88482e-17	7.86041e-10	1.06617e-25
SLC15A1	-0.0706935	1.01527e-25	0.0671902	1.0695	0.000759514	5.06868e-27	3946		0.00249456	1.23577e-23	1.12883e-25
ANAPC11	0.0414615	1.82598e-08	-0.171776	0.842168	4.22672e-21	5.07309e-27	4856		9.51428e-20	1.93585e-07	1.12883e-25
CACHD1	0.0395797	9.97154e-14	0.10489	1.11059	7.99588e-16	5.23825e-27	9436		1.15962e-14	2.59883e-12	1.1645e-25
KIAA1598	0.00989931	0.0235833	0.124495	1.13258	3.48744e-27	5.40088e-27	13024		1.16603e-25	0.0579119	1.19954e-25
MIEN1	0.0562765	4.18036e-12	-0.176135	0.838505	2.07821e-17	5.70026e-27	3589		3.455e-16	8.28639e-11	1.26485e-25
MRPL13	0.0621309	1.1934e-11	-0.197394	0.820867	7.57202e-18	5.92555e-27	2917		1.29291e-16	2.21725e-10	1.31362e-25
NSMCE1	0.0531314	1.67547e-14	-0.141309	0.868221	5.43975e-15	5.9757e-27	4754		7.30982e-14	4.90614e-13	1.32351e-25
STUB1	0.0413396	6.78259e-09	-0.168597	0.844849	1.37541e-20	6.11431e-27	4925		2.98666e-19	7.8163e-08	1.35296e-25
AKT1S1	0.0660012	1.09363e-09	-0.249059	0.779534	9.22193e-20	6.60228e-27	2009		1.85468e-18	1.44776e-08	1.45959e-25
QKI	0.00671504	0.111507	0.119367	1.12678	9.6914e-28	7.06697e-27	14991		3.37202e-26	0.206224	1.56087e-25
TCEAL8	0.0542122	1.01714e-09	-0.200785	0.818088	1.0827e-19	7.19955e-27	3181		2.16296e-18	1.35526e-08	1.58869e-25
TMED10	0.0282852	5.9661e-08	-0.122124	0.885039	1.88401e-21	7.34606e-27	10950		4.33864e-20	5.77329e-07	1.61952e-25
MAPK8IP3	-0.0121297	0.0151972	0.146336	1.15759	7.53335e-27	7.48018e-27	8374		2.46381e-25	0.0401892	1.64757e-25
SPSB4	0.0658567	1.74559e-23	0.0764979	1.0795	6.5962e-06	7.52242e-27	5306		3.17404e-05	1.81139e-21	1.65535e-25
PAPD4	-0.003478	0.43321	0.129234	1.13796	2.74793e-28	7.77329e-27	12374		9.8617e-27	0.571171	1.70898e-25
PPP2R1A	0.0268026	0.000139928	-0.191083	0.826064	8.62836e-25	7.88206e-27	4585		2.49816e-23	0.000664186	1.7313e-25
CCT4	0.0501813	7.76091e-16	-0.117722	0.888943	1.57734e-13	7.9901e-27	6290		1.86826e-12	2.84163e-14	1.75342e-25
PRKCE	0.00108777	0.804381	0.125082	1.13324	1.55765e-28	8.17506e-27	13947		5.66639e-27	0.87317	1.79236e-25
RP11-1220K2.2	-0.0793357	5.40879e-26	0.0656896	1.0679	0.00237469	8.37724e-27	3662		0.00689289	6.80419e-24	1.83501e-25
TMEM14A	0.0560169	7.81863e-12	-0.176432	0.838256	1.65505e-17	8.43894e-27	3610		2.77265e-16	1.48448e-10	1.84683e-25
CHKA	-0.00193333	0.685768	0.1355	1.14511	1.89357e-28	8.46799e-27	11141		6.86756e-27	0.788241	1.85149e-25
ATP5H	0.0577915	2.22529e-14	-0.142706	0.867009	5.90575e-15	8.56847e-27	4720		7.905e-14	6.3752e-13	1.87175e-25
VWA8	0.00910838	0.0309861	0.119073	1.12645	4.3691e-27	8.82273e-27	14844		1.4507e-25	0.0729249	1.92553e-25
DNAJC1	0.0300742	2.35886e-13	0.0824327	1.08593	5.85634e-16	8.99989e-27	18994		8.56583e-15	5.76103e-12	1.9624e-25
FIS1	0.0425721	1.66106e-10	-0.144893	0.865115	8.92511e-19	9.64799e-27	6167		1.66248e-17	2.55315e-09	2.1018e-25
ECHDC2	0.00950735	0.0378311	0.122631	1.13047	4.00964e-27	9.86825e-27	13928		1.33319e-25	0.085901	2.14783e-25
MRPL55	0.0539593	8.74095e-14	-0.146222	0.863966	1.75597e-15	9.98348e-27	4622		2.46895e-14	2.30209e-12	2.17093e-25
VDAC1	0.0292035	2.85946e-05	-0.180813	0.834591	5.39614e-24	1.00355e-26	5163		1.4835e-22	0.000160732	2.18026e-25
KIF1B	0.00833068	0.0499792	0.123537	1.13149	3.10679e-27	1.00979e-26	13209		1.04166e-25	0.107348	2.19182e-25
RAB25	0.0318093	0.000101813	-0.227906	0.796199	1.55443e-24	1.02891e-26	3228		4.40997e-23	0.000498925	2.2313e-25
PRLR	0.0572192	1.3134e-19	0.0952464	1.09993	1.24889e-09	1.06583e-26	6221		1.00469e-08	8.19259e-18	2.30926e-25
AC000111.6	-0.0817772	2.02251e-28	-0.00352812	0.996478	0.829453	1.08967e-26	8488		0.881404	3.14089e-26	2.35879e-25
S100A6	-0.103559	1.53138e-23	-0.0884402	0.915358	1.11373e-05	1.10755e-26	4556		5.15531e-05	1.59647e-21	2.39532e-25
TM4SF4	-0.0755427	3.96693e-18	-0.123175	0.884109	4.50808e-11	1.16046e-26	5365		4.24979e-10	1.98065e-16	2.50748e-25
SLC50A1	0.0552707	8.64193e-10	-0.202888	0.81637	2.1698e-19	1.2159e-26	3016		4.23587e-18	1.16457e-08	2.62489e-25
RER1	0.0282917	2.99687e-05	-0.172491	0.841566	6.47036e-24	1.25672e-26	5698		1.77273e-22	0.000167494	2.71057e-25
ERGIC3	0.0474738	7.226e-13	-0.136632	0.872292	2.75345e-16	1.28898e-26	5726		4.14366e-15	1.60627e-11	2.77764e-25
RABGGTB	0.0757358	2.51465e-18	-0.146122	0.864052	8.13355e-11	1.32447e-26	2998		7.45643e-10	1.28986e-16	2.85155e-25
STK3	0.0039699	0.311226	0.112555	1.11913	6.89573e-28	1.38873e-26	18480		2.40628e-26	0.450022	2.98722e-25
THEM6	0.054658	5.988e-08	-0.262119	0.769419	3.62733e-21	1.40524e-26	2016		8.21132e-20	5.78952e-07	3.02e-25
IARS	0.0313975	6.46255e-09	0.125232	1.13341	3.37806e-20	1.41228e-26	8581		7.07269e-19	7.5051e-08	3.0324e-25
ENO1	-0.0120284	0.062605	-0.176622	0.838097	3.53352e-27	1.43079e-26	6248		1.17979e-25	0.129334	3.0694e-25
KIAA1432	0.00083251	0.857793	0.136589	1.14636	2.72542e-28	1.51079e-26	10769		9.79558e-27	0.909792	3.23811e-25
GTF2IRD1	-0.011286	0.0158553	0.132441	1.14161	1.48585e-26	1.52225e-26	10748		4.78767e-25	0.0417189	3.25975e-25
MED13	0.0176617	1.95037e-05	0.110298	1.11661	1.22967e-23	1.54925e-26	14814		3.33094e-22	0.000113956	3.3146e-25
NDUFA2	0.0451384	1.59724e-10	-0.152509	0.858551	1.50401e-18	1.55177e-26	5359		2.74605e-17	2.46962e-09	3.31701e-25
MAP2	-0.00590482	0.219442	0.135169	1.14473	1.12513e-27	1.59421e-26	10806		3.88657e-26	0.348013	3.40469e-25
EIF4G3	-0.00287273	0.521745	0.12356	1.13152	4.73723e-28	1.59587e-26	14348		1.68245e-26	0.652474	3.40518e-25
RBM39	-0.0063524	0.1627	0.127912	1.13645	1.61731e-27	1.69736e-26	12797		5.52305e-26	0.277111	3.61851e-25
NOA1	0.0723203	1.92946e-15	-0.174863	0.839572	1.56879e-13	1.94827e-26	2680		1.85905e-12	6.61304e-14	4.14972e-25
BRK1	0.0412117	6.76988e-08	-0.174939	0.839508	4.48219e-21	1.953e-26	4677		1.0061e-19	6.48699e-07	4.15609e-25
HMGN2	0.0168645	0.0100968	-0.167928	0.845415	3.05497e-26	1.98478e-26	6613		9.62376e-25	0.0285019	4.21995e-25
C19orf70	0.0227586	0.0015582	-0.185774	0.830461	1.98718e-25	1.99231e-26	5074		5.95484e-24	0.00568218	4.23219e-25
MPLKIP	0.0488308	5.29059e-08	-0.217109	0.804842	5.91379e-21	2.01278e-26	2890		1.31513e-19	5.17972e-07	4.27188e-25
HERC1	0.00214177	0.61632	0.12621	1.13452	5.28627e-28	2.09463e-26	12938		1.86091e-26	0.732905	4.44166e-25
MRPS33	0.0609253	7.7311e-14	-0.163281	0.849352	4.24784e-15	2.11109e-26	3571		5.77942e-14	2.05052e-12	4.4726e-25
RP11-350N15.4	0.0489276	1.58342e-11	0.153224	1.16559	2.08959e-17	2.1267e-26	4642		3.4715e-16	2.88111e-10	4.50167e-25
CHD9	-0.00129973	0.748351	0.114298	1.12109	4.9224e-28	2.36376e-26	18142		1.74048e-26	0.833855	4.99905e-25
PHF14	0.00683861	0.128253	0.124441	1.13252	3.10598e-27	2.55304e-26	13299		1.04166e-25	0.230193	5.39456e-25
BCAT2	0.0637506	5.80536e-27	-0.0272202	0.973147	0.0704339	2.61955e-26	7011		0.130008	7.97104e-25	5.5299e-25
EXOC6B	0.00123694	0.754773	0.112663	1.11925	5.42201e-28	2.62172e-26	18499		1.90589e-26	0.839022	5.5299e-25
MRPS16	0.0589099	4.05614e-14	-0.151626	0.859309	1.02606e-14	2.66551e-26	4032		1.34267e-13	1.1304e-12	5.61732e-25
TMSB4X	-0.0960486	2.12228e-23	-0.0726247	0.92995	2.03252e-05	2.76115e-26	6177		9.00325e-05	2.15183e-21	5.81373e-25
CLPTM1L	0.0501742	1.6211e-09	-0.185108	0.831014	2.68665e-19	2.78745e-26	3673		5.21514e-18	2.07645e-08	5.86396e-25
DGCR6L	0.0679185	1.03102e-11	-0.217577	0.804465	4.3135e-17	2.84539e-26	2262		6.92616e-16	1.93149e-10	5.98058e-25
PFDN6	0.0620617	4.11224e-14	-0.160125	0.852038	1.09307e-14	2.8754e-26	3562		1.42491e-13	1.14462e-12	6.03835e-25
PPP1CC	0.0511126	9.27595e-14	-0.141048	0.868448	4.89641e-15	2.90495e-26	4880		6.60189e-14	2.43162e-12	6.09504e-25
SNRPE	0.0466893	5.79118e-09	-0.180774	0.834624	7.85579e-20	2.9097e-26	3972		1.58926e-18	6.78844e-08	6.09964e-25
REV3L	0.00860011	0.0330804	0.111818	1.11831	1.37707e-26	2.91346e-26	17310		4.44914e-25	0.0769927	6.10219e-25
SNRPF	0.0440994	1.58453e-07	-0.200878	0.818012	2.96863e-21	3.00691e-26	3440		6.75849e-20	1.4238e-06	6.29239e-25
EYA2	-0.0775159	6.09127e-26	0.0569943	1.05865	0.00809504	3.14971e-26	3318		0.0203398	7.57808e-24	6.58545e-25
DOPEY1	-0.0143211	0.00348577	0.140912	1.15132	1.43003e-25	3.18357e-26	8707		4.3068e-24	0.0114204	6.65043e-25
LRP10	0.0101894	0.188915	-0.217876	0.804225	2.65213e-27	3.1996e-26	4164		8.9297e-26	0.310782	6.67809e-25
CDKN2AIPNL	0.0711584	3.73825e-15	-0.174167	0.840157	1.34517e-13	3.21111e-26	2721		1.60197e-12	1.20945e-13	6.69626e-25
S100A10	-0.0625515	1.62845e-15	-0.128436	0.87947	3.18667e-13	3.31214e-26	5602		3.66047e-12	5.65016e-14	6.90091e-25
KANSL1L	0.00473978	0.268664	0.118575	1.12589	2.08743e-27	3.5751e-26	15717		7.07062e-26	0.404164	7.44232e-25
ZDHHC4	0.0591136	1.09065e-10	-0.205497	0.814243	5.42839e-18	3.77098e-26	2715		9.38924e-17	1.74217e-09	7.84325e-25
EIF4B	0.035862	6.57569e-11	-0.118207	0.888512	9.66626e-18	4.04402e-26	9021		1.63998e-16	1.09682e-09	8.40382e-25
ZNF69	-0.0543642	2.99952e-20	0.0952255	1.09991	2.22419e-08	4.24139e-26	5534		1.53132e-07	1.99243e-18	8.80632e-25
CDR2	-0.0179403	0.000250611	0.131913	1.14101	2.75773e-24	4.39131e-26	9759		7.68734e-23	0.00112103	9.10968e-25
DIP2B	-0.0209829	5.18316e-06	0.119389	1.12681	1.33533e-22	4.39758e-26	11416		3.4055e-21	3.4582e-05	9.11477e-25
PSMC5	0.0289935	0.00032961	-0.205086	0.814577	2.11094e-24	4.4205e-26	3890		5.93961e-23	0.0014308	9.15433e-25
BCKDK	0.0715071	6.86847e-18	-0.135507	0.873273	1.06059e-10	4.62474e-26	3457		9.59652e-10	3.38434e-16	9.56901e-25
CDKN2C	0.0856666	8.63918e-11	-0.27934	0.756283	8.75429e-18	4.79865e-26	1420		1.49159e-16	1.40765e-09	9.92025e-25
TIMM10	0.058653	4.58219e-08	-0.242912	0.784341	1.65299e-20	4.80572e-26	2215		3.54446e-19	4.52709e-07	9.92629e-25
USO1	0.030619	2.5747e-11	0.0993591	1.10446	3.02921e-17	4.9462e-26	12530		4.95019e-16	4.5401e-10	1.02076e-24
KAT6B	0.00704885	0.0955538	0.119354	1.12677	8.19145e-27	4.96363e-26	14222		2.66812e-25	0.182341	1.02348e-24
FRAS1	-0.0412536	1.50832e-14	0.100611	1.10585	5.26247e-14	5.03243e-26	13333		6.47353e-13	4.45727e-13	1.03677e-24
ATP11A	-0.0483332	8.70761e-21	0.0736574	1.07644	9.40866e-08	5.19164e-26	9099		5.92627e-07	6.28455e-19	1.06865e-24
SLC25A26	0.0402602	1.07976e-13	0.104383	1.11003	7.64404e-15	5.22972e-26	8960		1.01524e-13	2.78193e-12	1.07556e-24
TM7SF2	0.0325986	4.06847e-06	-0.169662	0.84395	2.16256e-22	5.56914e-26	5321		5.43998e-21	2.77198e-05	1.14438e-24
SMCR5	-0.082234	2.68141e-26	0.0475866	1.04874	0.0329867	5.59828e-26	2998		0.0685761	3.47011e-24	1.14938e-24
GPATCH8	0.00109306	0.78657	0.117796	1.12501	1.13079e-27	5.62903e-26	15719		3.90049e-26	0.861143	1.1547e-24
KRT19	-0.0934946	2.28453e-20	-0.116595	0.889946	3.90601e-08	5.64705e-26	4432		2.59819e-07	1.56362e-18	1.1574e-24
MRPS18B	0.0506245	2.91616e-12	-0.156692	0.854967	3.15163e-16	5.81348e-26	4234		4.72804e-15	5.89992e-11	1.19049e-24
SUMO3	0.0422285	1.62177e-05	-0.244105	0.783405	5.92091e-23	6.0697e-26	2538		1.53617e-21	9.66626e-05	1.2419e-24
GRHL2	-0.00215448	0.615844	0.123014	1.1309	1.56626e-27	6.09667e-26	13922		5.364e-26	0.732533	1.24635e-24
SPR	0.0714234	1.01738e-13	-0.191316	0.825872	9.50618e-15	6.11265e-26	2475		1.24872e-13	2.64238e-12	1.24855e-24
NONO	0.0451746	1.51675e-12	-0.132636	0.875784	6.51117e-16	6.23978e-26	5968		9.48313e-15	3.19796e-11	1.27343e-24
NDUFAF4	0.0909179	5.36966e-16	-0.200244	0.818531	1.85198e-12	6.28248e-26	1833		2.0035e-11	2.03559e-14	1.28105e-24
NUBP2	0.0593972	5.97514e-13	-0.170534	0.843215	1.71026e-15	6.45315e-26	3324		2.40894e-14	1.3577e-11	1.31473e-24
STOX2	0.00611696	0.168586	0.124681	1.13279	6.37627e-27	6.78264e-26	12811		2.0997e-25	0.284765	1.38068e-24
KCNK3	0.0800916	1.20152e-22	-0.0917259	0.912355	8.97057e-06	6.80056e-26	3546		4.21918e-05	1.09538e-20	1.38315e-24
FAM222B	-0.0311013	1.35079e-09	0.123428	1.13137	8.25714e-19	7.03355e-26	8179		1.54165e-17	1.75415e-08	1.42932e-24
TOLLIP	0.0537917	1.5716e-12	-0.155909	0.855637	7.10353e-16	7.03994e-26	4190		1.03208e-14	3.30742e-11	1.4294e-24
SSRP1	0.0640826	1.08848e-13	-0.168634	0.844818	1.07183e-14	7.35182e-26	3175		1.39875e-13	2.80119e-12	1.49146e-24
FBXL20	-0.00137099	0.757532	0.131134	1.14012	1.57995e-27	7.53903e-26	11488		5.40315e-26	0.840798	1.52814e-24
MPC2	0.0308255	2.66955e-05	-0.188637	0.828087	4.50068e-23	7.56767e-26	4648		1.1715e-21	0.000151076	1.53265e-24
FAM46C	0.0650822	1.17918e-22	-0.0744776	0.928228	1.03963e-05	7.7191e-26	5619		4.84509e-05	1.07938e-20	1.56199e-24
NOP10	0.0402664	9.49642e-07	-0.194149	0.823535	1.37474e-21	8.21207e-26	3822		3.20278e-20	7.32581e-06	1.66034e-24
PITPNA-AS1	0.0919222	2.73337e-16	-0.190167	0.826821	4.81894e-12	8.2844e-26	1997		5.00973e-11	1.08172e-14	1.67355e-24
FRMD4A	-0.00203115	0.646119	0.118254	1.12553	2.08818e-27	8.48254e-26	15555		7.07062e-26	0.757391	1.71213e-24
TBRG1	0.0194929	5.2841e-05	0.12874	1.13739	2.58169e-23	8.5752e-26	9677		6.83122e-22	0.000278855	1.72937e-24
MRPS34	0.0522427	4.69087e-14	-0.136563	0.872351	3.15174e-14	9.28146e-26	4929		3.96415e-13	1.28973e-12	1.87022e-24
VDAC2	0.0334628	1.49015e-06	-0.168849	0.844637	1.02218e-21	9.55793e-26	5256		2.40478e-20	1.1089e-05	1.92431e-24
BAD	0.0485814	5.06095e-09	-0.197994	0.820375	3.34111e-19	1.05927e-25	3166		6.42312e-18	5.98542e-08	2.13084e-24
CLASP1	-0.00887123	0.0363939	0.118106	1.12536	4.76215e-26	1.08528e-25	14198		1.48071e-24	0.0832268	2.18134e-24
RBM26	0.00741252	0.103226	0.126788	1.13518	1.7285e-26	1.11678e-25	11891		5.55459e-25	0.19393	2.24277e-24
MDH1	0.0418568	3.70546e-08	-0.17848	0.836541	4.93187e-20	1.1434e-25	4187		1.01574e-18	3.72665e-07	2.29429e-24
GAPDH	-0.041557	1.86413e-08	-0.15103	0.859822	1.00506e-19	1.17176e-25	6377		2.01289e-18	1.9735e-07	2.34922e-24
ATP6V0B	0.0278844	0.000106084	-0.176908	0.837857	1.8129e-23	1.2023e-25	5260		4.86681e-22	0.000516943	2.40842e-24
ASXL1	-0.015856	0.000511368	0.125665	1.1339	3.86183e-24	1.23405e-25	10838		1.06659e-22	0.00212689	2.46996e-24
LGALS4	-0.101931	9.50309e-25	-0.0703159	0.932099	0.00208543	1.23835e-25	3670		0.00616602	1.08625e-22	2.47648e-24
PACS1	0.00490051	0.296357	0.127355	1.13582	6.77843e-27	1.25497e-25	12024		2.22907e-25	0.434663	2.50762e-24
SLC2A13	-0.000546462	0.902029	0.124489	1.13257	2.41219e-27	1.35758e-25	13083		8.14472e-26	0.939844	2.71039e-24
UBR3	0.000736133	0.864036	0.125135	1.1333	2.55458e-27	1.37684e-25	12837		8.61336e-26	0.914345	2.74656e-24
EIF3D	0.0387051	5.87812e-11	-0.12711	0.880637	3.82481e-17	1.40201e-25	7352		6.19542e-16	9.87787e-10	2.79444e-24
DPM2	0.066412	6.89333e-17	-0.134059	0.874538	3.29318e-11	1.4154e-25	3758		3.16169e-10	2.96795e-15	2.81878e-24
CISD2	0.0633284	5.09017e-14	-0.160703	0.851545	4.49662e-14	1.42691e-25	3385		5.55944e-13	1.38598e-12	2.83933e-24
CTD-2127H9.1	-0.070298	3.98577e-17	0.158521	1.17178	5.81531e-11	1.44469e-25	2405		5.4161e-10	1.77789e-15	2.87232e-24
KANK1	0.0132752	0.0014117	0.106962	1.11289	1.65473e-24	1.45582e-25	16915		4.68347e-23	0.00522152	2.89203e-24
SLC1A1	-0.0879928	1.13503e-26	0.0287088	1.02912	0.20634	1.45952e-25	3406		0.311753	1.51863e-24	2.89698e-24
ATP5J	0.0264766	0.00029199	-0.169339	0.844223	8.05618e-24	1.46584e-25	5885		2.19967e-22	0.00128168	2.9071e-24
TEAD1	-0.00822433	0.055172	0.114642	1.12147	4.28715e-26	1.4738e-25	15819		1.33649e-24	0.11661	2.92046e-24
KALRN	0.000658612	0.888302	0.129344	1.13808	2.7398e-27	1.51576e-25	11670		9.21196e-26	0.93072	3.00113e-24
MRPL10	0.071418	6.78289e-13	-0.207718	0.812436	3.67666e-15	1.55256e-25	2159		5.03948e-14	1.52129e-11	3.07145e-24
SNRPC	0.0526736	2.76063e-12	-0.156691	0.854968	9.20156e-16	1.58097e-25	4097		1.32725e-14	5.6206e-11	3.12505e-24
NUDT18	0.0860741	2.11988e-09	-0.312649	0.731507	1.22414e-18	1.61453e-25	1196		2.25394e-17	2.65197e-08	3.18877e-24
DNAJB11	0.0308702	1.42721e-06	-0.151294	0.859595	1.86354e-21	1.65408e-25	6504		4.29592e-20	1.06664e-05	3.26418e-24
ENKD1	0.060614	2.03192e-17	-0.11465	0.891678	1.40616e-10	1.7749e-25	4922		1.25877e-09	9.47304e-16	3.49792e-24
CCDC64B	0.0320543	2.43558e-11	0.0992642	1.10436	1.17349e-16	1.77545e-25	12186		1.81146e-15	4.31505e-10	3.49792e-24
LINC01057	-0.0294179	4.60698e-10	0.109311	1.11551	6.59206e-18	1.8847e-25	11100		1.13203e-16	6.5508e-09	3.71009e-24
MAPK8	0.00342259	0.443014	0.122146	1.12992	7.35279e-27	2.01922e-25	13185		2.40804e-25	0.580292	3.97163e-24
FARS2	0.0107433	0.0110952	0.116094	1.1231	3.11467e-25	2.14016e-25	14100		9.25255e-24	0.0308473	4.20604e-24
RPS6KC1	0.0169467	0.000403127	0.126771	1.13516	8.71827e-24	2.17597e-25	10185		2.37774e-22	0.00171438	4.27292e-24
FXYD3	0.0318608	5.35237e-05	-0.19335	0.824193	6.77846e-23	2.2451e-25	4298		1.74919e-21	0.000281837	4.40504e-24
SRP14	-0.019104	0.0102415	-0.177453	0.837401	3.58048e-25	2.26876e-25	5916		1.05838e-23	0.028849	4.44782e-24
CEP164	0.019256	0.000138494	0.128533	1.13716	2.67365e-23	2.2906e-25	9655		7.05119e-22	0.000657794	4.48694e-24
RBP1	0.0101022	0.115591	-0.150391	0.860372	3.26712e-26	2.33541e-25	8818		1.02786e-24	0.21215	4.57098e-24
PIP5K1A	-0.0386092	2.70678e-12	0.121732	1.12945	1.42547e-15	2.38526e-25	6713		2.02205e-14	5.5252e-11	4.66473e-24
SOS1	-9.29678e-05	0.982598	0.119064	1.12644	4.00188e-27	2.43015e-25	14660		1.33246e-25	0.989674	4.74862e-24
CCNL2	-0.0254207	1.45715e-05	0.148381	1.15995	2.84996e-22	2.5642e-25	6644		7.08001e-21	8.78034e-05	5.00648e-24
GSTO1	0.0332848	1.30964e-05	-0.187811	0.828771	3.2574e-22	2.63295e-25	4231		8.0422e-21	7.96824e-05	5.13651e-24
AARS	0.0632465	3.48638e-25	-0.0389444	0.961804	0.0124505	2.6783e-25	6472		0.0297317	4.04671e-23	5.22072e-24
MGAT1	0.0468754	1.01728e-10	-0.152984	0.858143	4.40589e-17	2.76404e-25	4799		7.06505e-16	1.63738e-09	5.38346e-24
GNAQ	0.00819676	0.0414297	0.107315	1.11329	1.08656e-25	2.77593e-25	18638		3.30981e-24	0.0924502	5.40222e-24
WBSCR22	0.0453902	7.18073e-11	-0.149124	0.861462	6.40313e-17	2.83435e-25	4982		1.01188e-15	1.18806e-09	5.51141e-24
C19orf43	0.0222025	0.000287298	-0.15564	0.855868	1.60959e-23	2.85036e-25	6929		4.33559e-22	0.0012638	5.53804e-24
CCNG1	0.0557017	1.4432e-14	-0.130195	0.877924	3.55604e-13	3.15798e-25	4915		4.06916e-12	4.27604e-13	6.13074e-24
ARIH1	0.00615867	0.13478	0.115543	1.12248	3.84874e-26	3.19143e-25	14857		1.20294e-24	0.238939	6.19065e-24
AC013449.1	0.0763394	1.25244e-10	-0.256273	0.773931	4.67518e-17	3.59536e-25	1618		7.48185e-16	1.98469e-09	6.96852e-24
MYO15B	-0.0739037	2.06627e-24	0.0628642	1.06488	0.00303338	3.8443e-25	3448		0.0085542	2.26967e-22	7.44498e-24
DTNB	0.0132191	0.0046176	0.126124	1.13442	1.4057e-24	3.97891e-25	10821		4.01654e-23	0.0146149	7.69944e-24
ACP2	0.0611787	2.65369e-13	-0.162204	0.850268	2.62696e-14	4.26829e-25	3372		3.32854e-13	6.42536e-12	8.25271e-24
RNF115	0.0143991	0.00124786	0.117762	1.12498	5.606e-24	4.28295e-25	12445		1.53943e-22	0.00469729	8.27436e-24
RP11-1084J3.4	-0.0256444	4.65708e-07	0.127956	1.1365	1.50844e-20	4.30069e-25	8572		3.25783e-19	3.8301e-06	8.30193e-24
NDUFB10	0.0389348	7.88815e-08	-0.158743	0.853215	9.27699e-20	4.47701e-25	5382		1.86262e-18	7.47896e-07	8.63531e-24
TSR3	0.0444886	1.70094e-05	-0.246967	0.781167	4.36881e-22	4.54516e-25	2347		1.0698e-20	0.000100874	8.7597e-24
SSNA1	0.0415333	1.02478e-08	-0.163443	0.849215	7.40839e-19	4.64194e-25	4715		1.38643e-17	1.14205e-07	8.939e-24
SCAF8	-0.0155959	0.000580978	0.126078	1.13437	1.36335e-23	4.83961e-25	10386		3.67644e-22	0.00238862	9.31215e-24
PGC	0.0850461	6.64236e-14	-0.166548	0.846582	1.23806e-13	5.02157e-25	3223		1.47956e-12	1.7764e-12	9.6545e-24
EIF1B	0.0498297	2.95594e-10	-0.173517	0.840703	2.94607e-17	5.3126e-25	3735		4.82419e-16	4.37044e-09	1.02058e-23
PPAP2B	0.0410131	6.76546e-13	0.110417	1.11674	1.29855e-14	5.35872e-25	7633		1.68361e-13	1.51889e-11	1.02862e-23
ATRX	0.0224883	1.24289e-08	0.089196	1.09329	7.18518e-19	5.44579e-25	19551		1.34571e-17	1.36192e-07	1.04449e-23
GALK1	0.0865792	1.86499e-16	-0.177963	0.836974	4.91397e-11	5.58618e-25	2022		4.61247e-10	7.53967e-15	1.07056e-23
BNIP3	0.0623001	3.41622e-26	-0.0158646	0.984261	0.280431	5.83528e-25	7529		0.397233	4.3958e-24	1.1174e-23
RBM47	0.00424513	0.286093	0.105555	1.11133	3.42171e-26	5.96054e-25	20309		1.07367e-24	0.423206	1.14047e-23
EFHD2	0.0514492	2.62421e-11	-0.155484	0.856001	3.76779e-16	6.01933e-25	4322		5.61723e-15	4.62378e-10	1.1508e-23
HSD17B8	0.0650501	1.62592e-14	-0.153561	0.857649	6.30369e-13	6.23595e-25	3330		7.08811e-12	4.76726e-13	1.19126e-23
SERBP1	0.0242366	4.25332e-05	-0.143866	0.866003	2.43336e-22	6.29612e-25	7810		6.07023e-21	0.000229624	1.20179e-23
C6orf48	0.0622227	6.12591e-16	-0.124789	0.882683	1.73467e-11	6.46155e-25	4584		1.72053e-10	2.29141e-14	1.2317e-23
SLC22A23	0.0176628	0.000158909	0.115627	1.12258	6.68879e-23	6.46313e-25	12703		1.72791e-21	0.00074548	1.2317e-23
CNBP	0.0378963	4.99414e-10	-0.127362	0.880415	2.15675e-17	6.54807e-25	7488		3.57564e-16	7.03743e-09	1.2469e-23
OXA1L	0.0708832	4.7205e-22	-0.0799852	0.92313	2.34782e-05	6.73444e-25	4254		0.000103009	3.98114e-20	1.28137e-23
KARS	0.0595924	1.45286e-16	-0.117975	0.888718	7.91464e-11	6.983e-25	4687		7.26408e-10	5.97e-15	1.3276e-23
RNGTT	0.0197899	0.000691821	0.141416	1.1519	1.7978e-23	7.54325e-25	7887		4.83168e-22	0.00279183	1.43298e-23
SIMC1	0.0135829	0.00175819	0.116277	1.12331	7.15864e-24	7.63196e-25	12780		1.95683e-22	0.00629027	1.44868e-23
WNK2	-0.00562508	0.217301	0.11601	1.12301	5.83465e-26	7.68713e-25	15954		1.80716e-24	0.345516	1.45799e-23
LINC01004	-0.0302852	1.26679e-08	0.127541	1.13603	1.03867e-18	7.97262e-25	7533		1.92278e-17	1.38406e-07	1.51094e-23
TRAPPC2L	0.0669711	3.63053e-14	-0.161095	0.851211	3.64994e-13	8.02834e-25	3090		4.17263e-12	1.01556e-12	1.5203e-23
CDKN1A	0.0774403	3.8028e-17	-0.137802	0.871271	3.64063e-10	8.38177e-25	3161		3.1226e-09	1.7058e-15	1.58597e-23
ANXA4	-0.0479471	4.24998e-16	0.0806754	1.08402	3.34379e-11	8.59992e-25	18278		3.20642e-10	1.63312e-14	1.62596e-23
SH3D19	0.0070507	0.103844	0.115343	1.12226	1.40709e-25	8.83834e-25	14837		4.24838e-24	0.194895	1.66971e-23
HEYL	0.0606928	9.84894e-22	0.068934	1.07137	1.53874e-05	9.16139e-25	6118		6.96135e-05	7.94905e-20	1.72937e-23
PDZD11	0.101191	6.07388e-15	-0.223124	0.800016	2.8502e-12	1.04422e-24	1456		3.03275e-11	1.92636e-13	1.96959e-23
APLP1	0.0997186	6.26718e-23	-0.0917033	0.912376	0.000284107	1.0735e-24	2301		0.00101792	5.97985e-21	2.02323e-23
C16orf89	0.116821	2.78949e-18	-0.208942	0.811442	6.452e-09	1.0849e-24	1133		4.71279e-08	1.42435e-16	2.0431e-23
SH3PXD2A	-0.0605882	6.91557e-23	0.0666206	1.06889	0.000271748	1.13202e-24	5060		0.000978466	6.54306e-21	2.13016e-23
GALNT2	0.0393178	1.15268e-19	0.0570072	1.05866	1.76499e-07	1.22388e-24	16101		1.07011e-06	7.29105e-18	2.3012e-23
CETN2	0.0598546	1.58343e-09	-0.227417	0.796588	1.32808e-17	1.26436e-24	2149		2.23425e-16	2.03051e-08	2.37545e-23
SNAPC2	0.101513	4.4237e-12	-0.295678	0.744027	4.77588e-15	1.27014e-24	1046		6.443e-14	8.72268e-11	2.38444e-23
OSTC	0.040499	3.40011e-10	-0.133645	0.8749	6.29729e-17	1.28696e-24	6460		9.95811e-16	4.962e-09	2.4141e-23
FAM13B	-0.0221091	3.72357e-06	0.124268	1.13232	5.88335e-21	1.31624e-24	9203		1.30958e-19	2.56022e-05	2.4671e-23
CENPC	0.0334507	1.37511e-10	0.108782	1.11492	1.6074e-16	1.32784e-24	9372		2.45597e-15	2.15631e-09	2.4869e-23
GNB2	0.0298164	0.000100297	-0.186519	0.829843	2.2669e-22	1.36522e-24	4301		5.68455e-21	0.000492584	2.5549e-23
ROMO1	0.0432071	2.45665e-08	-0.164533	0.84829	9.53908e-19	1.40642e-24	4546		1.77409e-17	2.54223e-07	2.62993e-23
FGF12	0.0335628	2.27126e-10	0.112432	1.119	1.13435e-16	1.5438e-24	8651		1.75443e-15	3.41873e-09	2.88457e-23
LIPH	-0.071915	1.74898e-25	0.0254274	1.02575	0.157544	1.64922e-24	5554		0.251168	2.09487e-23	3.07915e-23
POLR2C	0.0655782	7.82216e-14	-0.166276	0.846813	3.57537e-13	1.67352e-24	2900		4.08933e-12	2.06979e-12	3.12207e-23
USP15	0.0143278	0.00106405	0.11473	1.12157	2.6361e-23	1.67835e-24	13004		6.96749e-22	0.0040818	3.12865e-23
FAM149A	-0.0349093	1.3293e-09	0.128528	1.13715	2.12555e-17	1.69045e-24	6806		3.52879e-16	1.72824e-08	3.14874e-23
SIL1	0.0377782	9.19362e-20	0.0541463	1.05564	3.10639e-07	1.70834e-24	17160		1.81412e-06	5.84807e-18	3.17958e-23
SOGA2	-0.0670484	4.6054e-21	0.0914141	1.09572	6.20916e-06	1.71049e-24	3739		3.00045e-05	3.45681e-19	3.18112e-23
BDP1	-0.0343632	2.14202e-12	0.100572	1.1058	1.40086e-14	1.79345e-24	9666		1.81039e-13	4.42109e-11	3.3328e-23
B3GALT5	-0.0797238	9.67471e-22	0.101543	1.10688	3.11496e-05	1.80107e-24	2723		0.000133682	7.84128e-20	3.34436e-23
MAML2	-0.0232703	1.86163e-05	0.126025	1.13431	1.64773e-21	1.8327e-24	16207		3.82022e-20	0.000109309	3.40045e-23
TPCN1	0.0254541	3.21896e-07	0.109453	1.11567	9.68047e-20	1.86127e-24	11806		1.94038e-18	2.71987e-06	3.45078e-23
MLLT4	-0.0147088	0.00122329	0.117236	1.12439	2.56608e-23	1.87475e-24	12942		6.79743e-22	0.00461561	3.47308e-23
ANXA5	-0.0281276	4.8998e-05	-0.163286	0.849348	6.77013e-22	1.97933e-24	6018		1.62626e-20	0.000261269	3.66398e-23
ANAPC13	0.071048	1.38411e-15	-0.152039	0.858955	2.49e-11	2.05511e-24	2898		2.42555e-10	4.82468e-14	3.80131e-23
POLR2G	0.05367	3.64305e-08	-0.220311	0.802269	9.92331e-19	2.15396e-24	2441		1.84269e-17	3.67044e-07	3.98108e-23
UXT	0.0660897	8.2625e-16	-0.1311	0.87713	4.43061e-11	2.18072e-24	3868		4.18169e-10	2.99605e-14	4.02741e-23
SLC7A1	0.0489294	9.91184e-17	0.0936021	1.09812	3.84666e-10	2.26969e-24	6884		3.28756e-09	4.15633e-15	4.1885e-23
CCDC69	0.0774148	3.12337e-22	-0.0762823	0.926555	0.000139131	2.58119e-24	3771		0.000529511	2.67422e-20	4.75966e-23
ZMYM2	0.00271146	0.531198	0.117497	1.12468	8.57959e-26	2.70487e-24	14352		2.62345e-24	0.660675	4.98389e-23
ULK4	0.00216443	0.640669	0.132604	1.1418	7.15634e-26	2.72085e-24	10255		2.2023e-24	0.752796	5.00947e-23
CTDSPL	-0.0565124	1.78842e-21	0.0697057	1.07219	2.57462e-05	2.73232e-24	6757		0.000112042	1.40319e-19	5.0267e-23
LCN2	-0.189104	2.20847e-24	-0.0668152	0.935368	0.0211436	2.77023e-24	2444		0.0469069	2.41409e-22	5.09254e-23
MORN2	0.0798404	3.52401e-13	-0.205708	0.814071	1.44217e-13	3.01078e-24	1949		1.71239e-12	8.37065e-12	5.52674e-23
EVI5	0.0128079	0.00205202	0.106611	1.1125	2.47692e-23	3.01105e-24	16047		6.58307e-22	0.00721087	5.52674e-23
OGT	0.000321456	0.953811	0.14814	1.15967	5.37069e-26	3.03431e-24	7958		1.66561e-24	0.971939	5.56515e-23
TOMM20	0.0294046	1.38531e-05	-0.154366	0.856958	3.76603e-21	3.08933e-24	6133		8.50122e-20	8.39266e-05	5.66172e-23
RIC3	0.0110987	0.0145373	0.123415	1.13135	3.60878e-24	3.10626e-24	11447		9.98998e-23	0.0387261	5.68838e-23
PDE8A	-0.00330935	0.437884	0.115744	1.12271	1.30028e-25	3.36656e-24	14929		3.94077e-24	0.575592	6.16024e-23
PKD2	-0.0346791	4.74494e-12	0.106149	1.11199	1.20086e-14	3.36908e-24	9376		1.56373e-13	9.30727e-11	6.16024e-23
TMEM60	0.0663302	4.42436e-09	-0.256849	0.773485	1.3115e-17	3.42983e-24	1671		2.21101e-16	5.28249e-08	6.26651e-23
KIF1A	0.0728173	2.66835e-23	-0.0561751	0.945374	0.00223156	3.51816e-24	4556		0.0065432	2.67049e-21	6.42299e-23
ATP6AP1	0.0437652	5.97194e-08	-0.183389	0.832444	1.00997e-18	3.56283e-24	3601		1.874e-17	5.77647e-07	6.49957e-23
TMEM2	-0.0169702	0.00161629	0.138146	1.14814	3.88357e-23	3.70532e-24	8247		1.01417e-21	0.00586333	6.75436e-23
RPN2	0.0395373	1.49359e-12	-0.106891	0.898623	4.84218e-14	4.25898e-24	8281		5.97435e-13	3.15504e-11	7.7577e-23
FUT9	0.0466544	3.87447e-09	0.148464	1.16005	1.93135e-17	4.40406e-24	5854		3.21976e-16	4.65805e-08	8.01585e-23
SMIM15	0.0602339	3.77296e-09	-0.226815	0.797068	1.99805e-17	4.43624e-24	2159		3.32634e-16	4.54816e-08	8.06829e-23
RP11-761E20.1	-0.0203706	4.81784e-06	0.110907	1.11729	1.566e-20	4.4398e-24	12283		3.37605e-19	3.23895e-05	8.06862e-23
GATS	-0.0579347	1.763e-22	0.0591001	1.06088	0.000429486	4.45548e-24	5763		0.00148401	1.55075e-20	8.09097e-23
POU6F2	-0.0457863	1.03553e-16	0.0921436	1.09652	7.59225e-10	4.62325e-24	9185		6.30007e-09	4.3342e-15	8.38925e-23
AHCY	0.0507901	9.97512e-11	-0.157847	0.85398	8.22085e-16	4.81881e-24	4055		1.19081e-14	1.61018e-09	8.73747e-23
IFT20	0.0569256	4.14244e-16	-0.108899	0.896821	1.98849e-10	4.84007e-24	5450		1.75065e-09	1.59452e-14	8.76544e-23
CITED2	0.076027	2.15622e-15	-0.160632	0.851605	3.82141e-11	4.84157e-24	2581		3.64257e-10	7.35664e-14	8.76544e-23
BSPRY	0.0612299	2.35493e-20	-0.0781745	0.924803	3.90267e-06	5.39015e-24	5433		1.94428e-05	1.60521e-18	9.75124e-23
ATXN7	0.00767069	0.11489	0.125177	1.13335	8.37167e-25	5.6366e-24	11249		2.42971e-23	0.21111	1.01894e-22
BCL2	-0.0669261	1.94643e-24	0.0326027	1.03314	0.0501195	5.71564e-24	6556		0.0978513	2.14851e-22	1.03244e-22
DERL2	0.0465361	1.42947e-09	-0.164231	0.848546	6.8794e-17	5.76082e-24	4028		1.08286e-15	1.84463e-08	1.03982e-22
YWHAB	0.00492506	0.437118	-0.168561	0.844879	2.31272e-25	5.91938e-24	6419		6.89587e-24	0.574876	1.06763e-22
RBMS3-AS3	-0.0771666	5.91041e-25	-0.0290896	0.971329	0.174381	6.03292e-24	3577		0.271863	6.82516e-23	1.08729e-22
TMEM51	0.0226469	1.83025e-06	0.105079	1.1108	5.64557e-20	6.048e-24	13286		1.15587e-18	1.34072e-05	1.08919e-22
ALG5	0.0491564	1.37099e-15	-0.100529	0.904359	7.57553e-11	6.07857e-24	6788		6.9742e-10	4.78635e-14	1.09387e-22
H3F3B	-0.0260233	0.000201229	-0.142608	0.867094	5.17186e-22	6.09084e-24	8164		1.25491e-20	0.000919123	1.09525e-22
RAB11A	0.010246	0.0219753	0.104993	1.1107	4.92552e-24	6.33047e-24	18104		1.35724e-22	0.0545965	1.13672e-22
NDUFB3	0.0448525	3.04612e-08	-0.174799	0.839626	3.55366e-18	6.33096e-24	3894		6.25491e-17	3.11218e-07	1.13672e-22
PPAP2C	-0.0737183	5.66146e-20	-0.107042	0.898488	1.97319e-06	6.52996e-24	3456		1.02967e-05	3.66336e-18	1.17157e-22
ERLEC1	0.0507615	4.60849e-12	-0.136972	0.871995	2.44555e-14	6.58694e-24	4876		3.1069e-13	9.07115e-11	1.1809e-22
NRIP1	0.0155612	0.000895757	0.117015	1.12414	1.277e-22	6.68371e-24	11998		3.26717e-21	0.00350733	1.19736e-22
FAM213A	0.0599645	2.46607e-14	-0.13381	0.874756	4.83786e-12	6.96598e-24	4145		5.02722e-11	7.01147e-13	1.24699e-22
PSMA7	0.0225518	0.000721083	-0.160592	0.85164	1.66426e-22	7.00625e-24	6223		4.21746e-21	0.00290263	1.25326e-22
BAG1	0.0462972	4.71408e-09	-0.171244	0.842616	2.5556e-17	7.03303e-24	3886		4.20779e-16	5.61352e-08	1.25711e-22
ZNF462	-0.0877146	4.19516e-21	0.118167	1.12543	2.93204e-05	7.17821e-24	1862		0.000126398	3.19144e-19	1.2821e-22
NGFRAP1	0.0398305	6.41409e-08	-0.15627	0.855328	1.94936e-18	7.2946e-24	4993		3.51368e-17	6.16442e-07	1.30191e-22
WDR18	0.0615925	4.08598e-12	-0.180689	0.834695	3.1251e-14	7.44696e-24	2649		3.9334e-13	8.11359e-11	1.32812e-22
VPS25	0.0337659	9.48539e-05	-0.216951	0.804969	1.48824e-21	8.21861e-24	3011		3.45712e-20	0.000468096	1.46464e-22
XPR1	0.0146333	0.00108087	0.114735	1.12158	1.32169e-22	8.31547e-24	12376		3.37432e-21	0.0041386	1.4808e-22
COMMD1	0.0158119	0.000285274	0.104857	1.11055	5.40328e-22	8.96055e-24	15304		1.30841e-20	0.00125686	1.59448e-22
LGALS3BP	-0.00278699	0.724596	-0.222898	0.800196	2.23943e-25	9.42461e-24	3727		6.68566e-24	0.816318	1.67581e-22
RBX1	0.0420689	1.09065e-07	-0.175848	0.838745	1.54796e-18	9.7989e-24	3900		2.81984e-17	1.00901e-06	1.74107e-22
ATF4	0.0232285	5.92243e-05	-0.13415	0.874459	2.88351e-21	9.90992e-24	8564		6.57096e-20	0.00030835	1.75949e-22
UQCRC1	0.0480559	1.54103e-11	-0.142282	0.867377	1.13134e-14	1.01135e-23	4555		1.474e-13	2.81436e-10	1.7943e-22
BLVRB	0.0331447	1.30499e-07	-0.139496	0.869797	1.34475e-18	1.01788e-23	6542		2.46278e-17	1.18875e-06	1.80349e-22
FKBP4	0.0532834	6.12457e-11	-0.164462	0.84835	2.86579e-15	1.01804e-23	3556		3.95975e-14	1.0269e-09	1.80349e-22
RAD51B	0.000671491	0.88267	0.112277	1.11882	2.0758e-25	1.06195e-23	15949		6.21262e-24	0.926964	1.87989e-22
MT1F	0.0555805	5.46387e-12	-0.13807	0.871037	3.54261e-14	1.12082e-23	4699		4.43021e-13	1.06432e-10	1.98262e-22
TMEM99	0.0759051	2.08169e-11	-0.225249	0.798317	9.70256e-15	1.16868e-23	1785		1.27173e-13	3.72029e-10	2.06575e-22
RP11-119F19.2	0.0104882	0.0530364	0.141997	1.15257	3.84688e-24	1.18032e-23	8164		1.06368e-22	0.112944	2.08479e-22
CDC42SE2	0.0142252	0.00166251	0.113297	1.11996	1.2535e-22	1.20516e-23	13042		3.21048e-21	0.0060052	2.1271e-22
MTX1	0.0712551	6.37462e-13	-0.19307	0.824424	3.36888e-13	1.24128e-23	2115		3.86238e-12	1.44059e-11	2.18924e-22
PDCD5	0.0664459	2.27026e-15	-0.135256	0.873492	1.00245e-10	1.31411e-23	3488		9.0995e-10	7.66442e-14	2.31598e-22
CLVS1	0.0808712	7.58702e-19	-0.118383	0.888356	3.01641e-07	1.32134e-23	2765		1.76544e-06	4.23558e-17	2.32584e-22
ABR	-0.0580975	2.6768e-20	0.0790871	1.0823	8.55168e-06	1.32165e-23	5187		4.03641e-05	1.79929e-18	2.32584e-22
DYNLL1	0.0334484	2.83836e-06	-0.158426	0.853486	8.09641e-20	1.32673e-23	5540		1.63518e-18	2.0061e-05	2.33305e-22
LENG9	0.0642101	1.09908e-08	-0.23649	0.789394	2.15183e-17	1.36471e-23	1950		3.56996e-16	1.21677e-07	2.39808e-22
AKT3	-0.0434494	2.29286e-16	0.0888435	1.09291	1.04983e-09	1.38857e-23	7944		8.52492e-09	9.15436e-15	2.43821e-22
PDHB	0.0672382	4.63561e-14	-0.158527	0.8534	5.22502e-12	1.39708e-23	2855		5.41077e-11	1.28043e-12	2.45135e-22
MRPL15	0.0570594	1.26684e-07	-0.250185	0.778657	1.94862e-18	1.42342e-23	1863		3.51368e-17	1.15739e-06	2.49573e-22
UBXN1	0.0429955	4.51653e-10	-0.139905	0.869441	5.54902e-16	1.44474e-23	5421		8.14615e-15	6.44098e-09	2.53126e-22
SERP1	0.0165166	0.00444382	-0.13281	0.875632	5.94386e-23	1.52124e-23	10159		1.54045e-21	0.0141356	2.66333e-22
TCP1	0.0451093	7.63494e-10	-0.150888	0.859944	3.47906e-16	1.52967e-23	4543		5.19648e-15	1.03944e-08	2.67614e-22
BPTF	-0.00388565	0.345782	0.110244	1.11655	7.86225e-25	1.56496e-23	16187		2.2874e-23	0.485946	2.73588e-22
CD151	0.00740042	0.188306	-0.141844	0.867757	1.54455e-24	1.67228e-23	9256		4.38713e-23	0.310006	2.92136e-22
SOS2	-0.00688519	0.133367	0.12411	1.13214	2.24289e-24	1.71905e-23	11326		6.288e-23	0.237234	3.00086e-22
DERL1	0.0451472	1.9362e-07	-0.194928	0.822894	1.59195e-18	1.77046e-23	3093		2.89558e-17	1.71449e-06	3.08836e-22
GBF1	0.00438427	0.32962	0.120002	1.1275	1.00132e-24	1.89354e-23	12564		2.8817e-23	0.468911	3.30064e-22
PPCS	0.0420613	2.03116e-08	-0.168399	0.845016	1.62675e-17	1.89559e-23	4020		2.72714e-16	2.13229e-07	3.30182e-22
SKP1	0.00570657	0.395877	-0.167493	0.845782	8.58292e-25	1.94834e-23	6426		2.48801e-23	0.536442	3.39121e-22
PTPRJ	-0.0332617	1.32627e-10	0.108626	1.11475	2.57504e-15	1.95816e-23	8599		3.57449e-14	2.08821e-09	3.40582e-22
COPZ1	0.0430016	2.01775e-13	-0.105187	0.900156	1.70097e-12	1.96769e-23	7404		1.84512e-11	4.99294e-12	3.41992e-22
MZT2A	0.0412572	1.56518e-10	-0.127684	0.880131	2.27442e-15	2.03962e-23	6236		3.16635e-14	2.42714e-09	3.54236e-22
TAGLN2	0.00355609	0.599437	-0.173703	0.840546	5.94392e-25	2.04139e-23	5786		1.74198e-23	0.719056	3.54286e-22
AC159540.1	-0.0384009	9.21213e-13	0.104754	1.11044	4.00731e-13	2.11375e-23	7584		4.56811e-12	2.01592e-11	3.66578e-22
ECE1	0.0462562	1.89817e-23	0.0269984	1.02737	0.019804	2.15175e-23	13651		0.0443744	1.95174e-21	3.72898e-22
IL32	-0.0020328	0.761618	-0.144061	0.865835	5.02516e-25	2.19005e-23	8996		1.48177e-23	0.843628	3.79259e-22
RP1-241P17.4	0.0671037	1.33223e-08	-0.25308	0.776406	3.0628e-17	2.33227e-23	1682		5.00166e-16	1.44994e-07	4.03596e-22
TXN	0.0209328	0.00541727	-0.177221	0.837595	7.59764e-23	2.3522e-23	5186		1.95637e-21	0.0167933	4.0675e-22
MYCL	0.0946841	3.28675e-12	-0.256999	0.773369	1.26665e-13	2.37877e-23	1270		1.51298e-12	6.60224e-11	4.11047e-22
SLC39A7	0.0432143	4.55334e-08	-0.171282	0.842584	9.47517e-18	2.46362e-23	3897		1.6087e-16	4.50097e-07	4.25401e-22
DLG1	0.00437624	0.300624	0.111384	1.11782	1.44139e-24	2.47416e-23	15488		4.11362e-23	0.439134	4.26914e-22
PHYHIPL	0.0328982	1.22885e-07	0.127524	1.13601	3.65202e-18	2.56088e-23	7253		6.41862e-17	1.12622e-06	4.41558e-22
C4orf3	0.0304193	4.36818e-05	-0.169507	0.844081	1.04608e-20	2.60667e-23	5005		2.28187e-19	0.000235036	4.49129e-22
TPT1	-0.0478312	5.00082e-05	0.199603	1.22092	9.15852e-21	2.61257e-23	4251		2.0106e-19	0.000266025	4.49821e-22
NPIPB5	-0.0423624	8.82001e-14	0.116311	1.12334	5.43089e-12	2.73024e-23	5251		5.61668e-11	2.3202e-12	4.69742e-22
LINGO1	0.055758	2.88398e-13	-0.0982328	0.906438	1.7107e-12	2.81061e-23	9805		1.85484e-11	6.94561e-12	4.83223e-22
UVRAG	-0.0153658	0.000846533	0.120664	1.12825	5.90712e-22	2.84808e-23	10618		1.4218e-20	0.00333664	4.89313e-22
CHCHD3	-0.0139701	0.0189651	-0.131965	0.876372	2.74365e-23	2.96151e-23	10686		7.22785e-22	0.0482713	5.08435e-22
NUDT14	0.0382174	3.7532e-06	-0.188821	0.827935	1.45406e-19	3.10349e-23	3539		2.87847e-18	2.57509e-05	5.32288e-22
NAIP	-0.0313948	2.65857e-09	0.118367	1.12566	2.05371e-16	3.1049e-23	7618		3.11014e-15	3.27671e-08	5.32288e-22
SLC30A2	0.0536616	1.22007e-14	-0.116446	0.890078	4.55487e-11	3.15927e-23	5084		4.29053e-10	3.65339e-13	5.4122e-22
C11orf49	0.000568077	0.898264	0.118461	1.12576	6.29768e-25	3.21496e-23	13355		1.8434e-23	0.937308	5.50366e-22
CRIM1	-0.0578547	4.41525e-19	0.0822258	1.0857	1.28441e-06	3.22279e-23	6325		6.91938e-06	2.5493e-17	5.51312e-22
PSMD8	0.0276484	0.000107816	-0.170347	0.843372	5.27892e-21	3.23425e-23	4940		1.18162e-19	0.000524251	5.52876e-22
RASA1	-0.00616591	0.211793	0.133412	1.14272	2.82401e-24	3.39582e-23	9452		7.86296e-23	0.338743	5.80081e-22
LINC00937	-0.0279383	8.91581e-08	0.12261	1.13044	6.74015e-18	3.41161e-23	7887		1.15663e-16	8.37848e-07	5.82362e-22
SLC26A3	0.0618734	1.53453e-19	-0.0666788	0.935496	3.98474e-06	3.47034e-23	8196		1.98311e-05	9.49302e-18	5.91964e-22
NSF	0.0140074	0.00189495	0.114127	1.12089	3.32327e-22	3.57219e-23	12414		8.18794e-21	0.00672613	6.08903e-22
TOX	0.00704691	0.330703	0.173015	1.18888	1.96859e-24	3.6907e-23	5077		5.5521e-23	0.470006	6.28656e-22
NLE1	0.109479	1.02367e-17	-0.173791	0.840472	7.01712e-08	4.06517e-23	1403		4.4979e-07	4.94655e-16	6.91948e-22
EIF3M	0.0480274	6.34883e-15	-0.0984669	0.906226	1.14292e-10	4.10576e-23	6973		1.02966e-09	2.00228e-13	6.98359e-22
TMEM179B	0.0460887	8.93076e-12	-0.130501	0.877655	8.52434e-14	4.30393e-23	5361		1.03523e-12	1.6871e-10	7.31545e-22
RASSF6	0.0099782	0.0695037	0.136862	1.14667	1.1111e-23	4.36482e-23	8614		3.01657e-22	0.14072	7.41368e-22
MGAT5	0.0102727	0.02746	0.111889	1.11839	2.86843e-23	4.45041e-23	13860		7.54002e-22	0.0659427	7.55368e-22
PUM1	-0.00127022	0.769556	0.116915	1.12402	1.09032e-24	4.73545e-23	13615		3.13407e-23	0.84829	8.03177e-22
CYB5R1	0.0700992	1.22462e-14	-0.154404	0.856926	6.8581e-11	4.73985e-23	2665		6.33073e-10	3.66214e-13	8.03354e-22
OAZ1	0.00493169	0.468474	-0.161128	0.851183	1.82741e-24	4.82987e-23	7021		5.16002e-23	0.604394	8.18031e-22
LCOR	0.00508204	0.244857	0.116455	1.12351	3.59585e-24	4.96491e-23	13123		9.9657e-23	0.377844	8.40308e-22
RNF19A	-0.0149506	0.00165734	0.116682	1.12376	5.42689e-22	5.06986e-23	11880		1.3128e-20	0.0059923	8.57464e-22
ITSN1	-0.0528471	2.25168e-18	0.0870148	1.09091	4.09552e-07	5.19586e-23	5379		2.35788e-06	1.16292e-16	8.78152e-22
SELT	0.0382531	2.00892e-07	-0.162437	0.85007	4.84186e-18	5.47527e-23	4488		8.42949e-17	1.77053e-06	9.2472e-22
KIF13B	-0.0453234	8.74037e-17	0.0830869	1.08664	1.12549e-08	5.53621e-23	7922		8.0206e-08	3.71574e-15	9.34353e-22
RPL39	0.0773993	4.26413e-21	-0.0782679	0.924717	0.000233443	5.60095e-23	3372		0.0008518	3.22213e-19	9.44612e-22
RP11-453F18--B.1	0.0423852	2.48716e-11	0.126549	1.13491	4.0637e-14	5.68537e-23	5322		5.04762e-13	4.39952e-10	9.58173e-22
SLC25A6	0.0237239	0.000339691	-0.139922	0.869426	3.0189e-21	5.76704e-23	7891		6.86642e-20	0.00146958	9.71253e-22
HOOK2	0.0112082	0.0121231	0.111207	1.11763	9.26812e-23	6.30844e-23	14203		2.38396e-21	0.033178	1.06168e-21
MESDC2	0.0402575	3.03019e-09	-0.139448	0.869838	3.7406e-16	6.36294e-23	5511		5.58017e-15	3.6923e-08	1.0701e-21
ASAH1	0.0222519	0.00281022	-0.180813	0.834591	4.05762e-22	6.40047e-23	4726		9.96653e-21	0.00947596	1.07566e-21
MRPL17	0.0596391	2.44298e-10	-0.188232	0.828422	5.03521e-15	6.89527e-23	2625		6.78522e-14	3.66496e-09	1.158e-21
PDAP1	0.0420774	3.09775e-08	-0.16527	0.847664	3.99409e-17	6.93479e-23	4121		6.44783e-16	3.16063e-07	1.16382e-21
ACADL	0.0453506	2.57869e-15	0.0894994	1.09363	4.81594e-10	6.96019e-23	7754		4.08248e-09	8.61529e-14	1.16726e-21
AC016831.7	-0.0185318	0.000968816	0.137625	1.14754	1.28625e-21	6.9836e-23	7829		3.00246e-20	0.00375681	1.17037e-21
SEPHS2	0.0330847	0.000207034	-0.223024	0.800096	6.12317e-21	7.1023e-23	2776		1.36043e-19	0.00094296	1.18942e-21
RUVBL1	0.0308836	3.68265e-09	0.10643	1.1123	3.47392e-16	7.16621e-23	9729		5.19203e-15	4.44405e-08	1.19929e-21
MGAT4A	0.0463512	3.68989e-17	0.075606	1.07854	3.67259e-08	7.58314e-23	8512		2.44972e-07	1.66178e-15	1.26817e-21
ALMS1	0.00345578	0.461344	0.128437	1.13705	3.07031e-24	7.92004e-23	10102		8.53882e-23	0.597829	1.32359e-21
EPB41L1	-0.0574341	4.10828e-23	0.0335718	1.03414	0.0349411	8.0244e-23	7015		0.0719624	4.02219e-21	1.34009e-21
DIRAS3	0.0956313	1.44347e-15	-0.18193	0.833659	1.02034e-09	8.22942e-23	1669		8.30302e-09	5.02379e-14	1.37337e-21
TTC3	0.0270609	4.73511e-10	0.0872008	1.09112	3.27854e-15	8.66598e-23	14720		4.50668e-14	6.70598e-09	1.44522e-21
FAM207A	0.0706379	2.97531e-11	-0.207365	0.812723	5.35395e-14	8.88819e-23	1974		6.58207e-13	5.20171e-10	1.48124e-21
MRPL9	0.0524581	2.9156e-07	-0.22452	0.798899	5.70304e-18	9.27058e-23	2236		9.85007e-17	2.49443e-06	1.54389e-21
PDCD2	0.0429728	2.37673e-07	-0.183798	0.832104	7.06736e-18	9.36333e-23	3418		1.21105e-16	2.06558e-06	1.55825e-21
ATR	0.000254782	0.956375	0.126566	1.13492	1.78992e-24	9.5391e-23	10630		5.06011e-23	0.973423	1.5864e-21
COX16	0.0511042	2.49131e-15	-0.0990918	0.90566	6.93174e-10	9.6216e-23	6242		5.77396e-09	8.37303e-14	1.59901e-21
SIK3	-0.00772355	0.140648	0.11587	1.12285	1.23497e-23	9.67659e-23	13877		3.34152e-22	0.246949	1.60703e-21
STRN3	-0.0210588	5.27588e-06	0.113591	1.12029	3.30277e-19	9.70689e-23	10439		6.35451e-18	3.51382e-05	1.61094e-21
USP32	-0.00771882	0.0838098	0.122263	1.13005	2.26439e-23	1.05557e-22	11092		6.045e-22	0.163879	1.75059e-21
[truncated: 22,567 more rows]

## Sheet: Table S6
Table S6: Gene Ontology: Biological Processes GSEA of hurdle model results (equal weighting between detection and continuous models) ranked by signed z-scores for the Tosti et al. (2021) snRNA-seq datasets
[truncated: 11 more rows]

[truncated: 10 more sheets: Table S7, Table S8, Table S9, Table S10, Table S11, Table S12, Table S13, Table S14, Table S15, Table S16]
